# Supplementary material for: TTC17 is an endoplasmic reticulum resident TPR-containing adaptor protein
Source: J Biol Chem. 2023 Nov 8;299(12):105450. doi: 10.1016/j.jbc.2023.105450 (PMC10783571; doi:10.1016/j.jbc.2023.105450)
Supplement: Supporting Table S1 [file mmc2.xlsx]

## Sheet: Sheet1
Uniprot Identifier	Protein	Localization	TPR Cluster 3 or 4
TMTC4_HUMAN	TMTC4	ER
Q6NXR7_HUMAN; B4E2K4_HUMAN; B7ZM95_HUMAN; Q9H291_HUMAN; B4DQ07_HUMAN; B7ZM96_HUMAN; B4DIC9_HUMAN; F5H667_HUMAN; ASPH_HUMAN; Q8TB28_HUMAN	ASPH	ER
FICD_HUMAN	FICD	ER
TTC17_HUMAN; Q49A97_HUMAN	TTC17	ER	X
P3H2_HUMAN; D3DNV8_HUMAN	LEPREL1	ER
TTC13_HUMAN	TTC13	ER	X
A8K321_HUMAN; TMTC3_HUMAN	TMTC3	ER	X
TMTC1_HUMAN	TMTC1	ER
TMTC2_HUMAN	TMTC2	ER
CHIP_HUMAN	STUB1	Nucleus
CNOTA_HUMAN; B7Z7L1_HUMAN; F8WAF2_HUMAN	CNOT10	Nucleus
TTC1_HUMAN	TTC1	Nucleus
F5H3J2_HUMAN; Q5T626_HUMAN; B4DQP3_HUMAN; NASP_HUMAN	NASP	Nucleus
TTC24_HUMAN	TTC24	Nucleus
TF3C3_HUMAN	GTF3C3	Nucleus
RRP5_HUMAN	PDCD11	Nucleus
B7Z5M0_HUMAN; E7ET00_HUMAN; F8W724_HUMAN; TTC26_HUMAN	TTC26	Nucleus
CRNL1_HUMAN	CRNKL1	Nucleus
PRP6_HUMAN	PRPF6	Nucleus
Z3H7B_HUMAN	ZC3H7B	Nucleus
TTC33_HUMAN	TTC33	Nucleus
TTC14_HUMAN; Q69YS0_HUMAN; G5E9X0_HUMAN; Q86TA5_HUMAN	TTC14	Nucleus
SRP72_HUMAN; Q7Z3C0_HUMAN	SRP72	Nucleus
CTR9_HUMAN	CTR9	Nucleus
TOM34_HUMAN	TOMM34	Nucleus
SYF1_HUMAN	XAB2	Nucleus
Q4KMX6_HUMAN; APC7_HUMAN; Q69YV3_HUMAN	ANAPC7	Nucleus
LONF3_HUMAN	LONRF3	Nucleus
IFT88_HUMAN; B3KX42_HUMAN	IFT88	Nucleus
TTC35_HUMAN	EMC2	Nucleus
ZMY12_HUMAN; E9PFV0_HUMAN; B4DX70_HUMAN	ZMYND12	Nucleus
NAA15_HUMAN; Q58F05_HUMAN	NARG1	Nucleus
TTC9B_HUMAN	TTC9B	Nucleus
TTC9C_HUMAN	TTC9C	Nucleus
TOM70_HUMAN	TOMM70A	Mitochondria
TT39B_HUMAN	TTC39B	Mitochondria
TTC19_HUMAN	TTC19	Mitochondria
P4HA2_HUMAN; Q05DA4_HUMAN	P4HA2	Extracellular
C9JL12_HUMAN; P4HA1_HUMAN; Q5VSQ6_HUMAN	P4HA1	Extracellular
GPSM1_HUMAN	GPSM1	Cytoplasm
STIP1_HUMAN	STIP1	Cytoplasm
TTC3_HUMAN	TTC3	Cytoplasm
TT39A_HUMAN; G3XAF8_HUMAN	TTC39A	Cytoplasm
APC5_HUMAN; E9PFB2_HUMAN	ANAPC5	Cytoplasm
B3KWX8_HUMAN; S3TC1_HUMAN	SH3TC1	Cytoplasm
TTC6_HUMAN	TTC6	Cytoplasm
F10A5_HUMAN	FAM10A5	Cytoplasm
B3KMI9_HUMAN; SRP68_HUMAN	SRP68	Cytoplasm
SUGT1_HUMAN	SUGT1	Cytoplasm
DYXC1_HUMAN	DYX1C1	Cytoplasm
KLC3_HUMAN	KLC3	Cytoplasm
B4DR50_HUMAN; PEX5_HUMAN	PEX5	Cytoplasm
UN45B_HUMAN	UNC45B	Cytoplasm
GPSM2_HUMAN	GPSM2	Cytoplasm
OGT1_HUMAN	OGT	Cytoplasm
SGTA_HUMAN	SGTA	Cytoplasm
SGTB_HUMAN	SGTB	Cytoplasm
TTC7A_HUMAN; Q2T9J9_HUMAN	TTC7A	Cytoplasm
PPP5_HUMAN	PPP5C	Cytoplasm
SPAG1_HUMAN; B3KQ58_HUMAN	SPAG1	Cytoplasm
TTC9A_HUMAN	TTC9	Cytoplasm
RPAP3_HUMAN; B4DRW9_HUMAN	RPAP3	Cytoplasm
TTC16_HUMAN	TTC16	Cytoplasm
Q7RTQ3_HUMAN; Q7RTQ2_HUMAN; F8VTM4_HUMAN; KLC1_HUMAN	KLC1	Cytoplasm
TPC12_HUMAN; Q8N9N0_HUMAN	TTC15	Cytoplasm
BBS4_HUMAN; B4E178_HUMAN	BBS4	Cytoplasm
A4FU51_HUMAN; NAA16_HUMAN	NARG1L	Cytoplasm
Q05DN2_HUMAN; IFIT2_HUMAN	IFIT2	Cytoplasm
TONSL_HUMAN	NFKBIL2	Cytoplasm
APBP2_HUMAN	APPBP2	Cytoplasm
CABIN_HUMAN; Q6PHY0_HUMAN	CABIN1	Cytoplasm
LR2BP_HUMAN	LRP2BP	Cytoplasm
TTC25_HUMAN	TTC25	Cytoplasm
TTC18_HUMAN	TTC18	Cytoplasm
ZC3H1_HUMAN	ZFC3H1	Cytoplasm
TTC4_HUMAN	TTC4	Cytoplasm
RAPSN_HUMAN	RAPSN	Cytoplasm
PEX5R_HUMAN; B7Z5Z5_HUMAN; E7EUZ0_HUMAN; E9PH97_HUMAN; B7Z318_HUMAN; B7Z8P2_HUMAN; E9PEC1_HUMAN; B7Z305_HUMAN; E7EUV8_HUMAN; B7Z2A5_HUMAN	PEX5L	Cytoplasm
F8W8R7_HUMAN; UTY_HUMAN; F4MH27_HUMAN; F5H4V7_HUMAN; F4MH60_HUMAN	UTY	Cytoplasm
KDM6A_HUMAN; Q59HG3_HUMAN	UTX	Cytoplasm
CDC16_HUMAN	CDC16	Cytoplasm
CDC23_HUMAN	CDC23	Cytoplasm
B4DRC7_HUMAN; TTC27_HUMAN	TTC27	Cytoplasm
TTC37_HUMAN	TTC37	Cytoplasm
IFIT3_HUMAN; Q5T765_HUMAN	IFIT3	Cytoplasm
B4DKQ7_HUMAN; NCF2_HUMAN; E9PHJ2_HUMAN; E9PHX3_HUMAN; B4DQA7_HUMAN	NCF2	Cytoplasm
FKBPL_HUMAN	FKBPL	Cytoplasm
Q86U25_HUMAN; B3KSL8_HUMAN; TTC8_HUMAN	TTC8	Cytoplasm
IFIT5_HUMAN	IFIT5	Cytoplasm
TTC32_HUMAN	TTC32	Cytoplasm
KLC4_HUMAN	KLC4	Cytoplasm
A8K6F7_HUMAN; UN45A_HUMAN	UNC45A	Cytoplasm
TT30A_HUMAN	TTC30A	Cytoplasm
TT30B_HUMAN	TTC30B	Cytoplasm
TTC7B_HUMAN; Q6PIF1_HUMAN	TTC7B	Cytoplasm
WDTC1_HUMAN	WDTC1	Cytoplasm
TT21A_HUMAN	TTC21A	Cytoplasm
A8K8G6_HUMAN; Q53G14_HUMAN; TTC12_HUMAN	TTC12	Cytoplasm
LONF1_HUMAN	LONRF1	Cytoplasm
TTC36_HUMAN	TTC36	Cytoplasm
IFIT1_HUMAN; Q5T7J1_HUMAN	IFIT1	Cytoplasm
Q2TU77_HUMAN; F10A1_HUMAN	ST13	Cytoplasm
TTC22_HUMAN	TTC22	Cytoplasm
TTC23_HUMAN	TTC23	Cytoplasm
A8KA77_HUMAN; TT21B_HUMAN	TTC21B	Cytoplasm
IFT1B_HUMAN	IFIT1L	Cytoplasm
KLC2_HUMAN	KLC2	Cytoplasm
TANC1_HUMAN; B9EK39_HUMAN	TANC1	Cytoplasm
Q86T04_HUMAN; TTC5_HUMAN	TTC5	Cytoplasm
NOXA1_HUMAN	NOXA1	Cytoplasm
TTC28_HUMAN	TTC28	Cytoplasm
CDC27_HUMAN; G3V1C4_HUMAN	CDC27	Cytoplasm
S3TC2_HUMAN	SH3TC2	Cell Membrane
TTC29_HUMAN; Q8TC83_HUMAN	TTC29	Plastid
