# Supplementary material for: TTC17 is an endoplasmic reticulum resident TPR-containing adaptor protein
Source: J Biol Chem. 2023 Nov 8;299(12):105450. doi: 10.1016/j.jbc.2023.105450 (PMC10783571; doi:10.1016/j.jbc.2023.105450)
Supplement: Supporting Table S2 [file mmc3.xlsx]

## Sheet: Sheet1
TTC17 Peptides with Deamidation Scarring
NTSSWVLYNMASFYWR
NISGALEAFR
LLLQALAINSSEPLTFLSLGNAYLALK
VNLSAPLLPK
AVGNSTFAIACLQR
LESTVVEESNGSDEMENSDETK
INNYTIPEEEIGSFLFHAINKPNAPIWLILNEAGLYWR
CMQFYPFLYNITSSVCSGNCHEK
