# Supplementary material for: TTC17 is an endoplasmic reticulum resident TPR-containing adaptor protein
Source: J Biol Chem. 2023 Nov 8;299(12):105450. doi: 10.1016/j.jbc.2023.105450 (PMC10783571; doi:10.1016/j.jbc.2023.105450)
Supplement: Supporting Table S3 [file mmc4.xlsx]

## Sheet: TTC17.X3 Flag
Accession	Description	Coverage [%]	# Peptides	# PSMs	# Unique Peptides	Gene Symbol	Mock_Peptides	Mock_PSM	Mock_Unique	Peptides_Minus_Mock	PSM_Minus_Mock	Unique_Minus_Mock
Q96AE7	Tetratricopeptide repeat protein 17 [OS=Homo sapiens]	74	81	1737	18	TTC17	0	0	0	81	1737	18
Q96AE7-2	Isoform 2 of Tetratricopeptide repeat protein 17 [OS=Homo sapiens]	73	68	1560	5	TTC17	0	0	0	68	1560	5
P15924	Desmoplakin [OS=Homo sapiens]	37	90	283	90	DSP	31	75	31	59	208	59
Q92545	Transmembrane protein 131 [OS=Homo sapiens]	36	39	187	39	TMEM131	0	0	0	39	187	39
Q8NBP0	Tetratricopeptide repeat protein 13 [OS=Homo sapiens]	51	33	166	33	TTC13	0	0	0	33	166	33
P49327	Fatty acid synthase [OS=Homo sapiens]	47	75	280	75	FASN	47	146	47	28	134	28
P78527	DNA-dependent protein kinase catalytic subunit [OS=Homo sapiens]	12	40	80	40	PRKDC	12	17	12	28	63	28
Q13885	Tubulin beta-2A chain [OS=Homo sapiens]	66	24	385	1	TUBB2A	0	0	0	24	385	1
P35579	Myosin-9 [OS=Homo sapiens]	30	41	135	31	MYH9	17	46	15	24	89	16
Q9BQE3	Tubulin alpha-1C chain [OS=Homo sapiens]	75	23	263	2	TUBA1C	0	0	0	23	263	2
P58107	Epiplakin [OS=Homo sapiens]	34	27	90	27	EPPK1	5	21	5	22	69	22
P68366	Tubulin alpha-4A chain [OS=Homo sapiens]	55	20	223	4	TUBA4A	0	0	0	20	223	4
Q14204	Cytoplasmic dynein 1 heavy chain 1 [OS=Homo sapiens]	17	53	146	53	DYNC1H1	34	73	34	19	73	19
P14625	Endoplasmin [OS=Homo sapiens]	47	31	120	29	HSP90B1	13	28	12	18	92	17
Q16891-4	Isoform 4 of MICOS complex subunit MIC60 [OS=Homo sapiens]	35	18	59	1	IMMT	0	0	0	18	59	1
Q9NYU2	UDP-glucose:glycoprotein glucosyltransferase 1 [OS=Homo sapiens]	21	19	50	17	UGGT1	1	1	1	18	49	16
P35580	Myosin-10 [OS=Homo sapiens]	15	22	44	13	MYH10	5	16	3	17	28	10
Q9NVI7-2	Isoform 2 of ATPase family AAA domain-containing protein 3A [OS=Homo sapiens]	35	17	44	17	ATAD3A	0	0	0	17	44	17
P27824	Calnexin [OS=Homo sapiens]	44	20	153	20	CANX	4	9	4	16	144	16
P00558	Phosphoglycerate kinase 1 [OS=Homo sapiens]	62	19	72	19	PGK1	3	12	3	16	60	16
Q16891	MICOS complex subunit MIC60 [OS=Homo sapiens]	35	18	64	1	IMMT	2	5	2	16	59	-1
Q86VP6	Cullin-associated NEDD8-dissociated protein 1 [OS=Homo sapiens]	30	25	63	25	CAND1	9	25	9	16	38	16
O14654	Insulin receptor substrate 4 [OS=Homo sapiens]	25	20	48	20	IRS4	4	13	4	16	35	16
P08238	Heat shock protein HSP 90-beta [OS=Homo sapiens]	64	41	371	25	HSP90AB1	26	150	15	15	221	10
P17066	Heat shock 70 kDa protein 6 [OS=Homo sapiens]	21	15	255	1	HSPA6	0	0	0	15	255	1
P48643	T-complex protein 1 subunit epsilon [OS=Homo sapiens]	65	25	105	24	CCT5	10	64	10	15	41	14
P55072	Transitional endoplasmic reticulum ATPase [OS=Homo sapiens]	47	27	101	27	VCP	12	46	12	15	55	15
P42704	Leucine-rich PPR motif-containing protein, mitochondrial [OS=Homo sapiens]	29	28	66	28	LRPPRC	13	37	13	15	29	15
P25205	DNA replication licensing factor MCM3 [OS=Homo sapiens]	34	21	53	21	MCM3	6	11	6	15	42	15
P30101	Protein disulfide-isomerase A3 [OS=Homo sapiens]	40	18	52	18	PDIA3	3	5	3	15	47	15
Q9UHX1-5	Isoform 5 of Poly(U)-binding-splicing factor PUF60 [OS=Homo sapiens]	45	15	49	15	PUF60	0	0	0	15	49	15
Q00610	Clathrin heavy chain 1 [OS=Homo sapiens]	47	54	202	54	CLTC	40	131	40	14	71	14
P12235	ADP/ATP translocase 1 [OS=Homo sapiens]	54	14	82	2	SLC25A4	0	0	0	14	82	2
P05023	Sodium/potassium-transporting ATPase subunit alpha-1 [OS=Homo sapiens]	27	20	66	20	ATP1A1	6	12	6	14	54	14
P21333	Filamin-A [OS=Homo sapiens]	15	23	55	21	FLNA	9	20	8	14	35	13
P27708	CAD protein [OS=Homo sapiens]	18	25	49	25	CAD	11	28	11	14	21	14
P26640	Valine--tRNA ligase [OS=Homo sapiens]	25	19	48	19	VARS1	5	11	5	14	37	14
P31939	Bifunctional purine biosynthesis protein ATIC [OS=Homo sapiens]	49	17	43	17	ATIC	3	8	3	14	35	14
P49321	Nuclear autoantigenic sperm protein [OS=Homo sapiens]	36	17	40	17	NASP	3	7	3	14	33	14
P18206	Vinculin [OS=Homo sapiens]	23	16	36	16	VCL	2	9	2	14	27	14
P54652	Heat shock-related 70 kDa protein 2 [OS=Homo sapiens]	16	13	153	1	HSPA2	0	0	0	13	153	1
P17987	T-complex protein 1 subunit alpha [OS=Homo sapiens]	67	26	118	26	TCP1	13	48	13	13	70	13
P13797	Plastin-3 [OS=Homo sapiens]	56	26	92	22	PLS3	13	30	13	13	62	9
P49368	T-complex protein 1 subunit gamma [OS=Homo sapiens]	60	23	92	23	CCT3	10	30	10	13	62	13
P46940	Ras GTPase-activating-like protein IQGAP1 [OS=Homo sapiens]	27	29	64	29	IQGAP1	16	36	16	13	28	13
Q15366-3	Isoform 3 of Poly(rC)-binding protein 2 [OS=Homo sapiens]	54	13	58	9	PCBP2	0	0	0	13	58	9
Q9UQ80	Proliferation-associated protein 2G4 [OS=Homo sapiens]	51	16	51	16	PA2G4	3	5	3	13	46	13
P50991	T-complex protein 1 subunit delta [OS=Homo sapiens]	62	23	107	22	CCT4	11	45	11	12	62	11
P50990	T-complex protein 1 subunit theta [OS=Homo sapiens]	55	24	91	24	CCT8	12	31	12	12	60	12
P11586	C-1-tetrahydrofolate synthase, cytoplasmic [OS=Homo sapiens]	30	20	52	20	MTHFD1	8	16	8	12	36	12
P13667	Protein disulfide-isomerase A4 [OS=Homo sapiens]	32	15	44	15	PDIA4	3	7	3	12	37	12
Q8WUM4	Programmed cell death 6-interacting protein [OS=Homo sapiens]	27	15	36	15	PDCD6IP	3	6	3	12	30	12
P33176	Kinesin-1 heavy chain [OS=Homo sapiens]	24	15	35	15	KIF5B	3	4	3	12	31	12
P26639	Threonine--tRNA ligase 1, cytoplasmic [OS=Homo sapiens]	24	14	27	14	TARS1	2	4	2	12	23	12
P09211	Glutathione S-transferase P [OS=Homo sapiens]	61	11	174	1	GSTP1	0	0	0	11	174	1
Q9BUF5	Tubulin beta-6 chain [OS=Homo sapiens]	43	11	142	3	TUBB6	0	0	0	11	142	3
P12236	ADP/ATP translocase 3 [OS=Homo sapiens]	67	18	116	4	SLC25A6	7	13	1	11	103	3
P22314	Ubiquitin-like modifier-activating enzyme 1 [OS=Homo sapiens]	35	25	90	25	UBA1	14	34	14	11	56	11
RS27A_HUMAN	cRAP Human Ub-40S ribosomal protein	59	11	69	11	HEL112; LOC101361983; LOC102746862; LOC102816131; LOC111148109; LOC111534944; LOC112620074; LOC116566029; LOC118153894; rps27a; Rps27a; RPS27A; rps27a.S	0	0	0	11	69	11
Q12906	Interleukin enhancer-binding factor 3 [OS=Homo sapiens]	32	21	57	21	ILF3	10	34	10	11	23	11
P07814	Bifunctional glutamate/proline--tRNA ligase [OS=Homo sapiens]	26	26	52	26	EPRS1	15	27	15	11	25	11
P49411	Elongation factor Tu, mitochondrial [OS=Homo sapiens]	50	18	50	18	TUFM	7	20	7	11	30	11
P33993	DNA replication licensing factor MCM7 [OS=Homo sapiens]	31	16	36	16	MCM7	5	8	5	11	28	11
Q14566	DNA replication licensing factor MCM6 [OS=Homo sapiens]	23	14	32	14	MCM6	3	11	3	11	21	11
P12814	Alpha-actinin-1 [OS=Homo sapiens]	17	11	32	4	ACTN1	0	0	0	11	32	4
P36952	Serpin B5 [OS=Homo sapiens]	38	11	28	11	SERPINB5	0	0	0	11	28	11
P49915	GMP synthase [glutamine-hydrolyzing] [OS=Homo sapiens]	24	11	19	11	GMPS	0	0	0	11	19	11
P07900	Heat shock protein HSP 90-alpha [OS=Homo sapiens]	60	36	362	20	HSP90AA1	26	147	16	10	215	4
P13639	Elongation factor 2 [OS=Homo sapiens]	66	41	298	40	EEF2	31	151	30	10	147	10
P11021	Endoplasmic reticulum chaperone BiP [OS=Homo sapiens]	61	30	287	28	HSPA5	20	80	18	10	207	10
P14618	Pyruvate kinase PKM [OS=Homo sapiens]	64	27	218	27	PKM	17	96	17	10	122	10
P78371	T-complex protein 1 subunit beta [OS=Homo sapiens]	61	23	126	23	CCT2	13	61	13	10	65	10
P14923	Junction plakoglobin [OS=Homo sapiens]	39	23	116	23	JUP	13	39	13	10	77	10
P00338	L-lactate dehydrogenase A chain [OS=Homo sapiens]	72	20	105	19	LDHA	10	40	9	10	65	10
P29692-3	Isoform 3 of Elongation factor 1-delta [OS=Homo sapiens]	56	10	49	1	EEF1D	0	0	0	10	49	1
P40939	Trifunctional enzyme subunit alpha, mitochondrial [OS=Homo sapiens]	29	14	44	14	HADHA	4	7	4	10	37	10
O14967	Calmegin [OS=Homo sapiens]	25	10	42	10	CLGN	0	0	0	10	42	10
Q9UJS0	Electrogenic aspartate/glutamate antiporter SLC25A13, mitochondrial [OS=Homo sapiens]	28	11	37	11	SLC25A13	1	2	1	10	35	10
P35749	Myosin-11 [OS=Homo sapiens]	6	10	24	1	MYH11	0	0	0	10	24	1
A5YKK6	CCR4-NOT transcription complex subunit 1 [OS=Homo sapiens]	5	10	17	10	CNOT1	0	0	0	10	17	10
P06733	Alpha-enolase [OS=Homo sapiens]	72	25	305	22	ENO1	16	147	16	9	158	6
Q02413	Desmoglein-1 [OS=Homo sapiens]	30	21	83	21	DSG1	12	53	12	9	30	9
O43175	D-3-phosphoglycerate dehydrogenase [OS=Homo sapiens]	46	15	71	15	PHGDH	6	24	6	9	47	9
Q92945	Far upstream element-binding protein 2 [OS=Homo sapiens]	29	14	62	13	KHSRP	5	8	5	9	54	8
P06744	Glucose-6-phosphate isomerase [OS=Homo sapiens]	44	14	51	14	GPI	5	20	5	9	31	9
O43707	Alpha-actinin-4 [OS=Homo sapiens]	23	15	48	8	ACTN4	6	15	6	9	33	2
P14314	Glucosidase 2 subunit beta [OS=Homo sapiens]	26	10	44	10	PRKCSH	1	2	1	9	42	9
Q02790	Peptidyl-prolyl cis-trans isomerase FKBP4 [OS=Homo sapiens]	39	15	38	15	FKBP4	6	15	6	9	23	9
P27797	Calreticulin [OS=Homo sapiens]	50	11	38	11	CALR	2	7	2	9	31	9
O14980	Exportin-1 [OS=Homo sapiens]	20	15	36	15	XPO1	6	9	6	9	27	9
Q9Y230	RuvB-like 2 [OS=Homo sapiens]	39	12	36	12	RUVBL2	3	4	3	9	32	9
P17812	CTP synthase 1 [OS=Homo sapiens]	31	12	36	12	CTPS1	3	8	3	9	28	9
Q9P2J5	Leucine--tRNA ligase, cytoplasmic [OS=Homo sapiens]	17	15	35	15	LARS1	6	14	6	9	21	9
Q13835	Plakophilin-1 [OS=Homo sapiens]	17	10	30	10	PKP1	1	1	1	9	29	9
Q9Y490	Talin-1 [OS=Homo sapiens]	12	15	29	15	TLN1	6	18	6	9	11	9
P34897	Serine hydroxymethyltransferase, mitochondrial [OS=Homo sapiens]	29	10	27	9	SHMT2	1	2	1	9	25	8
Q9Y512	Sorting and assembly machinery component 50 homolog [OS=Homo sapiens]	30	9	25	9	SAMM50	0	0	0	9	25	9
P45974-2	Isoform Short of Ubiquitin carboxyl-terminal hydrolase 5 [OS=Homo sapiens]	19	9	23	9	USP5	0	0	0	9	23	9
Q7Z6Z7	E3 ubiquitin-protein ligase HUWE1 [OS=Homo sapiens]	4	11	22	11	HUWE1	2	2	2	9	20	9
P04843	Dolichyl-diphosphooligosaccharide--protein glycosyltransferase subunit 1 [OS=Homo sapiens]	27	12	21	12	RPN1	3	4	3	9	17	9
P02545	Prelamin-A/C [OS=Homo sapiens]	15	9	13	9	LMNA	0	0	0	9	13	9
P0DMV9	Heat shock 70 kDa protein 1B [OS=Homo sapiens]	88	59	1428	45	HSPA1B	51	1347	36	8	81	9
Q9BVA1	Tubulin beta-2B chain [OS=Homo sapiens]	75	26	397	2	TUBB2B	18	108	2	8	289	0
P55060	Exportin-2 [OS=Homo sapiens]	29	22	73	22	CSE1L	14	45	14	8	28	8
P23526	Adenosylhomocysteinase [OS=Homo sapiens]	31	12	50	11	AHCY	4	11	4	8	39	7
P07237	Protein disulfide-isomerase [OS=Homo sapiens]	32	12	43	12	P4HB	4	10	4	8	33	8
Q9Y265	RuvB-like 1 [OS=Homo sapiens]	44	14	41	14	RUVBL1	6	11	6	8	30	8
Q12931	Heat shock protein 75 kDa, mitochondrial [OS=Homo sapiens]	26	12	38	11	TRAP1	4	20	3	8	18	8
P04844	Dolichyl-diphosphooligosaccharide--protein glycosyltransferase subunit 2 [OS=Homo sapiens]	30	10	36	10	RPN2	2	8	2	8	28	8
Q15181	Inorganic pyrophosphatase [OS=Homo sapiens]	60	12	35	12	PPA1	4	9	4	8	26	8
O00410	Importin-5 [OS=Homo sapiens]	21	16	34	15	IPO5	8	15	8	8	19	7
Q08554-2	Isoform 1B of Desmocollin-1 [OS=Homo sapiens]	13	8	32	7	DSC1	0	0	0	8	32	7
Q8NC51-3	Isoform 3 of Plasminogen activator inhibitor 1 RNA-binding protein [OS=Homo sapiens]	38	10	30	10	SERBP1	2	3	2	8	27	8
P55884	Eukaryotic translation initiation factor 3 subunit B [OS=Homo sapiens]	21	13	29	13	EIF3B	5	7	5	8	22	8
Q9Y266	Nuclear migration protein nudC [OS=Homo sapiens]	38	11	27	11	NUDC	3	9	3	8	18	8
P67775	Serine/threonine-protein phosphatase 2A catalytic subunit alpha isoform [OS=Homo sapiens]	42	8	23	7	PPP2CA	0	0	0	8	23	7
P31040	Succinate dehydrogenase [ubiquinone] flavoprotein subunit, mitochondrial [OS=Homo sapiens]	25	9	21	9	SDHA	1	8	1	8	13	8
P62195	26S proteasome regulatory subunit 8 [OS=Homo sapiens]	34	12	20	11	PSMC5	4	8	4	8	12	7
P33992	DNA replication licensing factor MCM5 [OS=Homo sapiens]	17	9	19	9	MCM5	1	2	1	8	17	8
O00232	26S proteasome non-ATPase regulatory subunit 12 [OS=Homo sapiens]	30	9	17	9	PSMD12	1	1	1	8	16	8
P52701	DNA mismatch repair protein Msh6 [OS=Homo sapiens]	9	9	17	9	MSH6	1	6	1	8	11	8
P55036	26S proteasome non-ATPase regulatory subunit 4 [OS=Homo sapiens]	31	8	15	8	PSMD4	0	0	0	8	15	8
P60709	Actin, cytoplasmic 1 [OS=Homo sapiens]	76	23	357	12	ACTB	16	141	9	7	216	3
P05141	ADP/ATP translocase 2 [OS=Homo sapiens]	54	18	163	6	SLC25A5	11	21	5	7	142	1
Q99832	T-complex protein 1 subunit eta [OS=Homo sapiens]	52	21	129	21	CCT7	14	64	14	7	65	7
Q14974	Importin subunit beta-1 [OS=Homo sapiens]	48	25	122	25	KPNB1	18	71	18	7	51	7
P04075	Fructose-bisphosphate aldolase A [OS=Homo sapiens]	79	19	104	17	ALDOA	12	52	11	7	52	6
P40227	T-complex protein 1 subunit zeta [OS=Homo sapiens]	49	18	97	18	CCT6A	11	48	11	7	49	7
P63244	Receptor of activated protein C kinase 1 [OS=Homo sapiens]	76	17	86	17	RACK1	10	35	10	7	51	7
Q13263	Transcription intermediary factor 1-beta [OS=Homo sapiens]	49	21	85	21	TRIM28	14	37	14	7	48	7
P29401	Transketolase [OS=Homo sapiens]	37	15	72	15	TKT	8	39	8	7	33	7
P61981	14-3-3 protein gamma [OS=Homo sapiens]	51	11	70	7	YWHAG	4	16	2	7	54	5
P21796	Voltage-dependent anion-selective channel protein 1 [OS=Homo sapiens]	58	11	64	10	VDAC1	4	11	4	7	53	6
Q9Y383	Putative RNA-binding protein Luc7-like 2 [OS=Homo sapiens]	40	13	62	13	LUC7L2	6	19	6	7	43	7
P30153	Serine/threonine-protein phosphatase 2A 65 kDa regulatory subunit A alpha isoform [OS=Homo sapiens]	44	18	56	18	PPP2R1A	11	30	11	7	26	7
P11940	Polyadenylate-binding protein 1 [OS=Homo sapiens]	30	16	53	10	PABPC1	9	21	6	7	32	4
P30041	Peroxiredoxin-6 [OS=Homo sapiens]	68	12	49	12	PRDX6	5	8	5	7	41	7
P18669	Phosphoglycerate mutase 1 [OS=Homo sapiens]	62	11	48	11	PGAM1	4	9	4	7	39	7
Q58FG0	Putative heat shock protein HSP 90-alpha A5 [OS=Homo sapiens]	16	7	46	1	HSP90AA5P	0	0	0	7	46	1
P12268	Inosine-5'-monophosphate dehydrogenase 2 [OS=Homo sapiens]	50	14	45	14	IMPDH2	7	16	7	7	29	7
Q15365	Poly(rC)-binding protein 1 [OS=Homo sapiens]	46	11	44	7	PCBP1	4	9	3	7	35	4
P37802	Transgelin-2 [OS=Homo sapiens]	60	10	40	10	TAGLN2	3	10	3	7	30	7
P55209-3	Isoform 3 of Nucleosome assembly protein 1-like 1 [OS=Homo sapiens]	38	7	35	1	NAP1L1	0	0	0	7	35	1
P00491	Purine nucleoside phosphorylase [OS=Homo sapiens]	39	8	34	8	PNP	1	3	1	7	31	7
Q01105-2	Isoform 2 of Protein SET [OS=Homo sapiens]	47	7	34	7	SET	0	0	0	7	34	7
P29966	Myristoylated alanine-rich C-kinase substrate [OS=Homo sapiens]	45	9	32	9	MARCKS	2	4	2	7	28	7
Q02978	Mitochondrial 2-oxoglutarate/malate carrier protein [OS=Homo sapiens]	33	7	31	7	SLC25A11	0	0	0	7	31	7
P53621	Coatomer subunit alpha [OS=Homo sapiens]	14	11	30	11	COPA	4	8	4	7	22	7
P52209	6-phosphogluconate dehydrogenase, decarboxylating [OS=Homo sapiens]	34	10	30	10	PGD	3	5	3	7	25	7
P31948	Stress-induced-phosphoprotein 1 [OS=Homo sapiens]	24	12	29	12	STIP1	5	13	5	7	16	7
O75534	Cold shock domain-containing protein E1 [OS=Homo sapiens]	17	12	28	12	CSDE1	5	12	5	7	16	7
O43242	26S proteasome non-ATPase regulatory subunit 3 [OS=Homo sapiens]	22	9	28	9	PSMD3	2	4	2	7	24	7
P45880	Voltage-dependent anion-selective channel protein 2 [OS=Homo sapiens]	35	7	28	7	VDAC2	0	0	0	7	28	7
P38919	Eukaryotic initiation factor 4A-III [OS=Homo sapiens]	31	10	27	9	EIF4A3	3	4	2	7	23	7
Q14257	Reticulocalbin-2 [OS=Homo sapiens]	67	10	26	10	RCN2	3	6	3	7	20	7
P23284	Peptidyl-prolyl cis-trans isomerase B [OS=Homo sapiens]	39	8	26	8	PPIB	1	4	1	7	22	7
P42166	Lamina-associated polypeptide 2, isoform alpha [OS=Homo sapiens]	17	7	26	2	TMPO	0	0	0	7	26	2
P22102	Trifunctional purine biosynthetic protein adenosine-3 [OS=Homo sapiens]	19	12	25	12	GART	5	10	5	7	15	7
P15311	Ezrin [OS=Homo sapiens]	17	9	24	5	EZR	2	3	2	7	21	3
Q16658	Fascin [OS=Homo sapiens]	25	8	23	8	FSCN1	1	2	1	7	21	7
Q7KZF4	Staphylococcal nuclease domain-containing protein 1 [OS=Homo sapiens]	21	12	22	12	SND1	5	9	5	7	13	7
P13804	Electron transfer flavoprotein subunit alpha, mitochondrial [OS=Homo sapiens]	33	8	22	8	ETFA	1	2	1	7	20	7
O43143	ATP-dependent RNA helicase DHX15 [OS=Homo sapiens]	17	10	21	10	DHX15	3	7	3	7	14	7
Q9H9B4	Sideroflexin-1 [OS=Homo sapiens]	45	9	21	9	SFXN1	2	8	2	7	13	7
P80723	Brain acid soluble protein 1 [OS=Homo sapiens]	49	7	20	7	BASP1	0	0	0	7	20	7
P18085	ADP-ribosylation factor 4 [OS=Homo sapiens]	47	7	20	3	ARF4	0	0	0	7	20	3
Q9H0U4	Ras-related protein Rab-1B [OS=Homo sapiens]	45	7	20	2	RAB1B	0	0	0	7	20	2
Q9BXJ9	N-alpha-acetyltransferase 15, NatA auxiliary subunit [OS=Homo sapiens]	14	8	19	8	NAA15	1	3	1	7	16	7
P49736	DNA replication licensing factor MCM2 [OS=Homo sapiens]	19	11	18	11	MCM2	4	7	4	7	11	7
O00429	Dynamin-1-like protein [OS=Homo sapiens]	18	8	18	8	DNM1L	1	4	1	7	14	7
P04083	Annexin A1 [OS=Homo sapiens]	29	7	16	7	ANXA1	0	0	0	7	16	7
Q13642-1	Isoform 1 of Four and a half LIM domains protein 1 [OS=Homo sapiens]	33	7	16	7	FHL1	0	0	0	7	16	7
Q92973-2	Isoform 2 of Transportin-1 [OS=Homo sapiens]	12	7	15	7	TNPO1	0	0	0	7	15	7
Q16555	Dihydropyrimidinase-related protein 2 [OS=Homo sapiens]	20	7	15	6	DPYSL2	0	0	0	7	15	6
Q00341	Vigilin [OS=Homo sapiens]	10	9	14	9	HDLBP	2	7	2	7	7	7
P31153	S-adenosylmethionine synthase isoform type-2 [OS=Homo sapiens]	26	7	14	7	MAT2A	0	0	0	7	14	7
O00151	PDZ and LIM domain protein 1 [OS=Homo sapiens]	36	7	14	7	PDLIM1	0	0	0	7	14	7
Q96IV0	Peptide-N(4)-(N-acetyl-beta-glucosaminyl)asparagine amidase [OS=Homo sapiens]	21	7	14	7	NGLY1	0	0	0	7	14	7
Q9UHD8	Septin-9 [OS=Homo sapiens]	14	7	13	7	SEPTIN9	0	0	0	7	13	7
P38646	Stress-70 protein, mitochondrial [OS=Homo sapiens]	61	37	286	37	HSPA9	31	203	31	6	83	6
Q71U36	Tubulin alpha-1A chain [OS=Homo sapiens]	75	23	269	1	TUBA1A	17	115	1	6	154	0
P06576	ATP synthase subunit beta, mitochondrial [OS=Homo sapiens]	76	25	159	25	ATP5F1B	19	63	19	6	96	6
P61978	Heterogeneous nuclear ribonucleoprotein K [OS=Homo sapiens]	53	19	106	19	HNRNPK	13	58	13	6	48	6
P25705	ATP synthase subunit alpha, mitochondrial [OS=Homo sapiens]	50	19	104	19	ATP5F1A	13	49	13	6	55	6
P60842	Eukaryotic initiation factor 4A-I [OS=Homo sapiens]	53	20	97	19	EIF4A1	14	37	13	6	60	6
P22234	Bifunctional phosphoribosylaminoimidazole carboxylase/phosphoribosylaminoimidazole succinocarboxamide synthetase [OS=Homo sapiens]	64	18	94	18	PAICS	12	31	12	6	63	6
P27348	14-3-3 protein theta [OS=Homo sapiens]	50	11	92	8	YWHAQ	5	21	3	6	71	5
P23528	Cofilin-1 [OS=Homo sapiens]	69	11	71	11	CFL1	5	16	5	6	55	6
P62701	40S ribosomal protein S4, X isoform [OS=Homo sapiens]	48	12	56	12	RPS4X	6	25	6	6	31	6
P31947	14-3-3 protein sigma [OS=Homo sapiens]	47	9	55	6	SFN	3	13	1	6	42	5
P53396	ATP-citrate synthase [OS=Homo sapiens]	22	17	54	17	ACLY	11	34	11	6	20	6
P09936	Ubiquitin carboxyl-terminal hydrolase isozyme L1 [OS=Homo sapiens]	60	8	53	8	UCHL1	2	3	2	6	50	6
P26599-1	Isoform 2 of Polypyrimidine tract-binding protein 1 [OS=Homo sapiens]	39	13	49	13	PTBP1	7	41	7	6	8	6
Q04637	Eukaryotic translation initiation factor 4 gamma 1 [OS=Homo sapiens]	17	17	44	17	EIF4G1	11	37	11	6	7	6
Q99497	Parkinson disease protein 7 [OS=Homo sapiens]	59	10	43	10	PARK7	4	11	4	6	32	6
Q00325-2	Isoform B of Phosphate carrier protein, mitochondrial [OS=Homo sapiens]	33	10	36	10	SLC25A3	4	8	4	6	28	6
P28074	Proteasome subunit beta type-5 [OS=Homo sapiens]	48	10	34	10	PSMB5	4	7	4	6	27	6
Q9NV64	Transmembrane protein 39A [OS=Homo sapiens]	22	6	34	6	TMEM39A	0	0	0	6	34	6
P27482	Calmodulin-like protein 3 [OS=Homo sapiens]	48	6	34	4	CALML3	0	0	0	6	34	4
P30048	Thioredoxin-dependent peroxide reductase, mitochondrial [OS=Homo sapiens]	50	8	32	8	PRDX3	2	7	2	6	25	6
Q9NZI8	Insulin-like growth factor 2 mRNA-binding protein 1 [OS=Homo sapiens]	21	10	30	10	IGF2BP1	4	18	4	6	12	6
P04792	Heat shock protein beta-1 [OS=Homo sapiens]	63	8	29	8	HSPB1	2	2	2	6	27	6
P04181	Ornithine aminotransferase, mitochondrial [OS=Homo sapiens]	31	7	28	7	OAT	1	4	1	6	24	6
P21266	Glutathione S-transferase Mu 3 [OS=Homo sapiens]	44	8	26	7	GSTM3	2	4	2	6	22	5
P51149	Ras-related protein Rab-7a [OS=Homo sapiens]	57	9	25	9	RAB7A	3	6	3	6	19	6
Q9UJZ1	Stomatin-like protein 2, mitochondrial [OS=Homo sapiens]	45	9	24	9	STOML2	3	6	3	6	18	6
P62191	26S proteasome regulatory subunit 4 [OS=Homo sapiens]	27	8	22	7	PSMC1	2	10	2	6	12	5
P33991	DNA replication licensing factor MCM4 [OS=Homo sapiens]	12	8	19	8	MCM4	2	10	2	6	9	6
O14579	Coatomer subunit epsilon [OS=Homo sapiens]	40	6	19	6	COPE	0	0	0	6	19	6
Q08J23	RNA cytosine C(5)-methyltransferase NSUN2 [OS=Homo sapiens]	21	10	18	10	NSUN2	4	9	4	6	9	6
O75390	Citrate synthase, mitochondrial [OS=Homo sapiens]	24	7	18	7	CS	1	2	1	6	16	6
P35998	26S proteasome regulatory subunit 7 [OS=Homo sapiens]	24	7	17	7	PSMC2	1	2	1	6	15	6
P62820	Ras-related protein Rab-1A [OS=Homo sapiens]	38	6	17	1	RAB1A	0	0	0	6	17	1
P84085	ADP-ribosylation factor 5 [OS=Homo sapiens]	43	6	17	1	ARF5	0	0	0	6	17	1
Q13838	Spliceosome RNA helicase DDX39B [OS=Homo sapiens]	29	9	16	9	DDX39B	3	5	3	6	11	6
Q14157-1	Isoform 2 of Ubiquitin-associated protein 2-like [OS=Homo sapiens]	16	8	16	8	UBAP2L	2	5	2	6	11	6
P35606	Coatomer subunit beta' [OS=Homo sapiens]	14	8	16	8	COPB2	2	4	2	6	12	6
Q9NX63	MICOS complex subunit MIC19 [OS=Homo sapiens]	30	6	16	6	CHCHD3	0	0	0	6	16	6
Q9BS26	Endoplasmic reticulum resident protein 44 [OS=Homo sapiens]	15	6	16	5	ERP44	0	0	0	6	16	5
P22695	Cytochrome b-c1 complex subunit 2, mitochondrial [OS=Homo sapiens]	23	7	15	7	UQCRC2	1	2	1	6	13	6
P26038	Moesin [OS=Homo sapiens]	11	6	15	2	MSN	0	0	0	6	15	2
Q14203	Dynactin subunit 1 [OS=Homo sapiens]	8	8	14	8	DCTN1	2	2	2	6	12	6
Q13347	Eukaryotic translation initiation factor 3 subunit I [OS=Homo sapiens]	35	8	14	8	EIF3I	2	6	2	6	8	6
Q96AE4	Far upstream element-binding protein 1 [OS=Homo sapiens]	15	7	14	5	FUBP1	1	1	1	6	13	4
Q9Y5M8	Signal recognition particle receptor subunit beta [OS=Homo sapiens]	33	6	14	6	SRPRB	0	0	0	6	14	6
P40925	Malate dehydrogenase, cytoplasmic [OS=Homo sapiens]	21	6	14	6	MDH1	0	0	0	6	14	6
Q9BWD1	Acetyl-CoA acetyltransferase, cytosolic [OS=Homo sapiens]	34	7	13	7	ACAT2	1	2	1	6	11	6
P09543	2',3'-cyclic-nucleotide 3'-phosphodiesterase [OS=Homo sapiens]	23	6	13	6	CNP	0	0	0	6	13	6
P31930	Cytochrome b-c1 complex subunit 1, mitochondrial [OS=Homo sapiens]	25	6	13	6	UQCRC1	0	0	0	6	13	6
P07476	Involucrin [OS=Homo sapiens]	15	6	13	6	IVL	0	0	0	6	13	6
Q96AY3	Peptidyl-prolyl cis-trans isomerase FKBP10 [OS=Homo sapiens]	18	7	12	7	FKBP10	1	2	1	6	10	6
P62495	Eukaryotic peptide chain release factor subunit 1 [OS=Homo sapiens]	21	7	12	7	ETF1	1	2	1	6	10	6
Q15758	Neutral amino acid transporter B(0) [OS=Homo sapiens]	16	6	11	6	SLC1A5	0	0	0	6	11	6
P55084	Trifunctional enzyme subunit beta, mitochondrial [OS=Homo sapiens]	20	7	10	7	HADHB	1	1	1	6	9	6
Q01581	Hydroxymethylglutaryl-CoA synthase, cytoplasmic [OS=Homo sapiens]	15	6	10	6	HMGCS1	0	0	0	6	10	6
P09622	Dihydrolipoyl dehydrogenase, mitochondrial [OS=Homo sapiens]	16	6	10	6	DLD	0	0	0	6	10	6
P68371	Tubulin beta-4B chain [OS=Homo sapiens]	83	28	449	1	TUBB4B	23	135	1	5	314	0
P68104	Elongation factor 1-alpha 1 [OS=Homo sapiens]	64	23	438	12	EEF1A1	18	215	9	5	223	3
P10809	60 kDa heat shock protein, mitochondrial [OS=Homo sapiens]	61	27	257	27	HSPD1	22	112	22	5	145	5
Q05639	Elongation factor 1-alpha 2 [OS=Homo sapiens]	54	17	230	6	EEF1A2	12	104	3	5	126	3
P62258	14-3-3 protein epsilon [OS=Homo sapiens]	66	14	132	12	YWHAE	9	38	7	5	94	5
Q7Z3Y8	Keratin, type I cytoskeletal 27 [OS=Homo sapiens]	11	5	118	3	KRT27	0	0	0	5	118	3
ALBU_HUMAN	cRAP Human serum albumin	28	16	115	10	ALB	11	48	7	5	67	3
P63104	14-3-3 protein zeta/delta [OS=Homo sapiens]	50	11	91	9	YWHAZ	6	22	4	5	69	5
P63241	Eukaryotic translation initiation factor 5A-1 [OS=Homo sapiens]	45	7	70	7	EIF5A	2	20	2	5	50	5
Q15084	Protein disulfide-isomerase A6 [OS=Homo sapiens]	37	11	66	11	PDIA6	6	34	6	5	32	5
Q562R1	Beta-actin-like protein 2 [OS=Homo sapiens]	17	5	60	1	ACTBL2	0	0	0	5	60	1
Q7L014	Probable ATP-dependent RNA helicase DDX46 [OS=Homo sapiens]	22	19	58	19	DDX46	14	30	14	5	28	5
P61247	40S ribosomal protein S3a [OS=Homo sapiens]	44	11	54	11	RPS3A	6	16	6	5	38	5
P62826	GTP-binding nuclear protein Ran [OS=Homo sapiens]	39	8	54	8	RAN	3	4	3	5	50	5
P32119	Peroxiredoxin-2 [OS=Homo sapiens]	62	10	46	9	PRDX2	5	14	4	5	32	5
Q00839	Heterogeneous nuclear ribonucleoprotein U [OS=Homo sapiens]	22	12	44	12	HNRNPU	7	22	7	5	22	5
P31943	Heterogeneous nuclear ribonucleoprotein H [OS=Homo sapiens]	38	11	43	9	HNRNPH1	6	26	4	5	17	5
Q92616	eIF-2-alpha kinase activator GCN1 [OS=Homo sapiens]	9	15	37	15	GCN1	10	19	10	5	18	5
P43686	26S proteasome regulatory subunit 6B [OS=Homo sapiens]	49	11	35	11	PSMC4	6	18	6	5	17	5
P07355	Annexin A2 [OS=Homo sapiens]	35	11	34	11	ANXA2	6	12	6	5	22	5
Q14697	Neutral alpha-glucosidase AB [OS=Homo sapiens]	21	12	32	12	GANAB	7	11	7	5	21	5
Q5QNW6	Histone H2B type 2-F [OS=Homo sapiens]	40	5	30	5	H2BC18	0	0	0	5	30	5
P84077	ADP-ribosylation factor 1 [OS=Homo sapiens]	60	10	28	5	ARF1	5	11	5	5	17	0
A6NHL2	Tubulin alpha chain-like 3 [OS=Homo sapiens]	10	5	27	1	TUBAL3	0	0	0	5	27	1
P23246	Splicing factor, proline- and glutamine-rich [OS=Homo sapiens]	19	10	26	9	SFPQ	5	11	4	5	15	5
P54886	Delta-1-pyrroline-5-carboxylate synthase [OS=Homo sapiens]	15	9	23	9	ALDH18A1	4	7	4	5	16	5
P14868	Aspartate--tRNA ligase, cytoplasmic [OS=Homo sapiens]	22	9	23	9	DARS1	4	8	4	5	15	5
O14744	Protein arginine N-methyltransferase 5 [OS=Homo sapiens]	25	9	22	9	PRMT5	4	7	4	5	15	5
P41250-2	Isoform 2 of Glycine--tRNA ligase [OS=Homo sapiens]	20	8	21	8	GARS1	3	12	3	5	9	5
P61088	Ubiquitin-conjugating enzyme E2 N [OS=Homo sapiens]	47	5	21	5	UBE2N	0	0	0	5	21	5
Q15019	Septin-2 [OS=Homo sapiens]	43	10	20	10	SEPTIN2	5	11	5	5	9	5
Q16576	Histone-binding protein RBBP7 [OS=Homo sapiens]	24	8	20	8	RBBP7	3	5	3	5	15	5
P16615	Sarcoplasmic/endoplasmic reticulum calcium ATPase 2 [OS=Homo sapiens]	13	8	19	8	ATP2A2	3	8	3	5	11	5
P05198	Eukaryotic translation initiation factor 2 subunit 1 [OS=Homo sapiens]	37	8	19	8	EIF2S1	3	16	3	5	3	5
O75347	Tubulin-specific chaperone A [OS=Homo sapiens]	52	6	19	6	TBCA	1	1	1	5	18	5
Q14651	Plastin-1 [OS=Homo sapiens]	11	5	19	1	PLS1	0	0	0	5	19	1
P47756	F-actin-capping protein subunit beta [OS=Homo sapiens]	32	7	17	7	CAPZB	2	2	2	5	15	5
O75369	Filamin-B [OS=Homo sapiens]	5	9	15	7	FLNB	4	16	3	5	-1	4
Q9Y285	Phenylalanine--tRNA ligase alpha subunit [OS=Homo sapiens]	16	7	15	7	FARSA	2	9	2	5	6	5
Q9NSD9	Phenylalanine--tRNA ligase beta subunit [OS=Homo sapiens]	11	6	15	6	FARSB	1	2	1	5	13	5
P50502	Hsc70-interacting protein [OS=Homo sapiens]	18	5	15	5	ST13	0	0	0	5	15	5
P67936	Tropomyosin alpha-4 chain [OS=Homo sapiens]	21	5	15	4	TPM4	0	0	0	5	15	4
P39656	Dolichyl-diphosphooligosaccharide--protein glycosyltransferase 48 kDa subunit [OS=Homo sapiens]	18	7	14	7	DDOST	2	2	2	5	12	5
Q9NVI1	Fanconi anemia group I protein [OS=Homo sapiens]	5	5	14	5	FANCI	0	0	0	5	14	5
P43246	DNA mismatch repair protein Msh2 [OS=Homo sapiens]	9	5	14	5	MSH2	0	0	0	5	14	5
Q9UBX3	Mitochondrial dicarboxylate carrier [OS=Homo sapiens]	22	5	14	5	SLC25A10	0	0	0	5	14	5
Q99615	DnaJ homolog subfamily C member 7 [OS=Homo sapiens]	15	7	13	7	DNAJC7	2	5	2	5	8	5
O95202	Mitochondrial proton/calcium exchanger protein [OS=Homo sapiens]	16	6	13	6	LETM1	1	1	1	5	12	5
P06493	Cyclin-dependent kinase 1 [OS=Homo sapiens]	21	5	13	3	CDK1	0	0	0	5	13	3
Q15417	Calponin-3 [OS=Homo sapiens]	26	6	12	6	CNN3	1	1	1	5	11	5
O60762	Dolichol-phosphate mannosyltransferase subunit 1 [OS=Homo sapiens]	28	5	12	5	DPM1	0	0	0	5	12	5
Q16881	Thioredoxin reductase 1, cytoplasmic [OS=Homo sapiens]	16	6	11	6	TXNRD1	1	1	1	5	10	5
Q9UIV8	Serpin B13 [OS=Homo sapiens]	14	5	11	5	SERPINB13	0	0	0	5	11	5
Q9NR31	GTP-binding protein SAR1a [OS=Homo sapiens]	49	5	11	5	SAR1A	0	0	0	5	11	5
P49419-2	Isoform 2 of Alpha-aminoadipic semialdehyde dehydrogenase [OS=Homo sapiens]	16	5	11	5	ALDH7A1	0	0	0	5	11	5
P15121	Aldo-keto reductase family 1 member B1 [OS=Homo sapiens]	25	5	11	5	AKR1B1	0	0	0	5	11	5
P21281	V-type proton ATPase subunit B, brain isoform [OS=Homo sapiens]	22	6	10	6	ATP6V1B2	1	2	1	5	8	5
Q93034	Cullin-5 [OS=Homo sapiens]	13	6	10	6	CUL5	1	1	1	5	9	5
P28838	Cytosol aminopeptidase [OS=Homo sapiens]	13	5	10	5	LAP3	0	0	0	5	10	5
Q9UBV2	Protein sel-1 homolog 1 [OS=Homo sapiens]	11	5	10	5	SEL1L	0	0	0	5	10	5
P28161	Glutathione S-transferase Mu 2 [OS=Homo sapiens]	29	5	10	4	GSTM2	0	0	0	5	10	4
P61586	Transforming protein RhoA [OS=Homo sapiens]	36	5	10	2	RHOA	0	0	0	5	10	2
P27695	DNA-(apurinic or apyrimidinic site) endonuclease [OS=Homo sapiens]	25	6	9	6	APEX1	1	2	1	5	7	5
O95433	Activator of 90 kDa heat shock protein ATPase homolog 1 [OS=Homo sapiens]	23	6	9	6	AHSA1	1	3	1	5	6	5
O75533	Splicing factor 3B subunit 1 [OS=Homo sapiens]	8	7	8	7	SF3B1	2	2	2	5	6	5
P11216	Glycogen phosphorylase, brain form [OS=Homo sapiens]	9	5	8	5	PYGB	0	0	0	5	8	5
Q9NX40	OCIA domain-containing protein 1 [OS=Homo sapiens]	24	5	8	5	OCIAD1	0	0	0	5	8	5
Q13404	Ubiquitin-conjugating enzyme E2 variant 1 [OS=Homo sapiens]	37	5	8	5	UBE2V1	0	0	0	5	8	5
P48735	Isocitrate dehydrogenase [NADP], mitochondrial [OS=Homo sapiens]	14	5	8	5	IDH2	0	0	0	5	8	5
P51858	Hepatoma-derived growth factor [OS=Homo sapiens]	30	5	8	5	HDGF	0	0	0	5	8	5
O43852	Calumenin [OS=Homo sapiens]	19	5	8	5	CALU	0	0	0	5	8	5
P35241	Radixin [OS=Homo sapiens]	9	5	8	1	RDX	0	0	0	5	8	1
O60271	C-Jun-amino-terminal kinase-interacting protein 4 [OS=Homo sapiens]	6	5	7	5	SPAG9	0	0	0	5	7	5
P49756	RNA-binding protein 25 [OS=Homo sapiens]	8	5	7	5	RBM25	0	0	0	5	7	5
P39748	Flap endonuclease 1 [OS=Homo sapiens]	25	5	5	5	FEN1	0	0	0	5	5	5
O00154	Cytosolic acyl coenzyme A thioester hydrolase [OS=Homo sapiens]	18	5	5	5	ACOT7	0	0	0	5	5	5
Q9H0D6	5'-3' exoribonuclease 2 [OS=Homo sapiens]	9	5	5	5	XRN2	0	0	0	5	5	5
GSTP1_HUMAN	cRAP Human GST P	61	11	182	1	NA	7	18	7	4	164	-6
P07195	L-lactate dehydrogenase B chain [OS=Homo sapiens]	62	18	181	17	LDHB	14	83	13	4	98	4
P19338	Nucleolin [OS=Homo sapiens]	29	19	145	19	NCL	15	83	15	4	62	4
P34932	Heat shock 70 kDa protein 4 [OS=Homo sapiens]	51	31	143	30	HSPA4	27	99	26	4	44	4
P22392-2	Isoform 3 of Nucleoside diphosphate kinase B [OS=Homo sapiens]	69	11	99	4	NME2	7	23	2	4	76	2
P31946	14-3-3 protein beta/alpha [OS=Homo sapiens]	44	9	68	5	YWHAB	5	20	3	4	48	2
P40926	Malate dehydrogenase, mitochondrial [OS=Homo sapiens]	45	11	65	11	MDH2	7	20	7	4	45	4
P09104	Gamma-enolase [OS=Homo sapiens]	16	4	61	1	ENO2	0	0	0	4	61	1
P46777	60S ribosomal protein L5 [OS=Homo sapiens]	41	11	56	11	RPL5	7	24	7	4	32	4
P39023	60S ribosomal protein L3 [OS=Homo sapiens]	33	10	56	10	RPL3	6	17	6	4	39	4
P05455	Lupus La protein [OS=Homo sapiens]	37	14	49	14	SSB	10	31	10	4	18	4
P52272	Heterogeneous nuclear ribonucleoprotein M [OS=Homo sapiens]	25	13	43	13	HNRNPM	9	22	9	4	21	4
Q13200	26S proteasome non-ATPase regulatory subunit 2 [OS=Homo sapiens]	21	13	40	13	PSMD2	9	30	9	4	10	4
Q01518	Adenylyl cyclase-associated protein 1 [OS=Homo sapiens]	25	8	40	8	CAP1	4	9	4	4	31	4
O75643	U5 small nuclear ribonucleoprotein 200 kDa helicase [OS=Homo sapiens]	13	18	39	18	SNRNP200	14	35	14	4	4	4
P47929	Galectin-7 [OS=Homo sapiens]	51	6	39	6	LGALS7; LGALS7B	2	3	2	4	36	4
P0CG39	POTE ankyrin domain family member J [OS=Homo sapiens]	5	4	39	1	POTEJ	0	0	0	4	39	1
Q9Y3F4	Serine-threonine kinase receptor-associated protein [OS=Homo sapiens]	39	10	38	10	STRAP	6	18	6	4	20	4
Q99460	26S proteasome non-ATPase regulatory subunit 1 [OS=Homo sapiens]	19	10	37	10	PSMD1	6	26	6	4	11	4
Q9NZT1	Calmodulin-like protein 5 [OS=Homo sapiens]	68	7	36	7	CALML5	3	24	3	4	12	4
Q8NE71	ATP-binding cassette sub-family F member 1 [OS=Homo sapiens]	22	11	35	11	ABCF1	7	27	7	4	8	4
Q14152	Eukaryotic translation initiation factor 3 subunit A [OS=Homo sapiens]	17	16	34	16	EIF3A	12	29	12	4	5	4
P39019	40S ribosomal protein S19 [OS=Homo sapiens]	48	7	32	7	RPS19	3	5	3	4	27	4
Q99729-2	Isoform 2 of Heterogeneous nuclear ribonucleoprotein A/B [OS=Homo sapiens]	15	4	29	3	HNRNPAB	0	0	0	4	29	3
Q16531	DNA damage-binding protein 1 [OS=Homo sapiens]	18	14	28	14	DDB1	10	25	10	4	3	4
P52565	Rho GDP-dissociation inhibitor 1 [OS=Homo sapiens]	57	6	28	6	ARHGDIA	2	9	2	4	19	4
B5ME19	Eukaryotic translation initiation factor 3 subunit C-like protein [OS=Homo sapiens]	18	12	27	12	EIF3CL	8	12	8	4	15	4
P52292	Importin subunit alpha-1 [OS=Homo sapiens]	37	11	27	11	KPNA2	7	25	7	4	2	4
P42167	Lamina-associated polypeptide 2, isoforms beta/gamma [OS=Homo sapiens]	30	8	27	3	TMPO	4	8	4	4	19	-1
Q15233	Non-POU domain-containing octamer-binding protein [OS=Homo sapiens]	24	8	26	7	NONO	4	10	3	4	16	4
P36542	ATP synthase subunit gamma, mitochondrial [OS=Homo sapiens]	31	7	26	7	ATP5F1C	3	7	3	4	19	4
P30086	Phosphatidylethanolamine-binding protein 1 [OS=Homo sapiens]	68	8	25	8	PEBP1	4	15	4	4	10	4
P09651	Heterogeneous nuclear ribonucleoprotein A1 [OS=Homo sapiens]	29	8	25	8	HNRNPA1	4	8	4	4	17	4
P00367	Glutamate dehydrogenase 1, mitochondrial [OS=Homo sapiens]	15	6	25	6	GLUD1	2	3	2	4	22	4
P31689	DnaJ homolog subfamily A member 1 [OS=Homo sapiens]	33	7	24	7	DNAJA1	3	6	3	4	18	4
Q99714	3-hydroxyacyl-CoA dehydrogenase type-2 [OS=Homo sapiens]	46	7	23	7	HSD17B10	3	8	3	4	15	4
Q13310	Polyadenylate-binding protein 4 [OS=Homo sapiens]	18	9	22	3	PABPC4	5	16	2	4	6	1
P62249	40S ribosomal protein S16 [OS=Homo sapiens]	34	5	21	5	RPS16	1	1	1	4	20	4
P27816	Microtubule-associated protein 4 [OS=Homo sapiens]	8	7	20	7	MAP4	3	6	3	4	14	4
P08758	Annexin A5 [OS=Homo sapiens]	27	7	20	7	ANXA5	3	6	3	4	14	4
O00231	26S proteasome non-ATPase regulatory subunit 11 [OS=Homo sapiens]	29	10	19	10	PSMD11	6	13	6	4	6	4
P27635	60S ribosomal protein L10 [OS=Homo sapiens]	38	6	19	6	RPL10	2	11	2	4	8	4
Q96AG4	Leucine-rich repeat-containing protein 59 [OS=Homo sapiens]	29	7	18	7	LRRC59	3	3	3	4	15	4
P53985	Monocarboxylate transporter 1 [OS=Homo sapiens]	13	5	18	5	SLC16A1	1	7	1	4	11	4
P09429	High mobility group protein B1 [OS=Homo sapiens]	27	4	18	3	HMGB1	0	0	0	4	18	3
P46779	60S ribosomal protein L28 [OS=Homo sapiens]	41	6	17	6	RPL28	2	6	2	4	11	4
P08708	40S ribosomal protein S17 [OS=Homo sapiens]	55	5	17	5	RPS17	1	8	1	4	9	4
P01023	Alpha-2-macroglobulin [OS=Homo sapiens]	3	4	17	4	A2M	0	0	0	4	17	4
P61289	Proteasome activator complex subunit 3 [OS=Homo sapiens]	23	6	16	6	PSME3	2	3	2	4	13	4
P63151	Serine/threonine-protein phosphatase 2A 55 kDa regulatory subunit B alpha isoform [OS=Homo sapiens]	15	4	16	4	PPP2R2A	0	0	0	4	16	4
P51659	Peroxisomal multifunctional enzyme type 2 [OS=Homo sapiens]	15	7	15	7	HSD17B4	3	3	3	4	12	4
P49591	Serine--tRNA ligase, cytoplasmic [OS=Homo sapiens]	14	6	15	6	SARS1	2	4	2	4	11	4
P62140	Serine/threonine-protein phosphatase PP1-beta catalytic subunit [OS=Homo sapiens]	15	4	15	4	PPP1CB	0	0	0	4	15	4
P55786	Puromycin-sensitive aminopeptidase [OS=Homo sapiens]	12	7	14	7	NPEPPS	3	6	3	4	8	4
P78347	General transcription factor II-I [OS=Homo sapiens]	11	7	13	7	GTF2I	3	5	3	4	8	4
P51665	26S proteasome non-ATPase regulatory subunit 7 [OS=Homo sapiens]	37	6	13	6	PSMD7	2	6	2	4	7	4
Q9HAV4	Exportin-5 [OS=Homo sapiens]	7	6	13	6	XPO5	2	5	2	4	8	4
Q16181	Septin-7 [OS=Homo sapiens]	21	6	13	6	SEPTIN7	2	3	2	4	10	4
P22626	Heterogeneous nuclear ribonucleoproteins A2/B1 [OS=Homo sapiens]	21	5	13	5	HNRNPA2B1	1	1	1	4	12	4
P48047	ATP synthase subunit O, mitochondrial [OS=Homo sapiens]	33	5	13	5	ATP5PO	1	2	1	4	11	4
P24539	ATP synthase F(0) complex subunit B1, mitochondrial [OS=Homo sapiens]	17	4	13	4	ATP5PB	0	0	0	4	13	4
Q14574-2	Isoform 3B of Desmocollin-3 [OS=Homo sapiens]	7	4	13	3	DSC3	0	0	0	4	13	3
P62633-4	Isoform 4 of CCHC-type zinc finger nucleic acid binding protein [OS=Homo sapiens]	28	4	13	1	CNBP	0	0	0	4	13	1
Q7L2H7	Eukaryotic translation initiation factor 3 subunit M [OS=Homo sapiens]	24	6	12	6	EIF3M	2	5	2	4	7	4
O95218	Zinc finger Ran-binding domain-containing protein 2 [OS=Homo sapiens]	18	6	12	6	ZRANB2	2	3	2	4	9	4
Q9Y3I0	RNA-splicing ligase RtcB homolog [OS=Homo sapiens]	12	5	12	5	RTCB	1	1	1	4	11	4
P13489	Ribonuclease inhibitor [OS=Homo sapiens]	16	5	12	5	RNH1	1	5	1	4	7	4
O00264	Membrane-associated progesterone receptor component 1 [OS=Homo sapiens]	42	5	12	5	PGRMC1	1	1	1	4	11	4
Q9HB71	Calcyclin-binding protein [OS=Homo sapiens]	37	5	12	5	CACYBP	1	5	1	4	7	4
P31150	Rab GDP dissociation inhibitor alpha [OS=Homo sapiens]	12	4	12	2	GDI1	0	0	0	4	12	2
P08243	Asparagine synthetase [glutamine-hydrolyzing] [OS=Homo sapiens]	13	5	11	5	ASNS	1	2	1	4	9	4
P53992	Protein transport protein Sec24C [OS=Homo sapiens]	7	5	11	5	SEC24C	1	2	1	4	9	4
P00505	Aspartate aminotransferase, mitochondrial [OS=Homo sapiens]	16	5	11	5	GOT2	1	2	1	4	9	4
Q9Y617	Phosphoserine aminotransferase [OS=Homo sapiens]	12	4	11	4	PSAT1	0	0	0	4	11	4
P61006	Ras-related protein Rab-8A [OS=Homo sapiens]	24	4	11	2	RAB8A	0	0	0	4	11	2
P06753	Tropomyosin alpha-3 chain [OS=Homo sapiens]	15	4	11	1	TPM3	0	0	0	4	11	1
P28331	NADH-ubiquinone oxidoreductase 75 kDa subunit, mitochondrial [OS=Homo sapiens]	14	6	10	6	NDUFS1	2	3	2	4	7	4
P08195	4F2 cell-surface antigen heavy chain [OS=Homo sapiens]	14	6	10	6	SLC3A2	2	6	2	4	4	4
P00492	Hypoxanthine-guanine phosphoribosyltransferase [OS=Homo sapiens]	41	6	10	6	HPRT1	2	2	2	4	8	4
P02786	Transferrin receptor protein 1 [OS=Homo sapiens]	10	6	10	6	TFRC	2	3	2	4	7	4
P51991	Heterogeneous nuclear ribonucleoprotein A3 [OS=Homo sapiens]	16	4	10	4	HNRNPA3	0	0	0	4	10	4
P62318	Small nuclear ribonucleoprotein Sm D3 [OS=Homo sapiens]	48	4	10	4	SNRPD3	0	0	0	4	10	4
P10768	S-formylglutathione hydrolase [OS=Homo sapiens]	27	4	10	4	ESD	0	0	0	4	10	4
O43390	Heterogeneous nuclear ribonucleoprotein R [OS=Homo sapiens]	7	4	10	1	HNRNPR	0	0	0	4	10	1
O95831	Apoptosis-inducing factor 1, mitochondrial [OS=Homo sapiens]	13	6	9	6	AIFM1	2	3	2	4	6	4
P54727	UV excision repair protein RAD23 homolog B [OS=Homo sapiens]	27	6	9	6	RAD23B	2	5	2	4	4	4
P15170	Eukaryotic peptide chain release factor GTP-binding subunit ERF3A [OS=Homo sapiens]	12	5	9	5	GSPT1	1	2	1	4	7	4
Q9BQG0	Myb-binding protein 1A [OS=Homo sapiens]	6	5	9	5	MYBBP1A	1	2	1	4	7	4
Q96A49	Synapse-associated protein 1 [OS=Homo sapiens]	18	4	9	4	SYAP1	0	0	0	4	9	4
P16403	Histone H1.2 [OS=Homo sapiens]	23	4	9	1	H1-2	0	0	0	4	9	1
P68400	Casein kinase II subunit alpha [OS=Homo sapiens]	21	6	8	6	CSNK2A1	2	3	2	4	5	4
P61086	Ubiquitin-conjugating enzyme E2 K [OS=Homo sapiens]	38	5	8	5	UBE2K	1	2	1	4	6	4
Q8NBS9	Thioredoxin domain-containing protein 5 [OS=Homo sapiens]	12	4	8	4	TXNDC5	0	0	0	4	8	4
P13073	Cytochrome c oxidase subunit 4 isoform 1, mitochondrial [OS=Homo sapiens]	25	4	8	4	COX4I1	0	0	0	4	8	4
P38117	Electron transfer flavoprotein subunit beta [OS=Homo sapiens]	19	4	8	4	ETFB	0	0	0	4	8	4
P55010	Eukaryotic translation initiation factor 5 [OS=Homo sapiens]	10	4	8	4	EIF5	0	0	0	4	8	4
Q02383	Semenogelin-2 [OS=Homo sapiens]	11	4	8	3	SEMG2	0	0	0	4	8	3
O76094	Signal recognition particle subunit SRP72 [OS=Homo sapiens]	9	5	7	5	SRP72	1	1	1	4	6	4
P78417	Glutathione S-transferase omega-1 [OS=Homo sapiens]	18	4	7	4	GSTO1	0	0	0	4	7	4
P49755	Transmembrane emp24 domain-containing protein 10 [OS=Homo sapiens]	18	4	7	4	TMED10	0	0	0	4	7	4
Q9UBB4	Ataxin-10 [OS=Homo sapiens]	12	4	7	4	ATXN10	0	0	0	4	7	4
Q96CS3	FAS-associated factor 2 [OS=Homo sapiens]	16	4	7	4	FAF2	0	0	0	4	7	4
P12532	Creatine kinase U-type, mitochondrial [OS=Homo sapiens]	18	4	7	4	CKMT1A; CKMT1B	0	0	0	4	7	4
Q9Y4L1	Hypoxia up-regulated protein 1 [OS=Homo sapiens]	7	4	6	4	HYOU1	0	0	0	4	6	4
P49189	4-trimethylaminobutyraldehyde dehydrogenase [OS=Homo sapiens]	10	4	6	4	ALDH9A1	0	0	0	4	6	4
Q93008	Probable ubiquitin carboxyl-terminal hydrolase FAF-X [OS=Homo sapiens]	2	4	6	4	USP9X	0	0	0	4	6	4
Q9HDC9	Adipocyte plasma membrane-associated protein [OS=Homo sapiens]	13	4	6	4	APMAP	0	0	0	4	6	4
P08670	Vimentin [OS=Homo sapiens]	9	4	6	3	VIM	0	0	0	4	6	3
P08134	Rho-related GTP-binding protein RhoC [OS=Homo sapiens]	23	4	6	1	RHOC	0	0	0	4	6	1
P46060	Ran GTPase-activating protein 1 [OS=Homo sapiens]	9	4	5	4	RANGAP1	0	0	0	4	5	4
Q9BVG4	Protein PBDC1 [OS=Homo sapiens]	20	4	5	4	PBDC1	0	0	0	4	5	4
P00390	Glutathione reductase, mitochondrial [OS=Homo sapiens]	12	4	4	4	GSR	0	0	0	4	4	4
P07437	Tubulin beta chain [OS=Homo sapiens]	84	28	481	5	TUBB	25	157	6	3	324	-1
P04350	Tubulin beta-4A chain [OS=Homo sapiens]	79	24	376	3	TUBB4A	21	111	3	3	265	0
P11142	Heat shock cognate 71 kDa protein [OS=Homo sapiens]	59	33	335	21	HSPA8	30	203	25	3	132	-4
P12277	Creatine kinase B-type [OS=Homo sapiens]	61	14	121	14	CKB	11	64	11	3	57	3
P60174	Triosephosphate isomerase [OS=Homo sapiens]	82	16	112	16	TPI1	13	49	13	3	63	3
P12956	X-ray repair cross-complementing protein 6 [OS=Homo sapiens]	45	22	89	22	XRCC6	19	72	19	3	17	3
Q02878	60S ribosomal protein L6 [OS=Homo sapiens]	39	11	83	11	RPL6	8	52	8	3	31	3
P25398	40S ribosomal protein S12 [OS=Homo sapiens]	70	7	77	7	RPS12	4	46	4	3	31	3
PRDX1_HUMAN	cRAP Human Peroxiredoxin	56	11	72	8	PRDX1	8	27	5	3	45	3
P35232	Prohibitin 1 [OS=Homo sapiens]	64	13	71	13	PHB1	10	37	10	3	34	3
Q15323	Keratin, type I cuticular Ha1 [OS=Homo sapiens]	19	6	71	5	KRT31	3	18	2	3	53	3
P0DP23	Calmodulin-1 [OS=Homo sapiens]	58	9	58	7	CALM1	6	23	6	3	35	1
Q6KB66	Keratin, type II cytoskeletal 80 [OS=Homo sapiens]	12	5	55	4	KRT80	2	136	1	3	-81	3
P29692	Elongation factor 1-delta [OS=Homo sapiens]	53	10	54	1	EEF1D	7	18	7	3	36	-6
P60891	Ribose-phosphate pyrophosphokinase 1 [OS=Homo sapiens]	43	10	45	5	PRPS1	7	20	1	3	25	4
O14818	Proteasome subunit alpha type-7 [OS=Homo sapiens]	53	9	43	9	PSMA7	6	17	6	3	26	3
P07737	Profilin-1 [OS=Homo sapiens]	62	7	43	7	PFN1	4	16	4	3	27	3
Q58FF6	Putative heat shock protein HSP 90-beta 4 [OS=Homo sapiens]	10	6	41	1	HSP90AB4P	3	9	1	3	32	0
P62081	40S ribosomal protein S7 [OS=Homo sapiens]	55	8	40	8	RPS7	5	19	5	3	21	3
Q99456	Keratin, type I cytoskeletal 12 [OS=Homo sapiens]	6	3	39	1	KRT12	0	0	0	3	39	1
P62280	40S ribosomal protein S11 [OS=Homo sapiens]	47	8	38	8	RPS11	5	12	5	3	26	3
Q13162	Peroxiredoxin-4 [OS=Homo sapiens]	36	7	38	5	PRDX4	4	12	2	3	26	3
P31151	Protein S100-A7 [OS=Homo sapiens]	64	6	38	6	S100A7	3	17	3	3	21	3
P62263	40S ribosomal protein S14 [OS=Homo sapiens]	64	6	37	6	RPS14	3	10	3	3	27	3
P12004	Proliferating cell nuclear antigen [OS=Homo sapiens]	47	8	34	8	PCNA	5	13	5	3	21	3
P50395	Rab GDP dissociation inhibitor beta [OS=Homo sapiens]	22	7	34	5	GDI2	4	13	4	3	21	1
P24534	Elongation factor 1-beta [OS=Homo sapiens]	64	8	33	7	EEF1B2	5	23	5	3	10	2
P41252	Isoleucine--tRNA ligase, cytoplasmic [OS=Homo sapiens]	19	16	32	16	IARS1	13	25	13	3	7	3
P29508	Serpin B3 [OS=Homo sapiens]	37	10	32	10	SERPINB3	7	26	3	3	6	7
P62841	40S ribosomal protein S15 [OS=Homo sapiens]	56	4	32	4	RPS15	1	21	1	3	11	3
P41091	Eukaryotic translation initiation factor 2 subunit 3 [OS=Homo sapiens]	40	13	31	13	EIF2S3	10	25	10	3	6	3
P62314	Small nuclear ribonucleoprotein Sm D1 [OS=Homo sapiens]	55	5	30	5	SNRPD1	2	9	2	3	21	3
P30084	Enoyl-CoA hydratase, mitochondrial [OS=Homo sapiens]	27	5	29	5	ECHS1	2	10	2	3	19	3
O95373	Importin-7 [OS=Homo sapiens]	13	9	28	9	IPO7	6	12	6	3	16	3
P32969	60S ribosomal protein L9 [OS=Homo sapiens]	51	6	28	6	RPL9; RPL9P7; RPL9P8; RPL9P9	3	10	3	3	18	3
P62750	60S ribosomal protein L23a [OS=Homo sapiens]	35	6	27	6	RPL23A	3	11	3	3	16	3
P62266	40S ribosomal protein S23 [OS=Homo sapiens]	48	5	27	5	RPS23	2	17	2	3	10	3
P62805	Histone H4 [OS=Homo sapiens]	50	5	27	5	H4C1; H4C11; H4C12; H4C13; H4C14; H4C15; H4C16; H4C2; H4C3; H4C4; H4C5; H4C6; H4C8; H4C9	2	5	2	3	22	3
P28066	Proteasome subunit alpha type-5 [OS=Homo sapiens]	30	6	25	6	PSMA5	3	14	3	3	11	3
Q01469	Fatty acid-binding protein 5 [OS=Homo sapiens]	34	5	25	5	FABP5	2	4	2	3	21	3
Q9P258	Protein RCC2 [OS=Homo sapiens]	19	7	24	7	RCC2	4	6	4	3	18	3
Q99873	Protein arginine N-methyltransferase 1 [OS=Homo sapiens]	30	9	23	9	PRMT1	6	11	6	3	12	3
Q8TEX9	Importin-4 [OS=Homo sapiens]	14	9	23	9	IPO4	6	17	6	3	6	3
P06753-2	Isoform 2 of Tropomyosin alpha-3 chain [OS=Homo sapiens]	29	7	22	4	TPM3	4	8	4	3	14	0
P47897	Glutamine--tRNA ligase [OS=Homo sapiens]	20	10	21	10	QARS1	7	21	7	3	0	3
Q15029	116 kDa U5 small nuclear ribonucleoprotein component [OS=Homo sapiens]	10	7	21	6	EFTUD2	4	8	3	3	13	3
P61026	Ras-related protein Rab-10 [OS=Homo sapiens]	26	5	21	3	RAB10	2	8	2	3	13	1
P53618	Coatomer subunit beta [OS=Homo sapiens]	15	9	20	9	COPB1	6	13	6	3	7	3
Q05519	Serine/arginine-rich splicing factor 11 [OS=Homo sapiens]	17	6	20	6	SRSF11	3	9	3	3	11	3
P26373	60S ribosomal protein L13 [OS=Homo sapiens]	29	6	19	6	RPL13	3	8	3	3	11	3
P51148	Ras-related protein Rab-5C [OS=Homo sapiens]	31	5	19	5	RAB5C	2	3	2	3	16	3
Q92598	Heat shock protein 105 kDa [OS=Homo sapiens]	15	9	18	8	HSPH1	6	12	5	3	6	3
Q15056	Eukaryotic translation initiation factor 4H [OS=Homo sapiens]	26	4	18	4	EIF4H	1	1	1	3	17	3
P26368	Splicing factor U2AF 65 kDa subunit [OS=Homo sapiens]	34	8	16	8	U2AF2	5	13	5	3	3	3
O15355	Protein phosphatase 1G [OS=Homo sapiens]	23	6	16	6	PPM1G	3	5	3	3	11	3
P10599	Thioredoxin [OS=Homo sapiens]	47	4	16	4	TXN	1	3	1	3	13	3
Q15691	Microtubule-associated protein RP/EB family member 1 [OS=Homo sapiens]	32	6	15	6	MAPRE1	3	10	3	3	5	3
P35613	Basigin [OS=Homo sapiens]	22	6	15	6	BSG	3	4	3	3	11	3
Q7L4I2	Arginine/serine-rich coiled-coil protein 2 [OS=Homo sapiens]	16	5	15	5	RSRC2	2	4	2	3	11	3
Q96CX2	BTB/POZ domain-containing protein KCTD12 [OS=Homo sapiens]	22	5	15	5	KCTD12	2	3	2	3	12	3
P42677	40S ribosomal protein S27 [OS=Homo sapiens]	38	3	15	3	RPS27	0	0	0	3	15	3
P20618	Proteasome subunit beta type-1 [OS=Homo sapiens]	32	5	14	5	PSMB1	2	5	2	3	9	3
P04080	Cystatin-B [OS=Homo sapiens]	70	4	14	4	CSTB	1	1	1	3	13	3
P52907	F-actin-capping protein subunit alpha-1 [OS=Homo sapiens]	23	4	14	4	CAPZA1	1	3	1	3	11	3
P31949	Protein S100-A11 [OS=Homo sapiens]	34	3	14	3	S100A11	0	0	0	3	14	3
P05089	Arginase-1 [OS=Homo sapiens]	29	6	13	6	ARG1	3	4	3	3	9	3
P25786	Proteasome subunit alpha type-1 [OS=Homo sapiens]	21	5	13	5	PSMA1	2	3	2	3	10	3
Q8N8S7	Protein enabled homolog [OS=Homo sapiens]	15	5	13	5	ENAH	2	4	2	3	9	3
O14950	Myosin regulatory light chain 12B [OS=Homo sapiens]	33	4	13	4	MYL12B	1	2	1	3	11	3
Q6UWP8	Suprabasin [OS=Homo sapiens]	21	4	13	4	SBSN	1	2	1	3	11	3
P62633	CCHC-type zinc finger nucleic acid binding protein [OS=Homo sapiens]	28	4	13	1	CNBP	1	1	1	3	12	0
P49773	Adenosine 5'-monophosphoramidase HINT1 [OS=Homo sapiens]	32	3	13	3	HINT1	0	0	0	3	13	3
P61077	Ubiquitin-conjugating enzyme E2 D3 [OS=Homo sapiens]	29	3	13	2	UBE2D3	0	0	0	3	13	2
Q13148	TAR DNA-binding protein 43 [OS=Homo sapiens]	30	6	12	6	TARDBP	3	4	3	3	8	3
Q15021	Condensin complex subunit 1 [OS=Homo sapiens]	6	6	11	6	NCAPD2	3	7	3	3	4	3
P54819	Adenylate kinase 2, mitochondrial [OS=Homo sapiens]	33	5	11	5	AK2	2	6	2	3	5	3
Q5VYK3	Proteasome adapter and scaffold protein ECM29 [OS=Homo sapiens]	5	5	11	5	ECPAS	2	6	2	3	5	3
Q9NTK5	Obg-like ATPase 1 [OS=Homo sapiens]	12	4	11	4	OLA1	1	7	1	3	4	3
Q9Y277	Voltage-dependent anion-selective channel protein 3 [OS=Homo sapiens]	17	4	11	3	VDAC3	1	2	1	3	9	2
P10412	Histone H1.4 [OS=Homo sapiens]	22	4	11	1	H1-4	1	1	1	3	10	0
Q15293	Reticulocalbin-1 [OS=Homo sapiens]	11	3	11	3	RCN1	0	0	0	3	11	3
Q9BPX3	Condensin complex subunit 3 [OS=Homo sapiens]	8	6	10	6	NCAPG	3	7	3	3	3	3
P13861	cAMP-dependent protein kinase type II-alpha regulatory subunit [OS=Homo sapiens]	21	5	10	5	PRKAR2A	2	6	2	3	4	3
P08237	ATP-dependent 6-phosphofructokinase, muscle type [OS=Homo sapiens]	12	5	10	5	PFKM	2	3	2	3	7	3
Q53H12	Acylglycerol kinase, mitochondrial [OS=Homo sapiens]	20	5	10	5	AGK	2	3	2	3	7	3
P04632	Calpain small subunit 1 [OS=Homo sapiens]	26	4	10	4	CAPNS1	1	2	1	3	8	3
P61158	Actin-related protein 3 [OS=Homo sapiens]	8	3	10	3	ACTR3	0	0	0	3	10	3
Q99733	Nucleosome assembly protein 1-like 4 [OS=Homo sapiens]	9	3	10	2	NAP1L4	0	0	0	3	10	2
P60953	Cell division control protein 42 homolog [OS=Homo sapiens]	27	4	9	4	CDC42	1	5	1	3	4	3
P07741	Adenine phosphoribosyltransferase [OS=Homo sapiens]	39	4	9	4	APRT	1	3	1	3	6	3
Q9H3K6	BolA-like protein 2 [OS=Homo sapiens]	40	3	9	3	BOLA2; BOLA2B	0	0	0	3	9	3
O75306	NADH dehydrogenase [ubiquinone] iron-sulfur protein 2, mitochondrial [OS=Homo sapiens]	11	3	9	3	NDUFS2	0	0	0	3	9	3
P43034	Platelet-activating factor acetylhydrolase IB subunit beta [OS=Homo sapiens]	10	3	9	2	PAFAH1B1	0	0	0	3	9	2
P48444	Coatomer subunit delta [OS=Homo sapiens]	15	5	8	5	ARCN1	2	3	2	3	5	3
Q15008	26S proteasome non-ATPase regulatory subunit 6 [OS=Homo sapiens]	14	5	8	5	PSMD6	2	3	2	3	5	3
O43592	Exportin-T [OS=Homo sapiens]	8	5	8	5	XPOT	2	2	2	3	6	3
Q99436	Proteasome subunit beta type-7 [OS=Homo sapiens]	18	4	8	4	PSMB7	1	4	1	3	4	3
Q15046	Lysine--tRNA ligase [OS=Homo sapiens]	12	4	8	4	KARS1	1	4	1	3	4	3
P16949	Stathmin [OS=Homo sapiens]	30	4	8	4	STMN1	1	4	1	3	4	3
Q12904	Aminoacyl tRNA synthase complex-interacting multifunctional protein 1 [OS=Homo sapiens]	26	4	8	4	AIMP1	1	5	1	3	3	3
P49588	Alanine--tRNA ligase, cytoplasmic [OS=Homo sapiens]	6	4	8	4	AARS1	1	3	1	3	5	3
P11177	Pyruvate dehydrogenase E1 component subunit beta, mitochondrial [OS=Homo sapiens]	19	4	8	4	PDHB	1	1	1	3	7	3
Q16543	Hsp90 co-chaperone Cdc37 [OS=Homo sapiens]	12	3	8	3	CDC37	0	0	0	3	8	3
P04279	Semenogelin-1 [OS=Homo sapiens]	8	3	8	2	SEMG1	0	0	0	3	8	2
Q9UBT2	SUMO-activating enzyme subunit 2 [OS=Homo sapiens]	13	5	7	5	UBA2	2	4	2	3	3	3
P19367	Hexokinase-1 [OS=Homo sapiens]	5	4	7	4	HK1	1	2	1	3	5	3
P26583	High mobility group protein B2 [OS=Homo sapiens]	24	4	7	3	HMGB2	1	2	1	3	5	2
A6NDG6	Glycerol-3-phosphate phosphatase [OS=Homo sapiens]	16	3	7	3	PGP	0	0	0	3	7	3
Q9Y237	Peptidyl-prolyl cis-trans isomerase NIMA-interacting 4 [OS=Homo sapiens]	23	3	7	3	PIN4	0	0	0	3	7	3
Q13185	Chromobox protein homolog 3 [OS=Homo sapiens]	31	4	6	4	CBX3	1	3	1	3	3	3
Q7Z2W4	Zinc finger CCCH-type antiviral protein 1 [OS=Homo sapiens]	7	4	6	4	ZC3HAV1	1	2	1	3	4	3
P11172	Uridine 5'-monophosphate synthase [OS=Homo sapiens]	11	4	6	4	UMPS	1	1	1	3	5	3
P43490	Nicotinamide phosphoribosyltransferase [OS=Homo sapiens]	12	4	6	4	NAMPT	1	1	1	3	5	3
P07954	Fumarate hydratase, mitochondrial [OS=Homo sapiens]	16	4	6	4	FH	1	2	1	3	4	3
Q9UMX0	Ubiquilin-1 [OS=Homo sapiens]	7	3	6	3	UBQLN1	0	0	0	3	6	3
Q99536	Synaptic vesicle membrane protein VAT-1 homolog [OS=Homo sapiens]	18	3	6	3	VAT1	0	0	0	3	6	3
O75822	Eukaryotic translation initiation factor 3 subunit J [OS=Homo sapiens]	22	3	6	3	EIF3J	0	0	0	3	6	3
O95816	BAG family molecular chaperone regulator 2 [OS=Homo sapiens]	14	3	6	3	BAG2	0	0	0	3	6	3
O14745	Na(+)/H(+) exchange regulatory cofactor NHE-RF1 [OS=Homo sapiens]	15	3	6	3	NHERF1	0	0	0	3	6	3
Q14232	Translation initiation factor eIF-2B subunit alpha [OS=Homo sapiens]	15	3	6	3	EIF2B1	0	0	0	3	6	3
Q6P1M0	Long-chain fatty acid transport protein 4 [OS=Homo sapiens]	7	3	6	3	SLC27A4	0	0	0	3	6	3
Q8NCW5	NAD(P)H-hydrate epimerase [OS=Homo sapiens]	17	3	6	3	NAXE	0	0	0	3	6	3
Q9UG63	ATP-binding cassette sub-family F member 2 [OS=Homo sapiens]	6	3	6	3	ABCF2	0	0	0	3	6	3
Q52LJ0-1	Isoform 1 of Protein FAM98B [OS=Homo sapiens]	15	3	6	3	FAM98B	0	0	0	3	6	3
P07108	Acyl-CoA-binding protein [OS=Homo sapiens]	51	3	6	3	DBI	0	0	0	3	6	3
P32322	Pyrroline-5-carboxylate reductase 1, mitochondrial [OS=Homo sapiens]	15	3	6	2	PYCR1	0	0	0	3	6	2
Q4VCS5	Angiomotin [OS=Homo sapiens]	5	4	5	4	AMOT	1	2	1	3	3	3
Q15645	Pachytene checkpoint protein 2 homolog [OS=Homo sapiens]	14	4	5	4	TRIP13	1	2	1	3	3	3
P49257	Protein ERGIC-53 [OS=Homo sapiens]	13	3	5	3	LMAN1	0	0	0	3	5	3
Q9NR30	Nucleolar RNA helicase 2 [OS=Homo sapiens]	5	3	5	3	DDX21	0	0	0	3	5	3
P41227	N-alpha-acetyltransferase 10 [OS=Homo sapiens]	17	3	5	3	NAA10	0	0	0	3	5	3
P21964	Catechol O-methyltransferase [OS=Homo sapiens]	17	3	5	3	COMT	0	0	0	3	5	3
P51114	RNA-binding protein FXR1 [OS=Homo sapiens]	8	3	5	3	FXR1	0	0	0	3	5	3
P27694	Replication protein A 70 kDa DNA-binding subunit [OS=Homo sapiens]	8	3	5	3	RPA1	0	0	0	3	5	3
P46459	Vesicle-fusing ATPase [OS=Homo sapiens]	8	3	5	3	NSF	0	0	0	3	5	3
P50570	Dynamin-2 [OS=Homo sapiens]	5	3	5	3	DNM2	0	0	0	3	5	3
Q06210	Glutamine--fructose-6-phosphate aminotransferase [isomerizing] 1 [OS=Homo sapiens]	7	3	5	3	GFPT1	0	0	0	3	5	3
Q9NTZ6	RNA-binding protein 12 [OS=Homo sapiens]	4	3	5	3	RBM12	0	0	0	3	5	3
P40222	Alpha-taxilin [OS=Homo sapiens]	13	3	5	3	TXLNA	0	0	0	3	5	3
Q9UNZ2	NSFL1 cofactor p47 [OS=Homo sapiens]	14	3	5	3	NSFL1C	0	0	0	3	5	3
O94905	Erlin-2 [OS=Homo sapiens]	13	3	5	2	ERLIN2	0	0	0	3	5	2
Q9NVA2	Septin-11 [OS=Homo sapiens]	12	3	5	2	SEPTIN11	0	0	0	3	5	2
P24941	Cyclin-dependent kinase 2 [OS=Homo sapiens]	11	3	5	1	CDK2	0	0	0	3	5	1
O60684	Importin subunit alpha-7 [OS=Homo sapiens]	9	3	5	1	KPNA6	0	0	0	3	5	1
Q96FJ2	Dynein light chain 2, cytoplasmic [OS=Homo sapiens]	49	3	5	1	DYNLL2	0	0	0	3	5	1
Q9BY44	Eukaryotic translation initiation factor 2A [OS=Homo sapiens]	6	3	4	3	EIF2A	0	0	0	3	4	3
P51610	Host cell factor 1 [OS=Homo sapiens]	2	3	4	3	HCFC1	0	0	0	3	4	3
Q32MZ4	Leucine-rich repeat flightless-interacting protein 1 [OS=Homo sapiens]	5	3	4	3	LRRFIP1	0	0	0	3	4	3
Q9Y2R9	28S ribosomal protein S7, mitochondrial [OS=Homo sapiens]	16	3	4	3	MRPS7	0	0	0	3	4	3
Q13011	Delta(3,5)-Delta(2,4)-dienoyl-CoA isomerase, mitochondrial [OS=Homo sapiens]	15	3	4	3	ECH1	0	0	0	3	4	3
Q9UBW7	Zinc finger MYM-type protein 2 [OS=Homo sapiens]	3	3	4	3	ZMYM2	0	0	0	3	4	3
P15374	Ubiquitin carboxyl-terminal hydrolase isozyme L3 [OS=Homo sapiens]	20	3	4	3	UCHL3	0	0	0	3	4	3
P61019	Ras-related protein Rab-2A [OS=Homo sapiens]	19	3	4	3	RAB2A	0	0	0	3	4	3
Q9NYU1	UDP-glucose:glycoprotein glucosyltransferase 2 [OS=Homo sapiens]	2	3	4	1	UGGT2	0	0	0	3	4	1
Q13685	Angio-associated migratory cell protein [OS=Homo sapiens]	9	3	3	3	AAMP	0	0	0	3	3	3
Q9UM54-1	Isoform 1 of Unconventional myosin-VI [OS=Homo sapiens]	3	3	3	3	MYO6	0	0	0	3	3	3
Q9UI10	Translation initiation factor eIF-2B subunit delta [OS=Homo sapiens]	10	3	3	3	EIF2B4	0	0	0	3	3	3
Q9BQ52	Zinc phosphodiesterase ELAC protein 2 [OS=Homo sapiens]	7	3	3	3	ELAC2	0	0	0	3	3	3
O75439	Mitochondrial-processing peptidase subunit beta [OS=Homo sapiens]	8	3	3	3	PMPCB	0	0	0	3	3	3
P60981	Destrin [OS=Homo sapiens]	22	3	3	3	DSTN	0	0	0	3	3	3
P68133	Actin, alpha skeletal muscle [OS=Homo sapiens]	27	11	138	1	ACTA1	9	41	2	2	97	-1
P26641	Elongation factor 1-gamma [OS=Homo sapiens]	64	20	112	20	EEF1G	18	75	18	2	37	2
P62937	Peptidyl-prolyl cis-trans isomerase A [OS=Homo sapiens]	65	10	85	1	PPIA	8	30	1	2	55	0
PPIA_HUMAN	cRAP Human peptidyl-prolyl isomerase	65	10	83	1	NA	8	40	1	2	43	0
Q99623	Prohibitin-2 [OS=Homo sapiens]	60	15	74	15	PHB2	13	36	13	2	38	2
P15531	Nucleoside diphosphate kinase A [OS=Homo sapiens]	65	8	74	1	NME1	6	12	1	2	62	0
P36578	60S ribosomal protein L4 [OS=Homo sapiens]	36	12	72	12	RPL4	10	42	10	2	30	2
P06748	Nucleophosmin [OS=Homo sapiens]	37	7	72	7	NPM1	5	33	5	2	39	2
Q07021	Complement component 1 Q subcomponent-binding protein, mitochondrial [OS=Homo sapiens]	51	8	62	8	C1QBP	6	26	6	2	36	2
P18124	60S ribosomal protein L7 [OS=Homo sapiens]	44	10	58	10	RPL7	8	22	8	2	36	2
P67809	Y-box-binding protein 1 [OS=Homo sapiens]	42	8	58	5	YBX1	6	26	4	2	32	1
Q04917	14-3-3 protein eta [OS=Homo sapiens]	27	6	55	3	YWHAH	4	15	2	2	40	1
P62241	40S ribosomal protein S8 [OS=Homo sapiens]	49	9	46	9	RPS8	7	34	7	2	12	2
P18621	60S ribosomal protein L17 [OS=Homo sapiens]	29	5	42	5	RPL17	3	17	3	2	25	2
P62269	40S ribosomal protein S18 [OS=Homo sapiens]	43	8	37	8	RPS18	6	14	6	2	23	2
P46782	40S ribosomal protein S5 [OS=Homo sapiens]	46	7	37	7	RPS5	5	26	5	2	11	2
Q01130	Serine/arginine-rich splicing factor 2 [OS=Homo sapiens]	23	5	33	5	SRSF2	3	11	3	2	22	2
Q04760	Lactoylglutathione lyase [OS=Homo sapiens]	42	7	31	7	GLO1	5	11	5	2	20	2
Q07065	Cytoskeleton-associated protein 4 [OS=Homo sapiens]	28	11	29	11	CKAP4	9	17	9	2	12	2
P61604	10 kDa heat shock protein, mitochondrial [OS=Homo sapiens]	52	5	29	5	HSPE1	3	8	3	2	21	2
P62851	40S ribosomal protein S25 [OS=Homo sapiens]	28	4	28	4	RPS25	2	5	2	2	23	2
P62917	60S ribosomal protein L8 [OS=Homo sapiens]	35	6	26	6	RPL8	4	16	4	2	10	2
Q92841-1	Isoform 2 of Probable ATP-dependent RNA helicase DDX17 [OS=Homo sapiens]	15	8	25	3	DDX17	6	12	1	2	13	2
P61313	60S ribosomal protein L15 [OS=Homo sapiens]	35	6	25	6	RPL15	4	12	4	2	13	2
O60506	Heterogeneous nuclear ribonucleoprotein Q [OS=Homo sapiens]	20	9	23	6	SYNCRIP	7	16	7	2	7	-1
P60900	Proteasome subunit alpha type-6 [OS=Homo sapiens]	36	7	23	7	PSMA6	5	13	5	2	10	2
P07602	Prosaposin [OS=Homo sapiens]	9	3	22	3	PSAP	1	8	1	2	14	2
Q16630	Cleavage and polyadenylation specificity factor subunit 6 [OS=Homo sapiens]	14	5	21	5	CPSF6	3	4	3	2	17	2
O60841	Eukaryotic translation initiation factor 5B [OS=Homo sapiens]	11	10	20	10	EIF5B	8	14	8	2	6	2
O14979	Heterogeneous nuclear ribonucleoprotein D-like [OS=Homo sapiens]	6	2	19	1	HNRNPDL	0	0	0	2	19	1
P61254	60S ribosomal protein L26 [OS=Homo sapiens]	32	5	18	5	RPL26	3	6	3	2	12	2
Q07020	60S ribosomal protein L18 [OS=Homo sapiens]	26	4	18	4	RPL18	2	6	2	2	12	2
O95757	Heat shock 70 kDa protein 4L [OS=Homo sapiens]	14	9	17	7	HSPA4L	7	19	5	2	-2	2
P49721	Proteasome subunit beta type-2 [OS=Homo sapiens]	35	6	17	6	PSMB2	4	9	4	2	8	2
P62854	40S ribosomal protein S26 [OS=Homo sapiens]	44	4	17	4	RPS26	2	5	2	2	12	2
Q9Y678	Coatomer subunit gamma-1 [OS=Homo sapiens]	11	7	16	5	COPG1	5	12	3	2	4	2
Q04837	Single-stranded DNA-binding protein, mitochondrial [OS=Homo sapiens]	49	6	16	6	SSBP1	4	9	4	2	7	2
O15371	Eukaryotic translation initiation factor 3 subunit D [OS=Homo sapiens]	17	6	16	6	EIF3D	4	8	4	2	8	2
Q99471	Prefoldin subunit 5 [OS=Homo sapiens]	42	4	16	4	PFDN5	2	7	2	2	9	2
O94826	Mitochondrial import receptor subunit TOM70 [OS=Homo sapiens]	12	4	16	4	TOMM70	2	6	2	2	10	2
P60866	40S ribosomal protein S20 [OS=Homo sapiens]	25	3	16	3	RPS20	1	2	1	2	14	2
P63173	60S ribosomal protein L38 [OS=Homo sapiens]	41	4	15	4	RPL38	2	6	2	2	9	2
O75821	Eukaryotic translation initiation factor 3 subunit G [OS=Homo sapiens]	16	4	15	4	EIF3G	2	4	2	2	11	2
P46778	60S ribosomal protein L21 [OS=Homo sapiens]	28	3	15	3	RPL21	1	2	1	2	13	2
P17980	26S proteasome regulatory subunit 6A [OS=Homo sapiens]	17	6	14	6	PSMC3	4	5	4	2	9	2
Q96C36	Pyrroline-5-carboxylate reductase 2 [OS=Homo sapiens]	23	5	14	4	PYCR2	3	11	3	2	3	1
Q07666	KH domain-containing, RNA-binding, signal transduction-associated protein 1 [OS=Homo sapiens]	12	4	14	4	KHDRBS1	2	5	2	2	9	2
P58546	Myotrophin [OS=Homo sapiens]	48	3	14	3	MTPN	1	2	1	2	12	2
Q9Y5B9	FACT complex subunit SPT16 [OS=Homo sapiens]	11	8	13	8	SUPT16H	6	12	6	2	1	2
O43684	Mitotic checkpoint protein BUB3 [OS=Homo sapiens]	20	5	13	5	BUB3	3	6	3	2	7	2
P20290	Transcription factor BTF3 [OS=Homo sapiens]	40	4	13	4	BTF3	2	8	2	2	5	2
O60884	DnaJ homolog subfamily A member 2 [OS=Homo sapiens]	17	4	13	4	DNAJA2	2	7	2	2	6	2
P61513	60S ribosomal protein L37a [OS=Homo sapiens]	41	3	13	3	RPL37A	1	2	1	2	11	2
P62910	60S ribosomal protein L32 [OS=Homo sapiens]	23	3	13	3	RPL32	1	2	1	2	11	2
P50454	Serpin H1 [OS=Homo sapiens]	12	3	13	3	SERPINH1	1	9	1	2	4	2
Q9NZ01	Very-long-chain enoyl-CoA reductase [OS=Homo sapiens]	11	3	13	3	TECR	1	2	1	2	11	2
P00403	Cytochrome c oxidase subunit 2 [OS=Homo sapiens]	13	2	13	2	MT-CO2	0	0	0	2	13	2
P49207	60S ribosomal protein L34 [OS=Homo sapiens]	28	4	12	4	RPL34	2	4	2	2	8	2
Q15637	Splicing factor 1 [OS=Homo sapiens]	10	4	12	4	SF1	2	9	2	2	3	2
O00487	26S proteasome non-ATPase regulatory subunit 14 [OS=Homo sapiens]	31	4	12	4	PSMD14	2	5	2	2	7	2
P99999	Cytochrome c [OS=Homo sapiens]	37	4	12	4	CYCS	2	4	2	2	8	2
Q9UNS2	COP9 signalosome complex subunit 3 [OS=Homo sapiens]	10	3	12	3	COPS3	1	10	1	2	2	2
Q10567	AP-1 complex subunit beta-1 [OS=Homo sapiens]	12	6	11	3	AP1B1	4	12	1	2	-1	2
Q9H3U1	Protein unc-45 homolog A [OS=Homo sapiens]	6	4	11	4	UNC45A	2	7	2	2	4	2
O14929	Histone acetyltransferase type B catalytic subunit [OS=Homo sapiens]	14	4	11	4	HAT1	2	2	2	2	9	2
O00483	Cytochrome c oxidase subunit NDUFA4 [OS=Homo sapiens]	37	3	11	3	NDUFA4	1	3	1	2	8	2
O14617	AP-3 complex subunit delta-1 [OS=Homo sapiens]	5	3	11	3	AP3D1	1	6	1	2	5	2
P63167	Dynein light chain 1, cytoplasmic [OS=Homo sapiens]	49	3	11	1	DYNLL1	1	2	1	2	9	0
P84103	Serine/arginine-rich splicing factor 3 [OS=Homo sapiens]	16	2	11	2	SRSF3	0	0	0	2	11	2
Q01081	Splicing factor U2AF 35 kDa subunit [OS=Homo sapiens]	11	2	11	2	U2AF1	0	0	0	2	11	2
P28072	Proteasome subunit beta type-6 [OS=Homo sapiens]	32	5	10	5	PSMB6	3	5	3	2	5	2
Q9BT78	COP9 signalosome complex subunit 4 [OS=Homo sapiens]	16	4	10	4	COPS4	2	8	2	2	2	2
P13693	Translationally-controlled tumor protein [OS=Homo sapiens]	20	3	10	3	TPT1	1	1	1	2	9	2
P61106	Ras-related protein Rab-14 [OS=Homo sapiens]	11	2	10	1	RAB14	0	0	0	2	10	1
Q9UNM6	26S proteasome non-ATPase regulatory subunit 13 [OS=Homo sapiens]	22	5	9	5	PSMD13	3	3	3	2	6	2
Q96P70	Importin-9 [OS=Homo sapiens]	7	4	9	4	IPO9	2	3	2	2	6	2
P05091	Aldehyde dehydrogenase, mitochondrial [OS=Homo sapiens]	9	4	9	3	ALDH2	2	4	2	2	5	1
Q9NS69	Mitochondrial import receptor subunit TOM22 homolog [OS=Homo sapiens]	32	3	9	3	TOMM22	1	4	1	2	5	2
B9A064	Immunoglobulin lambda-like polypeptide 5 [OS=Homo sapiens]	13	2	9	2	IGLL5	0	0	0	2	9	2
Q14683	Structural maintenance of chromosomes protein 1A [OS=Homo sapiens]	5	5	8	5	SMC1A	3	4	3	2	4	2
Q9BUJ2	Heterogeneous nuclear ribonucleoprotein U-like protein 1 [OS=Homo sapiens]	9	5	8	5	HNRNPUL1	3	3	3	2	5	2
P62333	26S proteasome regulatory subunit 10B [OS=Homo sapiens]	15	4	8	4	PSMC6	2	5	2	2	3	2
Q14166	Tubulin--tyrosine ligase-like protein 12 [OS=Homo sapiens]	11	4	8	4	TTLL12	2	4	2	2	4	2
Q9UBS4	DnaJ homolog subfamily B member 11 [OS=Homo sapiens]	12	3	8	3	DNAJB11	1	3	1	2	5	2
P61619	Protein transport protein Sec61 subunit alpha isoform 1 [OS=Homo sapiens]	9	3	8	3	SEC61A1	1	2	1	2	6	2
P62491	Ras-related protein Rab-11A [OS=Homo sapiens]	16	3	8	3	RAB11A	1	3	1	2	5	2
P47813	Eukaryotic translation initiation factor 1A, X-chromosomal [OS=Homo sapiens]	24	3	8	3	EIF1AX	1	3	1	2	5	2
O75431	Metaxin-2 [OS=Homo sapiens]	17	2	8	2	MTX2	0	0	0	2	8	2
P63208	S-phase kinase-associated protein 1 [OS=Homo sapiens]	19	2	8	2	SKP1	0	0	0	2	8	2
O15067	Phosphoribosylformylglycinamidine synthase [OS=Homo sapiens]	7	4	7	4	PFAS	2	3	2	2	4	2
P13473	Lysosome-associated membrane glycoprotein 2 [OS=Homo sapiens]	12	3	7	3	LAMP2	1	5	1	2	2	2
Q5T8P6	RNA-binding protein 26 [OS=Homo sapiens]	4	3	7	3	RBM26	1	2	1	2	5	2
P28288	ATP-binding cassette sub-family D member 3 [OS=Homo sapiens]	8	3	7	3	ABCD3	1	3	1	2	4	2
P35637	RNA-binding protein FUS [OS=Homo sapiens]	13	3	7	3	FUS	1	1	1	2	6	2
O94979	Protein transport protein Sec31A [OS=Homo sapiens]	4	3	7	3	SEC31A	1	5	1	2	2	2
O95292	Vesicle-associated membrane protein-associated protein B/C [OS=Homo sapiens]	12	2	7	2	VAPB	0	0	0	2	7	2
P55957-2	Isoform 2 of BH3-interacting domain death agonist [OS=Homo sapiens]	12	2	7	2	BID	0	0	0	2	7	2
Q99598	Translin-associated protein X [OS=Homo sapiens]	10	2	7	2	TSNAX	0	0	0	2	7	2
Q93009	Ubiquitin carboxyl-terminal hydrolase 7 [OS=Homo sapiens]	7	4	6	4	USP7	2	3	2	2	3	2
Q9UMS4	Pre-mRNA-processing factor 19 [OS=Homo sapiens]	8	3	6	3	PRPF19	1	4	1	2	2	2
O76003	Glutaredoxin-3 [OS=Homo sapiens]	11	3	6	3	GLRX3	1	1	1	2	5	2
Q13409	Cytoplasmic dynein 1 intermediate chain 2 [OS=Homo sapiens]	10	3	6	3	DYNC1I2	1	2	1	2	4	2
Q9UL25	Ras-related protein Rab-21 [OS=Homo sapiens]	17	3	6	3	RAB21	1	1	1	2	5	2
Q96FW1	Ubiquitin thioesterase OTUB1 [OS=Homo sapiens]	15	3	6	3	OTUB1	1	2	1	2	4	2
Q9HAV7	GrpE protein homolog 1, mitochondrial [OS=Homo sapiens]	17	3	6	3	GRPEL1	1	2	1	2	4	2
P12270	Nucleoprotein TPR [OS=Homo sapiens]	2	3	6	3	TPR	1	5	1	2	1	2
P84243	Histone H3.3 [OS=Homo sapiens]	10	2	6	2	H3-3A; H3-3B	0	0	0	2	6	2
Q5JTJ3	Cytochrome c oxidase assembly factor 6 homolog [OS=Homo sapiens]	22	2	6	2	COA6	0	0	0	2	6	2
Q9UKY7	Protein CDV3 homolog [OS=Homo sapiens]	31	2	6	2	CDV3	0	0	0	2	6	2
P61224	Ras-related protein Rap-1b [OS=Homo sapiens]	11	2	6	2	RAP1B	0	0	0	2	6	2
P49006	MARCKS-related protein [OS=Homo sapiens]	14	2	6	2	MARCKSL1	0	0	0	2	6	2
P26885	Peptidyl-prolyl cis-trans isomerase FKBP2 [OS=Homo sapiens]	19	2	6	2	FKBP2	0	0	0	2	6	2
P43308	Translocon-associated protein subunit beta [OS=Homo sapiens]	30	2	6	2	SSR2	0	0	0	2	6	2
Q06323	Proteasome activator complex subunit 1 [OS=Homo sapiens]	12	2	6	2	PSME1	0	0	0	2	6	2
O75489	NADH dehydrogenase [ubiquinone] iron-sulfur protein 3, mitochondrial [OS=Homo sapiens]	19	4	5	4	NDUFS3	2	3	2	2	2	2
P54577	Tyrosine--tRNA ligase, cytoplasmic [OS=Homo sapiens]	9	4	5	4	YARS1	2	2	2	2	3	2
P09601	Heme oxygenase 1 [OS=Homo sapiens]	17	3	5	3	HMOX1	1	1	1	2	4	2
Q14444	Caprin-1 [OS=Homo sapiens]	14	3	5	3	CAPRIN1	1	3	1	2	2	2
P14678	Small nuclear ribonucleoprotein-associated proteins B and B' [OS=Homo sapiens]	10	3	5	3	SNRPB	1	2	1	2	3	2
P24752	Acetyl-CoA acetyltransferase, mitochondrial [OS=Homo sapiens]	14	3	5	3	ACAT1	1	1	1	2	4	2
Q15942	Zyxin [OS=Homo sapiens]	9	3	5	3	ZYX	1	1	1	2	4	2
Q8N1G4	Leucine-rich repeat-containing protein 47 [OS=Homo sapiens]	7	3	5	3	LRRC47	1	3	1	2	2	2
Q9BXP5	Serrate RNA effector molecule homolog [OS=Homo sapiens]	5	3	5	3	SRRT	1	3	1	2	2	2
Q08623	Pseudouridine-5'-phosphatase [OS=Homo sapiens]	18	2	5	2	PUDP	0	0	0	2	5	2
Q15631	Translin [OS=Homo sapiens]	16	2	5	2	TSN	0	0	0	2	5	2
P51648	Aldehyde dehydrogenase family 3 member A2 [OS=Homo sapiens]	5	2	5	2	ALDH3A2	0	0	0	2	5	2
Q96A33	PAT complex subunit CCDC47 [OS=Homo sapiens]	7	2	5	2	CCDC47	0	0	0	2	5	2
Q9H2U2	Inorganic pyrophosphatase 2, mitochondrial [OS=Homo sapiens]	10	2	5	2	PPA2	0	0	0	2	5	2
P60468	Protein transport protein Sec61 subunit beta [OS=Homo sapiens]	27	2	5	2	SEC61B	0	0	0	2	5	2
O60869	Endothelial differentiation-related factor 1 [OS=Homo sapiens]	19	2	5	2	EDF1	0	0	0	2	5	2
P02774	Vitamin D-binding protein [OS=Homo sapiens]	8	2	5	2	GC	0	0	0	2	5	2
Q9NRX4	14 kDa phosphohistidine phosphatase [OS=Homo sapiens]	26	2	5	2	PHPT1	0	0	0	2	5	2
Q7Z4V5	Hepatoma-derived growth factor-related protein 2 [OS=Homo sapiens]	5	2	5	2	HDGFL2	0	0	0	2	5	2
Q13435	Splicing factor 3B subunit 2 [OS=Homo sapiens]	3	2	5	2	SF3B2	0	0	0	2	5	2
P02771	Alpha-fetoprotein [OS=Homo sapiens]	3	2	5	2	AFP	0	0	0	2	5	2
P40616	ADP-ribosylation factor-like protein 1 [OS=Homo sapiens]	15	2	5	2	ARL1	0	0	0	2	5	2
P68036	Ubiquitin-conjugating enzyme E2 L3 [OS=Homo sapiens]	20	2	5	2	UBE2L3	0	0	0	2	5	2
O43865	S-adenosylhomocysteine hydrolase-like protein 1 [OS=Homo sapiens]	4	2	5	1	AHCYL1	0	0	0	2	5	1
Q96DA0	Zymogen granule protein 16 homolog B [OS=Homo sapiens]	37	4	4	4	ZG16B	2	3	2	2	1	2
Q12849	G-rich sequence factor 1 [OS=Homo sapiens]	11	3	4	3	GRSF1	1	7	1	2	-3	2
Q9UIA9	Exportin-7 [OS=Homo sapiens]	6	3	4	3	XPO7	1	1	1	2	3	2
P35250	Replication factor C subunit 2 [OS=Homo sapiens]	14	3	4	3	RFC2	1	2	1	2	2	2
P52434	DNA-directed RNA polymerases I, II, and III subunit RPABC3 [OS=Homo sapiens]	28	3	4	3	POLR2H	1	1	1	2	3	2
P48739	Phosphatidylinositol transfer protein beta isoform [OS=Homo sapiens]	10	2	4	2	PITPNB	0	0	0	2	4	2
P19823	Inter-alpha-trypsin inhibitor heavy chain H2 [OS=Homo sapiens]	3	2	4	2	ITIH2	0	0	0	2	4	2
O43488	Aflatoxin B1 aldehyde reductase member 2 [OS=Homo sapiens]	8	2	4	2	AKR7A2	0	0	0	2	4	2
P35080-2	Isoform IIb of Profilin-2 [OS=Homo sapiens]	24	2	4	2	PFN2	0	0	0	2	4	2
Q01650	Large neutral amino acids transporter small subunit 1 [OS=Homo sapiens]	6	2	4	2	SLC7A5	0	0	0	2	4	2
P17174	Aspartate aminotransferase, cytoplasmic [OS=Homo sapiens]	5	2	4	2	GOT1	0	0	0	2	4	2
Q9H773	dCTP pyrophosphatase 1 [OS=Homo sapiens]	14	2	4	2	DCTPP1	0	0	0	2	4	2
Q9Y2Q9	28S ribosomal protein S28, mitochondrial [OS=Homo sapiens]	19	2	4	2	MRPS28	0	0	0	2	4	2
O43169	Cytochrome b5 type B [OS=Homo sapiens]	31	2	4	2	CYB5B	0	0	0	2	4	2
P62877	E3 ubiquitin-protein ligase RBX1 [OS=Homo sapiens]	25	2	4	2	RBX1	0	0	0	2	4	2
Q9UBQ0	Vacuolar protein sorting-associated protein 29 [OS=Homo sapiens]	14	2	4	2	VPS29	0	0	0	2	4	2
Q8NBJ5	Procollagen galactosyltransferase 1 [OS=Homo sapiens]	4	2	4	2	COLGALT1	0	0	0	2	4	2
Q9H910	Jupiter microtubule associated homolog 2 [OS=Homo sapiens]	15	2	4	2	JPT2	0	0	0	2	4	2
Q9P287	BRCA2 and CDKN1A-interacting protein [OS=Homo sapiens]	12	2	4	2	BCCIP	0	0	0	2	4	2
Q8TEA8	D-aminoacyl-tRNA deacylase 1 [OS=Homo sapiens]	15	2	4	2	DTD1	0	0	0	2	4	2
Q92600	CCR4-NOT transcription complex subunit 9 [OS=Homo sapiens]	9	2	4	2	CNOT9	0	0	0	2	4	2
Q9NWU5	39S ribosomal protein L22, mitochondrial [OS=Homo sapiens]	12	2	4	2	MRPL22	0	0	0	2	4	2
Q13616	Cullin-1 [OS=Homo sapiens]	4	2	4	2	CUL1	0	0	0	2	4	2
O96000	NADH dehydrogenase [ubiquinone] 1 beta subcomplex subunit 10 [OS=Homo sapiens]	12	2	4	2	NDUFB10	0	0	0	2	4	2
O95163	Elongator complex protein 1 [OS=Homo sapiens]	2	2	4	2	ELP1	0	0	0	2	4	2
O75083	WD repeat-containing protein 1 [OS=Homo sapiens]	7	2	4	2	WDR1	0	0	0	2	4	2
P30049	ATP synthase subunit delta, mitochondrial [OS=Homo sapiens]	29	2	4	2	ATP5F1D	0	0	0	2	4	2
P14854	Cytochrome c oxidase subunit 6B1 [OS=Homo sapiens]	35	2	4	2	COX6B1	0	0	0	2	4	2
P08579	U2 small nuclear ribonucleoprotein B'' [OS=Homo sapiens]	13	2	4	2	SNRPB2	0	0	0	2	4	2
O75832	26S proteasome non-ATPase regulatory subunit 10 [OS=Homo sapiens]	12	2	4	2	PSMD10	0	0	0	2	4	2
P34896	Serine hydroxymethyltransferase, cytosolic [OS=Homo sapiens]	5	2	4	1	SHMT1	0	0	0	2	4	1
P30837	Aldehyde dehydrogenase X, mitochondrial [OS=Homo sapiens]	4	2	4	1	ALDH1B1	0	0	0	2	4	1
Q8IZ83	Aldehyde dehydrogenase family 16 member A1 [OS=Homo sapiens]	5	3	3	3	ALDH16A1	1	2	1	2	1	2
Q9UN86	Ras GTPase-activating protein-binding protein 2 [OS=Homo sapiens]	8	3	3	3	G3BP2	1	1	1	2	2	2
P30040	Endoplasmic reticulum resident protein 29 [OS=Homo sapiens]	21	3	3	3	ERP29	1	1	1	2	2	2
Q8TCJ2	Dolichyl-diphosphooligosaccharide--protein glycosyltransferase subunit STT3B [OS=Homo sapiens]	5	3	3	3	STT3B	1	1	1	2	2	2
O95782	AP-2 complex subunit alpha-1 [OS=Homo sapiens]	4	3	3	3	AP2A1	1	2	1	2	1	2
Q09666	Neuroblast differentiation-associated protein AHNAK [OS=Homo sapiens]	3	3	3	3	AHNAK	1	3	1	2	0	2
P28070	Proteasome subunit beta type-4 [OS=Homo sapiens]	25	3	3	3	PSMB4	1	4	1	2	-1	2
P36776	Lon protease homolog, mitochondrial [OS=Homo sapiens]	6	3	3	3	LONP1	1	1	1	2	2	2
Q14C86	GTPase-activating protein and VPS9 domain-containing protein 1 [OS=Homo sapiens]	2	2	3	2	GAPVD1	0	0	0	2	3	2
P53597	Succinate--CoA ligase [ADP/GDP-forming] subunit alpha, mitochondrial [OS=Homo sapiens]	8	2	3	2	SUCLG1	0	0	0	2	3	2
Q12996	Cleavage stimulation factor subunit 3 [OS=Homo sapiens]	4	2	3	2	CSTF3	0	0	0	2	3	2
Q92890-1	Isoform Long of Ubiquitin recognition factor in ER-associated degradation protein 1 [OS=Homo sapiens]	7	2	3	2	UFD1	0	0	0	2	3	2
O00116	Alkyldihydroxyacetonephosphate synthase, peroxisomal [OS=Homo sapiens]	4	2	3	2	AGPS	0	0	0	2	3	2
O75348	V-type proton ATPase subunit G 1 [OS=Homo sapiens]	23	2	3	2	ATP6V1G1	0	0	0	2	3	2
Q92734	Protein TFG [OS=Homo sapiens]	7	2	3	2	TFG	0	0	0	2	3	2
P61081	NEDD8-conjugating enzyme Ubc12 [OS=Homo sapiens]	10	2	3	2	UBE2M	0	0	0	2	3	2
P62273	40S ribosomal protein S29 [OS=Homo sapiens]	34	2	3	2	RPS29	0	0	0	2	3	2
Q6P4A7	Sideroflexin-4 [OS=Homo sapiens]	11	2	3	2	SFXN4	0	0	0	2	3	2
P30046	D-dopachrome decarboxylase [OS=Homo sapiens]	19	2	3	2	DDT	0	0	0	2	3	2
O60716	Catenin delta-1 [OS=Homo sapiens]	3	2	3	2	CTNND1	0	0	0	2	3	2
Q9BV20	Methylthioribose-1-phosphate isomerase [OS=Homo sapiens]	8	2	3	2	MRI1	0	0	0	2	3	2
P14735	Insulin-degrading enzyme [OS=Homo sapiens]	2	2	3	2	IDE	0	0	0	2	3	2
P68402	Platelet-activating factor acetylhydrolase IB subunit alpha2 [OS=Homo sapiens]	18	2	3	2	PAFAH1B2	0	0	0	2	3	2
Q8IYS1	Xaa-Arg dipeptidase [OS=Homo sapiens]	8	2	3	2	PM20D2	0	0	0	2	3	2
Q14197	Peptidyl-tRNA hydrolase ICT1, mitochondrial [OS=Homo sapiens]	11	2	3	2	MRPL58	0	0	0	2	3	2
O75380	NADH dehydrogenase [ubiquinone] iron-sulfur protein 6, mitochondrial [OS=Homo sapiens]	22	2	3	2	NDUFS6	0	0	0	2	3	2
O95573	Fatty acid CoA ligase Acsl3 [OS=Homo sapiens]	5	2	3	2	ACSL3	0	0	0	2	3	2
Q6NXE6	Armadillo repeat-containing protein 6 [OS=Homo sapiens]	6	2	3	2	ARMC6	0	0	0	2	3	2
P61160	Actin-related protein 2 [OS=Homo sapiens]	6	2	3	2	ACTR2	0	0	0	2	3	2
P46976	Glycogenin-1 [OS=Homo sapiens]	9	2	3	2	GYG1	0	0	0	2	3	2
Q9NS86	LanC-like protein 2 [OS=Homo sapiens]	8	2	3	2	LANCL2	0	0	0	2	3	2
Q13620-1	Isoform 2 of Cullin-4B [OS=Homo sapiens]	3	2	3	2	CUL4B	0	0	0	2	3	2
O60664	Perilipin-3 [OS=Homo sapiens]	7	2	3	2	PLIN3	0	0	0	2	3	2
Q9NQG5	Regulation of nuclear pre-mRNA domain-containing protein 1B [OS=Homo sapiens]	10	2	3	2	RPRD1B	0	0	0	2	3	2
Q16204	Coiled-coil domain-containing protein 6 [OS=Homo sapiens]	6	2	3	2	CCDC6	0	0	0	2	3	2
A1L0T0	2-hydroxyacyl-CoA lyase 2 [OS=Homo sapiens]	7	2	3	2	ILVBL	0	0	0	2	3	2
P53007	Tricarboxylate transport protein, mitochondrial [OS=Homo sapiens]	12	2	3	2	SLC25A1	0	0	0	2	3	2
P33316	Deoxyuridine 5'-triphosphate nucleotidohydrolase, mitochondrial [OS=Homo sapiens]	14	2	3	2	DUT	0	0	0	2	3	2
Q92530	Proteasome inhibitor PI31 subunit [OS=Homo sapiens]	10	2	3	2	PSMF1	0	0	0	2	3	2
O00203	AP-3 complex subunit beta-1 [OS=Homo sapiens]	4	2	3	2	AP3B1	0	0	0	2	3	2
P07919	Cytochrome b-c1 complex subunit 6, mitochondrial [OS=Homo sapiens]	27	2	3	2	UQCRH	0	0	0	2	3	2
Q9BTW9	Tubulin-specific chaperone D [OS=Homo sapiens]	3	2	3	2	TBCD	0	0	0	2	3	2
O60437	Periplakin [OS=Homo sapiens]	1	2	3	2	PPL	0	0	0	2	3	2
Q07955	Serine/arginine-rich splicing factor 1 [OS=Homo sapiens]	10	2	3	2	SRSF1	0	0	0	2	3	2
O60613	Selenoprotein F [OS=Homo sapiens]	15	2	3	2	SELENOF	0	0	0	2	3	2
Q9GZT3	SRA stem-loop-interacting RNA-binding protein, mitochondrial [OS=Homo sapiens]	19	2	3	2	SLIRP	0	0	0	2	3	2
P36551	Oxygen-dependent coproporphyrinogen-III oxidase, mitochondrial [OS=Homo sapiens]	7	2	3	2	CPOX	0	0	0	2	3	2
Q8N5K1	CDGSH iron-sulfur domain-containing protein 2 [OS=Homo sapiens]	19	2	3	2	CISD2	0	0	0	2	3	2
Q99798	Aconitate hydratase, mitochondrial [OS=Homo sapiens]	5	2	3	2	ACO2	0	0	0	2	3	2
Q9Y3B7	39S ribosomal protein L11, mitochondrial [OS=Homo sapiens]	14	2	3	2	MRPL11	0	0	0	2	3	2
P13995	Bifunctional methylenetetrahydrofolate dehydrogenase/cyclohydrolase, mitochondrial [OS=Homo sapiens]	10	2	3	2	MTHFD2	0	0	0	2	3	2
Q13564	NEDD8-activating enzyme E1 regulatory subunit [OS=Homo sapiens]	6	2	3	2	NAE1	0	0	0	2	3	2
O00186	Syntaxin-binding protein 3 [OS=Homo sapiens]	5	2	3	2	STXBP3	0	0	0	2	3	2
Q9H3P7	Golgi resident protein GCP60 [OS=Homo sapiens]	4	2	3	2	ACBD3	0	0	0	2	3	2
Q29RF7	Sister chromatid cohesion protein PDS5 homolog A [OS=Homo sapiens]	2	2	3	2	PDS5A	0	0	0	2	3	2
A0FGR8	Extended synaptotagmin-2 [OS=Homo sapiens]	3	2	3	2	ESYT2	0	0	0	2	3	2
O75844	CAAX prenyl protease 1 homolog [OS=Homo sapiens]	4	2	3	2	ZMPSTE24	0	0	0	2	3	2
Q08380	Galectin-3-binding protein [OS=Homo sapiens]	4	2	3	2	LGALS3BP	0	0	0	2	3	2
Q9BZE1	39S ribosomal protein L37, mitochondrial [OS=Homo sapiens]	8	2	3	2	MRPL37	0	0	0	2	3	2
O75477	Erlin-1 [OS=Homo sapiens]	7	2	3	1	ERLIN1	0	0	0	2	3	1
P36507	Dual specificity mitogen-activated protein kinase kinase 2 [OS=Homo sapiens]	9	2	3	1	MAP2K2	0	0	0	2	3	1
Q96I24	Far upstream element-binding protein 3 [OS=Homo sapiens]	6	2	3	1	FUBP3	0	0	0	2	3	1
Q8NB90	Ribosome biogenesis protein SPATA5 [OS=Homo sapiens]	3	2	3	1	SPATA5	0	0	0	2	3	1
Q02750	Dual specificity mitogen-activated protein kinase kinase 1 [OS=Homo sapiens]	9	2	3	1	MAP2K1	0	0	0	2	3	1
Q14141	Septin-6 [OS=Homo sapiens]	9	2	3	1	SEPTIN6	0	0	0	2	3	1
P60510	Serine/threonine-protein phosphatase 4 catalytic subunit [OS=Homo sapiens]	11	2	3	1	PPP4C	0	0	0	2	3	1
O15078	Centrosomal protein of 290 kDa [OS=Homo sapiens]	1	2	3	1	CEP290	0	0	0	2	3	1
Q14195	Dihydropyrimidinase-related protein 3 [OS=Homo sapiens]	6	2	3	1	DPYSL3	0	0	0	2	3	1
Q9NR28	Diablo IAP-binding mitochondrial protein [OS=Homo sapiens]	9	2	2	2	DIABLO	0	0	0	2	2	2
P18754	Regulator of chromosome condensation [OS=Homo sapiens]	6	2	2	2	RCC1	0	0	0	2	2	2
Q8WW12	PEST proteolytic signal-containing nuclear protein [OS=Homo sapiens]	15	2	2	2	PCNP	0	0	0	2	2	2
Q96EL3	39S ribosomal protein L53, mitochondrial [OS=Homo sapiens]	28	2	2	2	MRPL53	0	0	0	2	2	2
Q96DZ1	Endoplasmic reticulum lectin 1 [OS=Homo sapiens]	8	2	2	2	ERLEC1	0	0	0	2	2	2
O15347	High mobility group protein B3 [OS=Homo sapiens]	13	2	2	2	HMGB3	0	0	0	2	2	2
P33240	Cleavage stimulation factor subunit 2 [OS=Homo sapiens]	7	2	2	2	CSTF2	0	0	0	2	2	2
Q9UJV9	Probable ATP-dependent RNA helicase DDX41 [OS=Homo sapiens]	4	2	2	2	DDX41	0	0	0	2	2	2
O43719	HIV Tat-specific factor 1 [OS=Homo sapiens]	3	2	2	2	HTATSF1	0	0	0	2	2	2
P47755	F-actin-capping protein subunit alpha-2 [OS=Homo sapiens]	12	2	2	2	CAPZA2	0	0	0	2	2	2
Q96QK1	Vacuolar protein sorting-associated protein 35 [OS=Homo sapiens]	4	2	2	2	VPS35	0	0	0	2	2	2
P55263	Adenosine kinase [OS=Homo sapiens]	17	2	2	2	ADK	0	0	0	2	2	2
Q9BRP8	Partner of Y14 and mago [OS=Homo sapiens]	14	2	2	2	PYM1	0	0	0	2	2	2
Q5VZL5	Zinc finger MYM-type protein 4 [OS=Homo sapiens]	2	2	2	2	ZMYM4	0	0	0	2	2	2
Q9UBW8	COP9 signalosome complex subunit 7a [OS=Homo sapiens]	10	2	2	2	COPS7A	0	0	0	2	2	2
Q92900	Regulator of nonsense transcripts 1 [OS=Homo sapiens]	2	2	2	2	UPF1	0	0	0	2	2	2
Q92817	Envoplakin [OS=Homo sapiens]	1	2	2	2	EVPL	0	0	0	2	2	2
Q9UQ35	Serine/arginine repetitive matrix protein 2 [OS=Homo sapiens]	1	2	2	2	SRRM2	0	0	0	2	2	2
Q96C90	Protein phosphatase 1 regulatory subunit 14B [OS=Homo sapiens]	31	2	2	2	PPP1R14B	0	0	0	2	2	2
Q8IX12	Cell division cycle and apoptosis regulator protein 1 [OS=Homo sapiens]	2	2	2	2	CCAR1	0	0	0	2	2	2
Q13526	Peptidyl-prolyl cis-trans isomerase NIMA-interacting 1 [OS=Homo sapiens]	20	2	2	2	PIN1	0	0	0	2	2	2
Q9UGP8	Translocation protein SEC63 homolog [OS=Homo sapiens]	3	2	2	2	SEC63	0	0	0	2	2	2
Q9NRG7	Epimerase family protein SDR39U1 [OS=Homo sapiens]	13	2	2	2	SDR39U1	0	0	0	2	2	2
O75531	Barrier-to-autointegration factor [OS=Homo sapiens]	40	2	2	2	BANF1	0	0	0	2	2	2
Q9C005	Protein dpy-30 homolog [OS=Homo sapiens]	36	2	2	2	DPY30	0	0	0	2	2	2
Q9NZZ3	Charged multivesicular body protein 5 [OS=Homo sapiens]	20	2	2	2	CHMP5	0	0	0	2	2	2
Q8IYB8	ATP-dependent RNA helicase SUPV3L1, mitochondrial [OS=Homo sapiens]	4	2	2	2	SUPV3L1	0	0	0	2	2	2
Q9NUQ9	CYFIP-related Rac1 interactor B [OS=Homo sapiens]	12	2	2	2	CYRIB	0	0	0	2	2	2
Q13144	Translation initiation factor eIF-2B subunit epsilon [OS=Homo sapiens]	5	2	2	2	EIF2B5	0	0	0	2	2	2
O75436	Vacuolar protein sorting-associated protein 26A [OS=Homo sapiens]	6	2	2	2	VPS26A	0	0	0	2	2	2
P30566	Adenylosuccinate lyase [OS=Homo sapiens]	8	2	2	2	ADSL	0	0	0	2	2	2
P52788	Spermine synthase [OS=Homo sapiens]	8	2	2	2	SMS	0	0	0	2	2	2
O75400	Pre-mRNA-processing factor 40 homolog A [OS=Homo sapiens]	3	2	2	2	PRPF40A	0	0	0	2	2	2
Q13177	Serine/threonine-protein kinase PAK 2 [OS=Homo sapiens]	7	2	2	2	PAK2	0	0	0	2	2	2
Q13868	Exosome complex component RRP4 [OS=Homo sapiens]	11	2	2	2	EXOSC2	0	0	0	2	2	2
Q9Y6Y8	SEC23-interacting protein [OS=Homo sapiens]	4	2	2	2	SEC23IP	0	0	0	2	2	2
Q13428	Treacle protein [OS=Homo sapiens]	2	2	2	2	TCOF1	0	0	0	2	2	2
P41219	Peripherin [OS=Homo sapiens]	5	2	2	1	PRPH	0	0	0	2	2	1
O00505	Importin subunit alpha-4 [OS=Homo sapiens]	7	2	2	1	KPNA3	0	0	0	2	2	1
P04406	Glyceraldehyde-3-phosphate dehydrogenase [OS=Homo sapiens]	75	18	285	18	GAPDH	17	129	17	1	156	1
P08697	Alpha-2-antiplasmin [OS=Homo sapiens]	4	2	206	2	SERPINF2	1	83	1	1	123	1
A2NJV5	Immunoglobulin kappa variable 2-29 [OS=Homo sapiens]	19	3	108	3	IGKV2-29	2	95	2	1	13	1
P23396	40S ribosomal protein S3 [OS=Homo sapiens]	61	13	82	13	RPS3	12	40	12	1	42	1
CAS1_BOVIN	cRAP Bovine casein 1	56	7	80	7	CSN1S1	6	93	6	1	-13	1
P62424	60S ribosomal protein L7a [OS=Homo sapiens]	41	11	70	11	RPL7A	10	30	10	1	40	1
P08865	40S ribosomal protein SA [OS=Homo sapiens]	56	12	58	12	RPSA	11	38	11	1	20	1
P01859	Immunoglobulin heavy constant gamma 2 [OS=Homo sapiens]	6	2	50	2	IGHG2	1	46	1	1	4	1
O00571	ATP-dependent RNA helicase DDX3X [OS=Homo sapiens]	23	11	44	10	DDX3X	10	37	9	1	7	1
P16152	Carbonyl reductase [NADPH] 1 [OS=Homo sapiens]	43	9	39	9	CBR1	8	28	8	1	11	1
P55209	Nucleosome assembly protein 1-like 1 [OS=Homo sapiens]	41	8	38	2	NAP1L1	7	28	7	1	10	-5
P62753	40S ribosomal protein S6 [OS=Homo sapiens]	26	5	38	5	RPS6	4	11	4	1	27	1
P62906	60S ribosomal protein L10a [OS=Homo sapiens]	33	6	34	6	RPL10A	5	14	5	1	20	1
P62888	60S ribosomal protein L30 [OS=Homo sapiens]	65	6	32	6	RPL30	5	12	5	1	20	1
Q7RTS7	Keratin, type II cytoskeletal 74 [OS=Homo sapiens]	9	6	32	1	KRT74	5	23	1	1	9	0
P46781	40S ribosomal protein S9 [OS=Homo sapiens]	40	9	31	9	RPS9	8	19	8	1	12	1
P16989	Y-box-binding protein 3 [OS=Homo sapiens]	27	7	31	4	YBX3	6	25	4	1	6	0
P40429	60S ribosomal protein L13a [OS=Homo sapiens]	22	5	28	5	RPL13A	4	10	4	1	18	1
P46776	60S ribosomal protein L27a [OS=Homo sapiens]	22	4	28	4	RPL27A	3	8	3	1	20	1
Q9H2G2	STE20-like serine/threonine-protein kinase [OS=Homo sapiens]	1	2	27	2	SLK	1	13	1	1	14	1
Q08211	ATP-dependent RNA helicase A [OS=Homo sapiens]	14	11	26	11	DHX9	10	26	10	1	0	1
Q9P035	Very-long-chain (3R)-3-hydroxyacyl-CoA dehydratase 3 [OS=Homo sapiens]	15	4	25	4	HACD3	3	14	3	1	11	1
Q02543	60S ribosomal protein L18a [OS=Homo sapiens]	34	6	24	6	RPL18A	5	9	5	1	15	1
P50914	60S ribosomal protein L14 [OS=Homo sapiens]	21	4	24	4	RPL14	3	11	3	1	13	1
P60660	Myosin light polypeptide 6 [OS=Homo sapiens]	32	4	23	4	MYL6	3	7	3	1	16	1
CASB_BOVIN	cRAP Bovine beta-casein	19	3	23	3	CSN2	2	28	2	1	-5	1
O95232	Luc7-like protein 3 [OS=Homo sapiens]	21	6	20	6	LUC7L3	5	21	5	1	-1	1
CAS2_BOVIN	cRAP Bovine casein 2	23	4	20	4	CSN1S2; LOC109560546; LOC113894643	3	14	3	1	6	1
CATD_HUMAN	cRAP cRAP Human cathepsin D	26	8	19	8	CTSD; HEL-S-130P	7	11	7	1	8	1
P54136	Arginine--tRNA ligase, cytoplasmic [OS=Homo sapiens]	16	7	19	7	RARS1	6	12	6	1	7	1
P52597	Heterogeneous nuclear ribonucleoprotein F [OS=Homo sapiens]	18	5	19	3	HNRNPF	4	18	2	1	1	1
P46783	40S ribosomal protein S10 [OS=Homo sapiens]	28	4	19	4	RPS10	3	10	3	1	9	1
P62277	40S ribosomal protein S13 [OS=Homo sapiens]	29	4	19	4	RPS13	3	8	3	1	11	1
Q3SY84	Keratin, type II cytoskeletal 71 [OS=Homo sapiens]	6	4	19	1	KRT71	3	4	1	1	15	0
P62913	60S ribosomal protein L11 [OS=Homo sapiens]	28	4	18	4	RPL11	3	10	3	1	8	1
P69905	Hemoglobin subunit alpha [OS=Homo sapiens]	28	3	18	3	HBA1; HBA2	2	3	2	1	15	1
P35268	60S ribosomal protein L22 [OS=Homo sapiens]	39	3	18	3	RPL22	2	3	2	1	15	1
P61163	Alpha-centractin [OS=Homo sapiens]	29	6	16	6	ACTR1A	5	16	5	1	0	1
P49720	Proteasome subunit beta type-3 [OS=Homo sapiens]	34	5	16	5	PSMB3	4	10	4	1	6	1
P00441	Superoxide dismutase [Cu-Zn] [OS=Homo sapiens]	60	4	16	4	SOD1	3	7	3	1	9	1
Q15185	Prostaglandin E synthase 3 [OS=Homo sapiens]	31	4	16	4	PTGES3	3	8	3	1	8	1
Q7Z6K1	THAP domain-containing protein 5 [OS=Homo sapiens]	2	1	16	1	THAP5	0	0	0	1	16	1
P63220	40S ribosomal protein S21 [OS=Homo sapiens]	58	4	15	4	RPS21	3	6	3	1	9	1
P56537	Eukaryotic translation initiation factor 6 [OS=Homo sapiens]	29	4	15	4	EIF6	3	5	3	1	10	1
P20930	Filaggrin [OS=Homo sapiens]	2	3	15	3	FLG	2	3	2	1	12	1
P84098	60S ribosomal protein L19 [OS=Homo sapiens]	13	2	15	2	RPL19	1	6	1	1	9	1
Q13561	Dynactin subunit 2 [OS=Homo sapiens]	29	7	14	7	DCTN2	6	12	6	1	2	1
P43487	Ran-specific GTPase-activating protein [OS=Homo sapiens]	21	3	14	3	RANBP1	2	4	2	1	10	1
P25787	Proteasome subunit alpha type-2 [OS=Homo sapiens]	26	3	14	3	PSMA2	2	7	2	1	7	1
Q9UHV9	Prefoldin subunit 2 [OS=Homo sapiens]	23	3	14	3	PFDN2	2	3	2	1	11	1
P07477	Serine protease 1 [OS=Homo sapiens]	12	2	14	2	PRSS1	1	5	1	1	9	1
TRFL_HUMAN	cRAP Human lactotransferrin	3	2	14	2	HEL110; LTF	1	2	1	1	12	1
P25788	Proteasome subunit alpha type-3 [OS=Homo sapiens]	19	4	12	4	PSMA3	3	6	3	1	6	1
Q9UBF2	Coatomer subunit gamma-2 [OS=Homo sapiens]	7	4	12	2	COPG2	3	12	1	1	0	1
P62899	60S ribosomal protein L31 [OS=Homo sapiens]	25	3	12	3	RPL31	2	8	2	1	4	1
P09972	Fructose-bisphosphate aldolase C [OS=Homo sapiens]	16	3	12	1	ALDOC	2	7	1	1	5	0
P14174	Macrophage migration inhibitory factor [OS=Homo sapiens]	18	2	12	2	MIF	1	2	1	1	10	1
Q9BSD7	Cancer-related nucleoside-triphosphatase [OS=Homo sapiens]	18	2	12	2	NTPCR	1	6	1	1	6	1
Q9NSB4	Keratin, type II cuticular Hb2 [OS=Homo sapiens]	1	1	12	1	KRT82	0	0	0	1	12	1
Q9Y224	RNA transcription, translation and transport factor protein [OS=Homo sapiens]	31	5	11	5	RTRAF	4	15	4	1	-4	1
P52294	Importin subunit alpha-5 [OS=Homo sapiens]	11	4	11	2	KPNA1	3	9	2	1	2	0
Q9UHB9	Signal recognition particle subunit SRP68 [OS=Homo sapiens]	10	5	10	5	SRP68	4	10	4	1	0	1
Q86V81	THO complex subunit 4 [OS=Homo sapiens]	21	3	10	3	ALYREF	2	8	2	1	2	1
P98179	RNA-binding protein 3 [OS=Homo sapiens]	32	2	10	2	RBM3	1	1	1	1	9	1
P47914	60S ribosomal protein L29 [OS=Homo sapiens]	14	2	10	2	RPL29	1	3	1	1	7	1
Q13867	Bleomycin hydrolase [OS=Homo sapiens]	12	4	9	4	BLMH	3	5	3	1	4	1
P20042	Eukaryotic translation initiation factor 2 subunit 2 [OS=Homo sapiens]	22	4	9	4	EIF2S2	3	8	3	1	1	1
P52815	39S ribosomal protein L12, mitochondrial [OS=Homo sapiens]	11	2	9	2	MRPL12	1	1	1	1	8	1
P38606	V-type proton ATPase catalytic subunit A [OS=Homo sapiens]	8	3	8	3	ATP6V1A	2	9	2	1	-1	1
Q7Z7H8	39S ribosomal protein L10, mitochondrial [OS=Homo sapiens]	15	2	8	2	MRPL10	1	9	1	1	-1	1
O00629	Importin subunit alpha-3 [OS=Homo sapiens]	5	2	8	1	KPNA4	1	2	1	1	6	0
Q9NTJ3	Structural maintenance of chromosomes protein 4 [OS=Homo sapiens]	5	5	7	5	SMC4	4	6	4	1	1	1
Q92499	ATP-dependent RNA helicase DDX1 [OS=Homo sapiens]	11	5	7	5	DDX1	4	7	4	1	0	1
P63010	AP-2 complex subunit beta [OS=Homo sapiens]	7	5	7	2	AP2B1	4	8	1	1	-1	1
Q15393	Splicing factor 3B subunit 3 [OS=Homo sapiens]	5	4	7	4	SF3B3	3	7	3	1	0	1
O75688	Protein phosphatase 1B [OS=Homo sapiens]	11	4	7	4	PPM1B	3	5	3	1	2	1
Q6ZVX7	F-box only protein 50 [OS=Homo sapiens]	19	3	7	3	NCCRP1	2	3	2	1	4	1
Q13442	28 kDa heat- and acid-stable phosphoprotein [OS=Homo sapiens]	22	3	7	3	PDAP1	2	3	2	1	4	1
Q14533	Keratin, type II cuticular Hb1 [OS=Homo sapiens]	10	3	7	2	KRT81	2	3	1	1	4	1
Q14315	Filamin-C [OS=Homo sapiens]	1	3	7	1	FLNC	2	8	1	1	-1	0
Q96FQ6	Protein S100-A16 [OS=Homo sapiens]	29	2	7	2	S100A16	1	4	1	1	3	1
P61221	ATP-binding cassette sub-family E member 1 [OS=Homo sapiens]	9	2	7	2	ABCE1	1	2	1	1	5	1
P20962	Parathymosin [OS=Homo sapiens]	23	2	7	2	PTMS	1	1	1	1	6	1
P62857	40S ribosomal protein S28 [OS=Homo sapiens]	30	2	7	2	RPS28	1	2	1	1	5	1
Q14324	Myosin-binding protein C, fast-type [OS=Homo sapiens]	1	1	7	1	MYBPC2	0	0	0	1	7	1
P07910	Heterogeneous nuclear ribonucleoproteins C1/C2 [OS=Homo sapiens]	10	3	6	3	HNRNPC	2	6	2	1	0	1
P23381	Tryptophan--tRNA ligase, cytoplasmic [OS=Homo sapiens]	9	2	6	2	WARS1	1	2	1	1	4	1
Q13151	Heterogeneous nuclear ribonucleoprotein A0 [OS=Homo sapiens]	10	2	6	2	HNRNPA0	1	4	1	1	2	1
Q15363	Transmembrane emp24 domain-containing protein 2 [OS=Homo sapiens]	12	2	6	2	TMED2	1	1	1	1	5	1
P09496-2	Isoform Non-brain of Clathrin light chain A [OS=Homo sapiens]	14	2	6	2	CLTA	1	5	1	1	1	1
Q14011	Cold-inducible RNA-binding protein [OS=Homo sapiens]	20	2	6	2	CIRBP	1	2	1	1	4	1
P20810	Calpastatin [OS=Homo sapiens]	4	2	6	2	CAST	1	1	1	1	5	1
O43776	Asparagine--tRNA ligase, cytoplasmic [OS=Homo sapiens]	6	2	6	2	NARS1	1	3	1	1	3	1
SYH_HUMAN	cRAP Human histidyl-tRNA-synthetase	5	2	6	2	HARS1	1	2	1	1	4	1
O15212	Prefoldin subunit 6 [OS=Homo sapiens]	19	2	6	2	PFDN6	1	3	1	1	3	1
Q06203	Amidophosphoribosyltransferase [OS=Homo sapiens]	6	2	6	2	PPAT	1	1	1	1	5	1
P31483	Cytotoxic granule associated RNA binding protein TIA1 [OS=Homo sapiens]	8	2	6	2	TIA1	1	2	1	1	4	1
Q9Y241	HIG1 domain family member 1A, mitochondrial [OS=Homo sapiens]	24	1	6	1	HIGD1A	0	0	0	1	6	1
Q96CU9	FAD-dependent oxidoreductase domain-containing protein 1 [OS=Homo sapiens]	2	1	6	1	FOXRED1	0	0	0	1	6	1
Q3ZCQ8	Mitochondrial import inner membrane translocase subunit TIM50 [OS=Homo sapiens]	3	1	6	1	TIMM50	0	0	0	1	6	1
Q5T4S7	E3 ubiquitin-protein ligase UBR4 [OS=Homo sapiens]	2	4	5	4	UBR4	3	7	3	1	-2	1
Q9Y6G9	Cytoplasmic dynein 1 light intermediate chain 1 [OS=Homo sapiens]	10	4	5	4	DYNC1LI1	3	3	3	1	2	1
Q13405	39S ribosomal protein L49, mitochondrial [OS=Homo sapiens]	23	3	5	3	MRPL49	2	2	2	1	3	1
O43324	Eukaryotic translation elongation factor 1 epsilon-1 [OS=Homo sapiens]	27	3	5	3	EEF1E1	2	5	2	1	0	1
Q9H1E3	Nuclear ubiquitous casein and cyclin-dependent kinase substrate 1 [OS=Homo sapiens]	8	2	5	2	NUCKS1	1	3	1	1	2	1
O75964	ATP synthase subunit g, mitochondrial [OS=Homo sapiens]	23	2	5	2	ATP5MG	1	1	1	1	4	1
Q9BQA1	Methylosome protein 50 [OS=Homo sapiens]	11	2	5	2	WDR77	1	2	1	1	3	1
Q99829	Copine-1 [OS=Homo sapiens]	8	2	5	2	CPNE1	1	2	1	1	3	1
P42771	Cyclin-dependent kinase inhibitor 2A [OS=Homo sapiens]	19	2	5	2	CDKN2A	1	2	1	1	3	1
O00299	Chloride intracellular channel protein 1 [OS=Homo sapiens]	12	2	5	2	CLIC1	1	4	1	1	1	1
O00411	DNA-directed RNA polymerase, mitochondrial [OS=Homo sapiens]	3	2	5	2	POLRMT	1	1	1	1	4	1
P48163	NADP-dependent malic enzyme [OS=Homo sapiens]	5	2	5	2	ME1	1	2	1	1	3	1
P43243	Matrin-3 [OS=Homo sapiens]	5	2	5	2	MATR3	1	5	1	1	0	1
O15372	Eukaryotic translation initiation factor 3 subunit H [OS=Homo sapiens]	8	2	5	2	EIF3H	1	1	1	1	4	1
Q9Y5L4	Mitochondrial import inner membrane translocase subunit Tim13 [OS=Homo sapiens]	25	2	5	2	TIMM13	1	2	1	1	3	1
Q9UI30	Multifunctional methyltransferase subunit TRM112-like protein [OS=Homo sapiens]	22	2	5	2	TRMT112	1	3	1	1	2	1
O95347	Structural maintenance of chromosomes protein 2 [OS=Homo sapiens]	2	2	5	2	SMC2	1	1	1	1	4	1
Q9P246	Stromal interaction molecule 2 [OS=Homo sapiens]	1	1	5	1	STIM2	0	0	0	1	5	1
P59998	Actin-related protein 2/3 complex subunit 4 [OS=Homo sapiens]	7	1	5	1	ARPC4	0	0	0	1	5	1
O14925	Mitochondrial import inner membrane translocase subunit Tim23 [OS=Homo sapiens]	8	1	5	1	TIMM23	0	0	0	1	5	1
P02647	Apolipoprotein A-I [OS=Homo sapiens]	6	1	5	1	APOA1	0	0	0	1	5	1
P62942	Peptidyl-prolyl cis-trans isomerase FKBP1A [OS=Homo sapiens]	13	1	5	1	FKBP1A	0	0	0	1	5	1
Q9UQE7	Structural maintenance of chromosomes protein 3 [OS=Homo sapiens]	4	4	4	4	SMC3	3	4	3	1	0	1
P01857-1	Isoform 1 of Immunoglobulin heavy constant gamma 1 [OS=Homo sapiens]	12	3	4	3	IGHG1	2	8	2	1	-4	1
P10155	RNA-binding protein RO60 [OS=Homo sapiens]	8	3	4	3	RO60	2	4	2	1	0	1
Q8WXF1	Paraspeckle component 1 [OS=Homo sapiens]	9	3	4	3	PSPC1	2	5	2	1	-1	1
P30520	Adenylosuccinate synthetase isozyme 2 [OS=Homo sapiens]	10	3	4	3	ADSS2	2	2	2	1	2	1
P55735	Protein SEC13 homolog [OS=Homo sapiens]	17	3	4	3	SEC13	2	3	2	1	1	1
Q15437	Protein transport protein Sec23B [OS=Homo sapiens]	5	3	4	1	SEC23B	2	4	1	1	0	0
P46977	Dolichyl-diphosphooligosaccharide--protein glycosyltransferase subunit STT3A [OS=Homo sapiens]	5	2	4	2	STT3A	1	3	1	1	1	1
P14406	Cytochrome c oxidase subunit 7A2, mitochondrial [OS=Homo sapiens]	28	2	4	2	COX7A2	1	1	1	1	3	1
P01876-1	Isoform 1 of Immunoglobulin heavy constant alpha 1 [OS=Homo sapiens]	5	2	4	2	IGHA1	1	2	1	1	2	1
Q8IWX8	Calcium homeostasis endoplasmic reticulum protein [OS=Homo sapiens]	4	2	4	2	CHERP	1	1	1	1	3	1
Q9ULC4	Malignant T-cell-amplified sequence 1 [OS=Homo sapiens]	20	2	4	2	MCTS1	1	1	1	1	3	1
P51398	28S ribosomal protein S29, mitochondrial [OS=Homo sapiens]	9	2	4	2	DAP3	1	2	1	1	2	1
O14828	Secretory carrier-associated membrane protein 3 [OS=Homo sapiens]	8	2	4	2	SCAMP3	1	1	1	1	3	1
P10606	Cytochrome c oxidase subunit 5B, mitochondrial [OS=Homo sapiens]	16	2	4	2	COX5B	1	2	1	1	2	1
Q9Y315	Deoxyribose-phosphate aldolase [OS=Homo sapiens]	8	2	4	2	DERA	1	1	1	1	3	1
P68871	Hemoglobin subunit beta [OS=Homo sapiens]	16	2	4	2	HBB	1	1	1	1	3	1
GELS_HUMAN	cRAP Human gelsolin	3	2	4	2	GSN	1	1	1	1	3	1
P61923	Coatomer subunit zeta-1 [OS=Homo sapiens]	19	2	4	2	COPZ1	1	4	1	1	0	1
O14880	Microsomal glutathione S-transferase 3 [OS=Homo sapiens]	18	2	4	2	MGST3	1	1	1	1	3	1
Q9H9J2	39S ribosomal protein L44, mitochondrial [OS=Homo sapiens]	10	2	4	2	MRPL44	1	2	1	1	2	1
Q96CN7	Isochorismatase domain-containing protein 1 [OS=Homo sapiens]	11	2	4	2	ISOC1	1	3	1	1	1	1
P50213	Isocitrate dehydrogenase [NAD] subunit alpha, mitochondrial [OS=Homo sapiens]	5	2	4	2	IDH3A	1	2	1	1	2	1
Q13243	Serine/arginine-rich splicing factor 5 [OS=Homo sapiens]	8	2	4	2	SRSF5	1	2	1	1	2	1
Q14061	Cytochrome c oxidase copper chaperone [OS=Homo sapiens]	27	1	4	1	COX17	0	0	0	1	4	1
P62328	Thymosin beta-4 [OS=Homo sapiens]	27	1	4	1	TMSB4X	0	0	0	1	4	1
Q8N3K9	Cardiomyopathy-associated protein 5 [OS=Homo sapiens]	0	1	4	1	CMYA5	0	0	0	1	4	1
P35244	Replication protein A 14 kDa subunit [OS=Homo sapiens]	19	1	4	1	RPA3	0	0	0	1	4	1
P19623	Spermidine synthase [OS=Homo sapiens]	4	1	4	1	SRM	0	0	0	1	4	1
Q8NBT2	Kinetochore protein Spc24 [OS=Homo sapiens]	9	1	4	1	SPC24	0	0	0	1	4	1
P37108	Signal recognition particle 14 kDa protein [OS=Homo sapiens]	11	1	4	1	SRP14	0	0	0	1	4	1
Q96HE7	ERO1-like protein alpha [OS=Homo sapiens]	3	1	4	1	ERO1A	0	0	0	1	4	1
Q9UEW8	STE20/SPS1-related proline-alanine-rich protein kinase [OS=Homo sapiens]	3	1	4	1	STK39	0	0	0	1	4	1
Q9NQC3	Reticulon-4 [OS=Homo sapiens]	1	1	4	1	RTN4	0	0	0	1	4	1
Q9H2W6	39S ribosomal protein L46, mitochondrial [OS=Homo sapiens]	5	1	4	1	MRPL46	0	0	0	1	4	1
Q9NQP4	Prefoldin subunit 4 [OS=Homo sapiens]	11	1	4	1	PFDN4	0	0	0	1	4	1
O00506	Serine/threonine-protein kinase 25 [OS=Homo sapiens]	7	2	3	2	STK25	1	2	1	1	1	1
Q9BYD3	39S ribosomal protein L4, mitochondrial [OS=Homo sapiens]	12	2	3	2	MRPL4	1	3	1	1	0	1
Q9Y2L1	Exosome complex exonuclease RRP44 [OS=Homo sapiens]	2	2	3	2	DIS3	1	1	1	1	2	1
Q9BZZ5	Apoptosis inhibitor 5 [OS=Homo sapiens]	6	2	3	2	API5	1	1	1	1	2	1
P50995	Annexin A11 [OS=Homo sapiens]	5	2	3	2	ANXA11	1	2	1	1	1	1
Q8TBC4	NEDD8-activating enzyme E1 catalytic subunit [OS=Homo sapiens]	8	2	3	2	UBA3	1	2	1	1	1	1
Q53GQ0	Very-long-chain 3-oxoacyl-CoA reductase [OS=Homo sapiens]	7	2	3	2	HSD17B12	1	1	1	1	2	1
P23258	Tubulin gamma-1 chain [OS=Homo sapiens]	6	2	3	2	TUBG1	1	1	1	1	2	1
P00568	Adenylate kinase isoenzyme 1 [OS=Homo sapiens]	19	2	3	2	AK1	1	2	1	1	1	1
O95299	NADH dehydrogenase [ubiquinone] 1 alpha subcomplex subunit 10, mitochondrial [OS=Homo sapiens]	10	2	3	2	NDUFA10	1	1	1	1	2	1
Q9Y4R8	Telomere length regulation protein TEL2 homolog [OS=Homo sapiens]	6	2	3	2	TELO2	1	1	1	1	2	1
Q9UKK9	ADP-sugar pyrophosphatase [OS=Homo sapiens]	10	2	3	2	NUDT5	1	2	1	1	1	1
Q9NP97	Dynein light chain roadblock-type 1 [OS=Homo sapiens]	29	2	3	2	DYNLRB1	1	1	1	1	2	1
P23634	Plasma membrane calcium-transporting ATPase 4 [OS=Homo sapiens]	3	2	3	2	ATP2B4	1	2	1	1	1	1
Q9H4A4	Aminopeptidase B [OS=Homo sapiens]	6	2	3	2	RNPEP	1	1	1	1	2	1
P49643	DNA primase large subunit [OS=Homo sapiens]	5	2	3	2	PRIM2	1	2	1	1	1	1
P07203	Glutathione peroxidase 1 [OS=Homo sapiens]	14	2	3	2	GPX1	1	2	1	1	1	1
Q96QA5	Gasdermin-A [OS=Homo sapiens]	9	2	3	2	GSDMA	1	4	1	1	-1	1
Q7Z4W1	L-xylulose reductase [OS=Homo sapiens]	13	2	3	2	DCXR	1	1	1	1	2	1
P00918	Carbonic anhydrase 2 [OS=Homo sapiens]	10	2	3	2	CA2	1	1	1	1	2	1
P00374	Dihydrofolate reductase [OS=Homo sapiens]	18	2	3	2	DHFR	1	1	1	1	2	1
Q15517	Corneodesmosin [OS=Homo sapiens]	5	2	3	2	CDSN	1	2	1	1	1	1
Q9NX55	Huntingtin-interacting protein K [OS=Homo sapiens]	26	2	3	2	HYPK	1	1	1	1	2	1
O60518	Ran-binding protein 6 [OS=Homo sapiens]	2	2	3	1	RANBP6	1	3	1	1	0	0
P61758	Prefoldin subunit 3 [OS=Homo sapiens]	10	1	3	1	VBP1	0	0	0	1	3	1
P33947	ER lumen protein-retaining receptor 2 [OS=Homo sapiens]	8	1	3	1	KDELR2	0	0	0	1	3	1
Q02952	A-kinase anchor protein 12 [OS=Homo sapiens]	1	1	3	1	AKAP12	0	0	0	1	3	1
Q86X55	Histone-arginine methyltransferase CARM1 [OS=Homo sapiens]	2	1	3	1	CARM1	0	0	0	1	3	1
Q9H3N1	Thioredoxin-related transmembrane protein 1 [OS=Homo sapiens]	4	1	3	1	TMX1	0	0	0	1	3	1
Q9NQX3	Gephyrin [OS=Homo sapiens]	3	1	3	1	GPHN	0	0	0	1	3	1
Q9UNH7	Sorting nexin-6 [OS=Homo sapiens]	4	1	3	1	SNX6	0	0	0	1	3	1
Q14739	Delta(14)-sterol reductase LBR [OS=Homo sapiens]	1	1	3	1	LBR	0	0	0	1	3	1
Q8TAT6	Nuclear protein localization protein 4 homolog [OS=Homo sapiens]	3	1	3	1	NPLOC4	0	0	0	1	3	1
O14737	Programmed cell death protein 5 [OS=Homo sapiens]	9	1	3	1	PDCD5	0	0	0	1	3	1
O60220	Mitochondrial import inner membrane translocase subunit Tim8 A [OS=Homo sapiens]	11	1	3	1	TIMM8A	0	0	0	1	3	1
O60749	Sorting nexin-2 [OS=Homo sapiens]	2	1	3	1	SNX2	0	0	0	1	3	1
Q9NZJ7	Mitochondrial carrier homolog 1 [OS=Homo sapiens]	3	1	3	1	MTCH1	0	0	0	1	3	1
Q92504	Zinc transporter SLC39A7 [OS=Homo sapiens]	6	1	3	1	SLC39A7	0	0	0	1	3	1
Q6NUK1	Mitochondrial adenyl nucleotide antiporter SLC25A24 [OS=Homo sapiens]	7	1	3	1	SLC25A24	0	0	0	1	3	1
Q9BRA2	Thioredoxin domain-containing protein 17 [OS=Homo sapiens]	11	1	3	1	TXNDC17	0	0	0	1	3	1
P48595	Serpin B10 [OS=Homo sapiens]	2	1	3	1	SERPINB10	0	0	0	1	3	1
Q9H6Z4	Ran-binding protein 3 [OS=Homo sapiens]	3	1	3	1	RANBP3	0	0	0	1	3	1
P24666	Low molecular weight phosphotyrosine protein phosphatase [OS=Homo sapiens]	7	1	3	1	ACP1	0	0	0	1	3	1
Q92665	28S ribosomal protein S31, mitochondrial [OS=Homo sapiens]	6	1	3	1	MRPS31	0	0	0	1	3	1
P08574	Cytochrome c1, heme protein, mitochondrial [OS=Homo sapiens]	4	1	3	1	CYC1	0	0	0	1	3	1
P00387	NADH-cytochrome b5 reductase 3 [OS=Homo sapiens]	4	1	3	1	CYB5R3	0	0	0	1	3	1
Q9GZU3	Transmembrane protein 39B [OS=Homo sapiens]	5	1	3	1	TMEM39B	0	0	0	1	3	1
Q8IUF8	Ribosomal oxygenase 2 [OS=Homo sapiens]	6	1	3	1	RIOX2	0	0	0	1	3	1
Q9Y2J2	Band 4.1-like protein 3 [OS=Homo sapiens]	1	1	3	1	EPB41L3	0	0	0	1	3	1
Q9HD33	39S ribosomal protein L47, mitochondrial [OS=Homo sapiens]	4	1	3	1	MRPL47	0	0	0	1	3	1
Q9P0J7	E3 ubiquitin-protein ligase KCMF1 [OS=Homo sapiens]	4	1	3	1	KCMF1	0	0	0	1	3	1
Q9Y5L0-1	Isoform 1 of Transportin-3 [OS=Homo sapiens]	3	2	2	2	TNPO3	1	1	1	1	1	1
Q15020	Squamous cell carcinoma antigen recognized by T-cells 3 [OS=Homo sapiens]	5	2	2	2	SART3	1	2	1	1	0	1
Q8TCS8	Polyribonucleotide nucleotidyltransferase 1, mitochondrial [OS=Homo sapiens]	5	2	2	2	PNPT1	1	1	1	1	1	1
Q9UBQ5	Eukaryotic translation initiation factor 3 subunit K [OS=Homo sapiens]	12	2	2	2	EIF3K	1	2	1	1	0	1
Q96F07	Cytoplasmic FMR1-interacting protein 2 [OS=Homo sapiens]	2	2	2	2	CYFIP2	1	2	1	1	0	1
P05090	Apolipoprotein D [OS=Homo sapiens]	15	2	2	2	APOD	1	5	1	1	-3	1
O75947	ATP synthase subunit d, mitochondrial [OS=Homo sapiens]	12	2	2	2	ATP5PD	1	1	1	1	1	1
Q13155	Aminoacyl tRNA synthase complex-interacting multifunctional protein 2 [OS=Homo sapiens]	8	2	2	2	AIMP2	1	2	1	1	0	1
P09960	Leukotriene A-4 hydrolase [OS=Homo sapiens]	5	2	2	2	LTA4H	1	1	1	1	1	1
P15927	Replication protein A 32 kDa subunit [OS=Homo sapiens]	10	2	2	2	RPA2	1	2	1	1	0	1
Q00577	Transcriptional activator protein Pur-alpha [OS=Homo sapiens]	7	1	2	1	PURA	0	0	0	1	2	1
A0A0B4J2D5	Putative glutamine amidotransferase-like class 1 domain-containing protein 3B, mitochondrial [OS=Homo sapiens]	9	1	2	1	GATD3B	0	0	0	1	2	1
P10644	cAMP-dependent protein kinase type I-alpha regulatory subunit [OS=Homo sapiens]	6	1	2	1	PRKAR1A	0	0	0	1	2	1
Q9P1F3	Costars family protein ABRACL [OS=Homo sapiens]	16	1	2	1	ABRACL	0	0	0	1	2	1
E7ETH6	Zinc finger protein 587B [OS=Homo sapiens]	2	1	2	1	ZNF587B	0	0	0	1	2	1
Q06124	Tyrosine-protein phosphatase non-receptor type 11 [OS=Homo sapiens]	3	1	2	1	PTPN11	0	0	0	1	2	1
P23368	NAD-dependent malic enzyme, mitochondrial [OS=Homo sapiens]	3	1	2	1	ME2	0	0	0	1	2	1
Q99961	Endophilin-A2 [OS=Homo sapiens]	5	1	2	1	SH3GL1	0	0	0	1	2	1
P53701	Holocytochrome c-type synthase [OS=Homo sapiens]	6	1	2	1	HCCS	0	0	0	1	2	1
Q9C0B1	Alpha-ketoglutarate-dependent dioxygenase FTO [OS=Homo sapiens]	3	1	2	1	FTO	0	0	0	1	2	1
Q9BVP2	Guanine nucleotide-binding protein-like 3 [OS=Homo sapiens]	3	1	2	1	GNL3	0	0	0	1	2	1
Q9UNS1	Protein timeless homolog [OS=Homo sapiens]	2	1	2	1	TIMELESS	0	0	0	1	2	1
A4UGR9	Xin actin-binding repeat-containing protein 2 [OS=Homo sapiens]	0	1	2	1	XIRP2	0	0	0	1	2	1
Q01844	RNA-binding protein EWS [OS=Homo sapiens]	2	1	2	1	EWSR1	0	0	0	1	2	1
Q8N6M0	Deubiquitinase OTUD6B [OS=Homo sapiens]	6	1	2	1	OTUD6B	0	0	0	1	2	1
Q7L5N1	COP9 signalosome complex subunit 6 [OS=Homo sapiens]	2	1	2	1	COPS6	0	0	0	1	2	1
Q15836	Vesicle-associated membrane protein 3 [OS=Homo sapiens]	16	1	2	1	VAMP3	0	0	0	1	2	1
Q969T9	WW domain-binding protein 2 [OS=Homo sapiens]	4	1	2	1	WBP2	0	0	0	1	2	1
O43657	Tetraspanin-6 [OS=Homo sapiens]	6	1	2	1	TSPAN6	0	0	0	1	2	1
Q96K17	Transcription factor BTF3 homolog 4 [OS=Homo sapiens]	10	1	2	1	BTF3L4	0	0	0	1	2	1
Q92820	Gamma-glutamyl hydrolase [OS=Homo sapiens]	8	1	2	1	GGH	0	0	0	1	2	1
Q9NXH9	tRNA (guanine(26)-N(2))-dimethyltransferase [OS=Homo sapiens]	4	1	2	1	TRMT1	0	0	0	1	2	1
O15050	TPR and ankyrin repeat-containing protein 1 [OS=Homo sapiens]	0	1	2	1	TRANK1	0	0	0	1	2	1
Q8N1B4	Vacuolar protein sorting-associated protein 52 homolog [OS=Homo sapiens]	4	1	2	1	VPS52	0	0	0	1	2	1
Q7RTY8	Transmembrane protease serine 7 [OS=Homo sapiens]	1	1	2	1	TMPRSS7	0	0	0	1	2	1
O43765	Small glutamine-rich tetratricopeptide repeat-containing protein alpha [OS=Homo sapiens]	4	1	2	1	SGTA	0	0	0	1	2	1
Q14247	Src substrate cortactin [OS=Homo sapiens]	2	1	2	1	CTTN	0	0	0	1	2	1
O75179	Ankyrin repeat domain-containing protein 17 [OS=Homo sapiens]	1	1	2	1	ANKRD17	0	0	0	1	2	1
O43399	Tumor protein D54 [OS=Homo sapiens]	9	1	2	1	TPD52L2	0	0	0	1	2	1
Q9HC35	Echinoderm microtubule-associated protein-like 4 [OS=Homo sapiens]	2	1	2	1	EML4	0	0	0	1	2	1
O15160	DNA-directed RNA polymerases I and III subunit RPAC1 [OS=Homo sapiens]	4	1	2	1	POLR1C	0	0	0	1	2	1
Q6NXS1	Protein phosphatase inhibitor 2 family member B [OS=Homo sapiens]	7	1	2	1	PPP1R2B	0	0	0	1	2	1
Q7RTV0	PHD finger-like domain-containing protein 5A [OS=Homo sapiens]	12	1	2	1	PHF5A	0	0	0	1	2	1
P36406	E3 ubiquitin-protein ligase TRIM23 [OS=Homo sapiens]	2	1	2	1	TRIM23	0	0	0	1	2	1
Q99735	Microsomal glutathione S-transferase 2 [OS=Homo sapiens]	10	1	2	1	MGST2	0	0	0	1	2	1
P49903	Selenide, water dikinase 1 [OS=Homo sapiens]	5	1	2	1	SEPHS1	0	0	0	1	2	1
Q9Y6G3	39S ribosomal protein L42, mitochondrial [OS=Homo sapiens]	16	1	2	1	MRPL42	0	0	0	1	2	1
O43598	2'-deoxynucleoside 5'-phosphate N-hydrolase 1 [OS=Homo sapiens]	10	1	2	1	DNPH1	0	0	0	1	2	1
Q8N684	Cleavage and polyadenylation specificity factor subunit 7 [OS=Homo sapiens]	2	1	2	1	CPSF7	0	0	0	1	2	1
P42126	Enoyl-CoA delta isomerase 1, mitochondrial [OS=Homo sapiens]	5	1	2	1	ECI1	0	0	0	1	2	1
Q13098	COP9 signalosome complex subunit 1 [OS=Homo sapiens]	3	1	2	1	GPS1	0	0	0	1	2	1
O95861	3'(2'),5'-bisphosphate nucleotidase 1 [OS=Homo sapiens]	5	1	2	1	BPNT1	0	0	0	1	2	1
Q9Y4Y9	U6 snRNA-associated Sm-like protein LSm5 [OS=Homo sapiens]	22	1	2	1	LSM5	0	0	0	1	2	1
Q7Z7F7	39S ribosomal protein L55, mitochondrial [OS=Homo sapiens]	13	1	2	1	MRPL55	0	0	0	1	2	1
O00233	26S proteasome non-ATPase regulatory subunit 9 [OS=Homo sapiens]	7	1	2	1	PSMD9	0	0	0	1	2	1
Q92979	Ribosomal RNA small subunit methyltransferase NEP1 [OS=Homo sapiens]	8	1	2	1	EMG1	0	0	0	1	2	1
P23434	Glycine cleavage system H protein, mitochondrial [OS=Homo sapiens]	12	1	2	1	GCSH	0	0	0	1	2	1
Q9Y6N1	Cytochrome c oxidase assembly protein COX11, mitochondrial [OS=Homo sapiens]	7	1	2	1	COX11	0	0	0	1	2	1
Q9H2P9	Diphthine methyl ester synthase [OS=Homo sapiens]	7	1	2	1	DPH5	0	0	0	1	2	1
Q9Y6M9	NADH dehydrogenase [ubiquinone] 1 beta subcomplex subunit 9 [OS=Homo sapiens]	8	1	2	1	NDUFB9	0	0	0	1	2	1
O60763	General vesicular transport factor p115 [OS=Homo sapiens]	2	1	2	1	USO1	0	0	0	1	2	1
P14927	Cytochrome b-c1 complex subunit 7 [OS=Homo sapiens]	12	1	2	1	UQCRB	0	0	0	1	2	1
P34949	Mannose-6-phosphate isomerase [OS=Homo sapiens]	4	1	2	1	MPI	0	0	0	1	2	1
Q2PPJ7	Ral GTPase-activating protein subunit alpha-2 [OS=Homo sapiens]	1	1	2	1	RALGAPA2	0	0	0	1	2	1
Q8N4P3	Guanosine-3',5'-bis(diphosphate) 3'-pyrophosphohydrolase MESH1 [OS=Homo sapiens]	9	1	2	1	HDDC3	0	0	0	1	2	1
Q86UE4	Protein LYRIC [OS=Homo sapiens]	6	1	2	1	MTDH	0	0	0	1	2	1
Q9Y4W6	AFG3-like protein 2 [OS=Homo sapiens]	1	1	2	1	AFG3L2	0	0	0	1	2	1
P01024	Complement C3 [OS=Homo sapiens]	1	1	2	1	C3	0	0	0	1	2	1
Q96M27	Protein PRRC1 [OS=Homo sapiens]	3	1	2	1	PRRC1	0	0	0	1	2	1
Q9UM00	Calcium load-activated calcium channel [OS=Homo sapiens]	3	1	2	1	TMCO1	0	0	0	1	2	1
Q8IUR0	Trafficking protein particle complex subunit 5 [OS=Homo sapiens]	14	1	2	1	TRAPPC5	0	0	0	1	2	1
Q9UNN5	FAS-associated factor 1 [OS=Homo sapiens]	2	1	2	1	FAF1	0	0	0	1	2	1
Q9Y5K5	Ubiquitin carboxyl-terminal hydrolase isozyme L5 [OS=Homo sapiens]	5	1	2	1	UCHL5	0	0	0	1	2	1
Q92917	G-patch domain and KOW motifs-containing protein [OS=Homo sapiens]	4	1	2	1	GPKOW	0	0	0	1	2	1
P15104	Glutamine synthetase [OS=Homo sapiens]	4	1	2	1	GLUL	0	0	0	1	2	1
O15305	Phosphomannomutase 2 [OS=Homo sapiens]	5	1	2	1	PMM2	0	0	0	1	2	1
Q14677	Clathrin interactor 1 [OS=Homo sapiens]	2	1	2	1	CLINT1	0	0	0	1	2	1
P82673	28S ribosomal protein S35, mitochondrial [OS=Homo sapiens]	3	1	2	1	MRPS35	0	0	0	1	2	1
P56134	ATP synthase subunit f, mitochondrial [OS=Homo sapiens]	12	1	2	1	ATP5MF	0	0	0	1	2	1
P30044	Peroxiredoxin-5, mitochondrial [OS=Homo sapiens]	5	1	2	1	PRDX5	0	0	0	1	2	1
P49585	Choline-phosphate cytidylyltransferase A [OS=Homo sapiens]	3	1	2	1	PCYT1A	0	0	0	1	2	1
Q8N752	Casein kinase I isoform alpha-like [OS=Homo sapiens]	4	1	2	1	CSNK1A1L	0	0	0	1	2	1
P08240	Signal recognition particle receptor subunit alpha [OS=Homo sapiens]	4	1	2	1	SRPRA	0	0	0	1	2	1
Q5ZPR3	CD276 antigen [OS=Homo sapiens]	6	1	2	1	CD276	0	0	0	1	2	1
Q9BVL2	Nucleoporin p58/p45 [OS=Homo sapiens]	2	1	2	1	NUP58	0	0	0	1	2	1
Q8TCG1	Protein CIP2A [OS=Homo sapiens]	3	1	2	1	CIP2A	0	0	0	1	2	1
O14561	Acyl carrier protein, mitochondrial [OS=Homo sapiens]	9	1	2	1	NDUFAB1	0	0	0	1	2	1
Q16563	Synaptophysin-like protein 1 [OS=Homo sapiens]	7	1	2	1	SYPL1	0	0	0	1	2	1
P20674	Cytochrome c oxidase subunit 5A, mitochondrial [OS=Homo sapiens]	10	1	2	1	COX5A	0	0	0	1	2	1
Q9NPF4	tRNA N6-adenosine threonylcarbamoyltransferase [OS=Homo sapiens]	5	1	2	1	OSGEP	0	0	0	1	2	1
Q8TD19	Serine/threonine-protein kinase Nek9 [OS=Homo sapiens]	1	1	2	1	NEK9	0	0	0	1	2	1
Q96A26	Protein FAM162A [OS=Homo sapiens]	7	1	2	1	FAM162A	0	0	0	1	2	1
Q05682	Caldesmon [OS=Homo sapiens]	2	1	2	1	CALD1	0	0	0	1	2	1
Q9Y3B2	Exosome complex component CSL4 [OS=Homo sapiens]	8	1	2	1	EXOSC1	0	0	0	1	2	1
P28799	Progranulin [OS=Homo sapiens]	3	1	2	1	GRN	0	0	0	1	2	1
Q6GMV3	Putative peptidyl-tRNA hydrolase PTRHD1 [OS=Homo sapiens]	9	1	2	1	PTRHD1	0	0	0	1	2	1
O00165	HCLS1-associated protein X-1 [OS=Homo sapiens]	3	1	2	1	HAX1	0	0	0	1	2	1
P35754	Glutaredoxin-1 [OS=Homo sapiens]	10	1	2	1	GLRX	0	0	0	1	2	1
Q9Y2Q3	Glutathione S-transferase kappa 1 [OS=Homo sapiens]	6	1	2	1	GSTK1	0	0	0	1	2	1
P60763	Ras-related C3 botulinum toxin substrate 3 [OS=Homo sapiens]	5	1	2	1	RAC3	0	0	0	1	2	1
Q9GZZ9	Ubiquitin-like modifier-activating enzyme 5 [OS=Homo sapiens]	2	1	2	1	UBA5	0	0	0	1	2	1
P52306	Rap1 GTPase-GDP dissociation stimulator 1 [OS=Homo sapiens]	2	1	2	1	RAP1GDS1	0	0	0	1	2	1
Q9NY27	Serine/threonine-protein phosphatase 4 regulatory subunit 2 [OS=Homo sapiens]	4	1	2	1	PPP4R2	0	0	0	1	2	1
O94992	Protein HEXIM1 [OS=Homo sapiens]	5	1	2	1	HEXIM1	0	0	0	1	2	1
Q9Y6R1	Electrogenic sodium bicarbonate cotransporter 1 [OS=Homo sapiens]	1	1	2	1	SLC4A4	0	0	0	1	2	1
P11717	Cation-independent mannose-6-phosphate receptor [OS=Homo sapiens]	0	1	2	1	IGF2R	0	0	0	1	2	1
Q9BVK6	Transmembrane emp24 domain-containing protein 9 [OS=Homo sapiens]	5	1	2	1	TMED9	0	0	0	1	2	1
P61803	Dolichyl-diphosphooligosaccharide--protein glycosyltransferase subunit DAD1 [OS=Homo sapiens]	11	1	2	1	DAD1	0	0	0	1	2	1
NEDD8_HUMAN	cRAP Human Neddylin	14	1	2	1	LOC111140505; Nedd8; NEDD8	0	0	0	1	2	1
Q8WWH5	Pseudouridylate synthase TRUB1 [OS=Homo sapiens]	7	1	2	1	TRUB1	0	0	0	1	2	1
Q9NZL4	Hsp70-binding protein 1 [OS=Homo sapiens]	4	1	2	1	HSPBP1	0	0	0	1	2	1
O94925	Glutaminase kidney isoform, mitochondrial [OS=Homo sapiens]	3	1	2	1	GLS	0	0	0	1	2	1
O14735	CDP-diacylglycerol--inositol 3-phosphatidyltransferase [OS=Homo sapiens]	5	1	2	1	CDIPT	0	0	0	1	2	1
P23588	Eukaryotic translation initiation factor 4B [OS=Homo sapiens]	4	1	2	1	EIF4B	0	0	0	1	2	1
Q9Y276	Mitochondrial chaperone BCS1 [OS=Homo sapiens]	5	1	2	1	BCS1L	0	0	0	1	2	1
P07099	Epoxide hydrolase 1 [OS=Homo sapiens]	2	1	2	1	EPHX1	0	0	0	1	2	1
P49589	Cysteine--tRNA ligase, cytoplasmic [OS=Homo sapiens]	2	1	2	1	CARS1	0	0	0	1	2	1
P84090	Enhancer of rudimentary homolog [OS=Homo sapiens]	12	1	2	1	ERH	0	0	0	1	2	1
Q8WXA9	Splicing regulatory glutamine/lysine-rich protein 1 [OS=Homo sapiens]	3	1	2	1	SREK1	0	0	0	1	2	1
Q96I99	Succinate--CoA ligase [GDP-forming] subunit beta, mitochondrial [OS=Homo sapiens]	3	1	2	1	SUCLG2	0	0	0	1	2	1
Q9Y2Z0	Protein SGT1 homolog [OS=Homo sapiens]	4	1	2	1	SUGT1	0	0	0	1	2	1
Q8NI22	Multiple coagulation factor deficiency protein 2 [OS=Homo sapiens]	16	1	2	1	MCFD2	0	0	0	1	2	1
Q9H074	Polyadenylate-binding protein-interacting protein 1 [OS=Homo sapiens]	3	1	2	1	PAIP1	0	0	0	1	2	1
P35269	General transcription factor IIF subunit 1 [OS=Homo sapiens]	3	1	2	1	GTF2F1	0	0	0	1	2	1
Q9H4A6	Golgi phosphoprotein 3 [OS=Homo sapiens]	4	1	2	1	GOLPH3	0	0	0	1	2	1
Q8N766	ER membrane protein complex subunit 1 [OS=Homo sapiens]	1	1	2	1	EMC1	0	0	0	1	2	1
Q9NTJ5	Phosphatidylinositol-3-phosphatase SAC1 [OS=Homo sapiens]	3	1	2	1	SACM1L	0	0	0	1	2	1
Q99614	Tetratricopeptide repeat protein 1 [OS=Homo sapiens]	6	1	2	1	TTC1	0	0	0	1	2	1
Q9Y462	Zinc finger protein 711 [OS=Homo sapiens]	1	1	2	1	ZNF711	0	0	0	1	2	1
O95197	Reticulon-3 [OS=Homo sapiens]	1	1	2	1	RTN3	0	0	0	1	2	1
Q6ZN17	Protein lin-28 homolog B [OS=Homo sapiens]	6	1	2	1	LIN28B	0	0	0	1	2	1
P00167	Cytochrome b5 [OS=Homo sapiens]	16	1	2	1	CYB5A	0	0	0	1	2	1
Q9H0U6	39S ribosomal protein L18, mitochondrial [OS=Homo sapiens]	7	1	2	1	MRPL18	0	0	0	1	2	1
Q9H009	Nascent polypeptide-associated complex subunit alpha-2 [OS=Homo sapiens]	5	1	2	1	NACA2	0	0	0	1	2	1
Q00688	Peptidyl-prolyl cis-trans isomerase FKBP3 [OS=Homo sapiens]	4	1	2	1	FKBP3	0	0	0	1	2	1
Q15427	Splicing factor 3B subunit 4 [OS=Homo sapiens]	3	1	2	1	SF3B4	0	0	0	1	2	1
O60678	Protein arginine N-methyltransferase 3 [OS=Homo sapiens]	3	1	2	1	PRMT3	0	0	0	1	2	1
Q9UDW1	Cytochrome b-c1 complex subunit 9 [OS=Homo sapiens]	27	1	2	1	UQCR10	0	0	0	1	2	1
O15126	Secretory carrier-associated membrane protein 1 [OS=Homo sapiens]	4	1	2	1	SCAMP1	0	0	0	1	2	1
Q96KP4	Cytosolic non-specific dipeptidase [OS=Homo sapiens]	4	1	2	1	CNDP2	0	0	0	1	2	1
Q9UL46	Proteasome activator complex subunit 2 [OS=Homo sapiens]	9	1	2	1	PSME2	0	0	0	1	2	1
P36955	Pigment epithelium-derived factor [OS=Homo sapiens]	5	1	2	1	SERPINF1	0	0	0	1	2	1
P82912	28S ribosomal protein S11, mitochondrial [OS=Homo sapiens]	8	1	2	1	MRPS11	0	0	0	1	2	1
Q15459	Splicing factor 3A subunit 1 [OS=Homo sapiens]	1	1	2	1	SF3A1	0	0	0	1	2	1
Q9H7E9	UPF0488 protein C8orf33 [OS=Homo sapiens]	7	1	2	1	C8orf33	0	0	0	1	2	1
Q9H6T3	RNA polymerase II-associated protein 3 [OS=Homo sapiens]	3	1	2	1	RPAP3	0	0	0	1	2	1
Q6P161	39S ribosomal protein L54, mitochondrial [OS=Homo sapiens]	19	1	2	1	MRPL54	0	0	0	1	2	1
O43548	Protein-glutamine gamma-glutamyltransferase 5 [OS=Homo sapiens]	4	1	2	1	TGM5	0	0	0	1	2	1
Q9BRX2	Protein pelota homolog [OS=Homo sapiens]	5	1	2	1	PELO	0	0	0	1	2	1
Q9NP79	Vacuolar protein sorting-associated protein VTA1 homolog [OS=Homo sapiens]	5	1	2	1	VTA1	0	0	0	1	2	1
Q96B54	Zinc finger protein 428 [OS=Homo sapiens]	9	1	2	1	ZNF428	0	0	0	1	2	1
Q9BWF3	RNA-binding protein 4 [OS=Homo sapiens]	4	1	2	1	RBM4	0	0	0	1	2	1
Q9BTE3	Mini-chromosome maintenance complex-binding protein [OS=Homo sapiens]	2	1	2	1	MCMBP	0	0	0	1	2	1
Q96FZ7	Charged multivesicular body protein 6 [OS=Homo sapiens]	6	1	2	1	CHMP6	0	0	0	1	2	1
Q9Y2B0	Protein canopy homolog 2 [OS=Homo sapiens]	9	1	2	1	CNPY2	0	0	0	1	2	1
P35659	Protein DEK [OS=Homo sapiens]	3	1	2	1	DEK	0	0	0	1	2	1
Q13363	C-terminal-binding protein 1 [OS=Homo sapiens]	8	1	2	1	CTBP1	0	0	0	1	2	1
P02511	Alpha-crystallin B chain [OS=Homo sapiens]	7	1	2	1	CRYAB	0	0	0	1	2	1
Q712K3	Ubiquitin-conjugating enzyme E2 R2 [OS=Homo sapiens]	5	1	2	1	UBE2R2	0	0	0	1	2	1
O95295	SNARE-associated protein Snapin [OS=Homo sapiens]	16	1	2	1	SNAPIN	0	0	0	1	2	1
Q9NVH1	DnaJ homolog subfamily C member 11 [OS=Homo sapiens]	2	1	2	1	DNAJC11	0	0	0	1	2	1
P54105	Methylosome subunit pICln [OS=Homo sapiens]	5	1	2	1	CLNS1A	0	0	0	1	2	1
Q9GZL7	Ribosome biogenesis protein WDR12 [OS=Homo sapiens]	6	1	2	1	WDR12	0	0	0	1	2	1
Q6DD88	Atlastin-3 [OS=Homo sapiens]	4	1	2	1	ATL3	0	0	0	1	2	1
Q9H840	Gem-associated protein 7 [OS=Homo sapiens]	10	1	2	1	GEMIN7	0	0	0	1	2	1
O60232	Protein ZNRD2 [OS=Homo sapiens]	9	1	2	1	ZNRD2	0	0	0	1	2	1
P82933	28S ribosomal protein S9, mitochondrial [OS=Homo sapiens]	3	1	2	1	MRPS9	0	0	0	1	2	1
A2RTX5	Threonine--tRNA ligase 2, cytoplasmic [OS=Homo sapiens]	2	1	2	1	TARS3	0	0	0	1	2	1
Q9BSL1	Ubiquitin-associated domain-containing protein 1 [OS=Homo sapiens]	6	1	2	1	UBAC1	0	0	0	1	2	1
Q7Z5L9	Interferon regulatory factor 2-binding protein 2 [OS=Homo sapiens]	4	1	2	1	IRF2BP2	0	0	0	1	2	1
Q9NUJ1	Palmitoyl-protein thioesterase ABHD10, mitochondrial [OS=Homo sapiens]	5	1	2	1	ABHD10	0	0	0	1	2	1
Q9UI26	Importin-11 [OS=Homo sapiens]	2	1	2	1	IPO11	0	0	0	1	2	1
Q9NZL9	Methionine adenosyltransferase 2 subunit beta [OS=Homo sapiens]	7	1	2	1	MAT2B	0	0	0	1	2	1
P56385	ATP synthase subunit e, mitochondrial [OS=Homo sapiens]	14	1	2	1	ATP5ME	0	0	0	1	2	1
O15144	Actin-related protein 2/3 complex subunit 2 [OS=Homo sapiens]	9	1	2	1	ARPC2	0	0	0	1	2	1
Q6QNY1	Biogenesis of lysosome-related organelles complex 1 subunit 2 [OS=Homo sapiens]	8	1	2	1	BLOC1S2	0	0	0	1	2	1
Q15738	Sterol-4-alpha-carboxylate 3-dehydrogenase, decarboxylating [OS=Homo sapiens]	4	1	2	1	NSDHL	0	0	0	1	2	1
Q6Y7W6	GRB10-interacting GYF protein 2 [OS=Homo sapiens]	1	1	2	1	GIGYF2	0	0	0	1	2	1
Q07812	Apoptosis regulator BAX [OS=Homo sapiens]	7	1	2	1	BAX	0	0	0	1	2	1
O95881	Thioredoxin domain-containing protein 12 [OS=Homo sapiens]	8	1	1	1	TXNDC12	0	0	0	1	1	1
Q13423	NAD(P) transhydrogenase, mitochondrial [OS=Homo sapiens]	1	1	1	1	NNT	0	0	0	1	1	1
Q9BSJ2	Gamma-tubulin complex component 2 [OS=Homo sapiens]	1	1	1	1	TUBGCP2	0	0	0	1	1	1
Q9NYJ1	Cytochrome c oxidase assembly factor 4 homolog, mitochondrial [OS=Homo sapiens]	16	1	1	1	COA4	0	0	0	1	1	1
Q8WUA8	Tsukushi [OS=Homo sapiens]	3	1	1	1	TSKU	0	0	0	1	1	1
O75635	Serpin B7 [OS=Homo sapiens]	3	1	1	1	SERPINB7	0	0	0	1	1	1
Q92621	Nuclear pore complex protein Nup205 [OS=Homo sapiens]	1	1	1	1	NUP205	0	0	0	1	1	1
Q16718	NADH dehydrogenase [ubiquinone] 1 alpha subcomplex subunit 5 [OS=Homo sapiens]	13	1	1	1	NDUFA5	0	0	0	1	1	1
Q6PGP7	SKI3 subunit of superkiller complex protein [OS=Homo sapiens]	1	1	1	1	SKIC3	0	0	0	1	1	1
P48740	Mannan-binding lectin serine protease 1 [OS=Homo sapiens]	2	1	1	1	MASP1	0	0	0	1	1	1
Q96J01-2	Isoform 2 of THO complex subunit 3 [OS=Homo sapiens]	2	1	1	1	THOC3	0	0	0	1	1	1
P21912	Succinate dehydrogenase [ubiquinone] iron-sulfur subunit, mitochondrial [OS=Homo sapiens]	4	1	1	1	SDHB	0	0	0	1	1	1
Q6ZWJ8	Kielin/chordin-like protein [OS=Homo sapiens]	1	1	1	1	KCP	0	0	0	1	1	1
P46926	Glucosamine-6-phosphate isomerase 1 [OS=Homo sapiens]	10	1	1	1	GNPDA1	0	0	0	1	1	1
Q9BRX8	Peroxiredoxin-like 2A [OS=Homo sapiens]	5	1	1	1	PRXL2A	0	0	0	1	1	1
Q9NSK0	Kinesin light chain 4 [OS=Homo sapiens]	1	1	1	1	KLC4	0	0	0	1	1	1
Q9NVQ4	Fas apoptotic inhibitory molecule 1 [OS=Homo sapiens]	10	1	1	1	FAIM	0	0	0	1	1	1
O00338	Sulfotransferase 1C2 [OS=Homo sapiens]	4	1	1	1	SULT1C2	0	0	0	1	1	1
P01889	HLA class I histocompatibility antigen, B alpha chain [OS=Homo sapiens]	4	1	1	1	HLA-B	0	0	0	1	1	1
Q13131	5'-AMP-activated protein kinase catalytic subunit alpha-1 [OS=Homo sapiens]	3	1	1	1	PRKAA1	0	0	0	1	1	1
Q8WWF6	DnaJ homolog subfamily B member 3 [OS=Homo sapiens]	9	1	1	1	DNAJB3	0	0	0	1	1	1
Q9P0V9	Septin-10 [OS=Homo sapiens]	3	1	1	1	SEPTIN10	0	0	0	1	1	1
Q12981-1	Isoform 3 of Vesicle transport protein SEC20 [OS=Homo sapiens]	6	1	1	1	BNIP1	0	0	0	1	1	1
Q15067	Peroxisomal acyl-coenzyme A oxidase 1 [OS=Homo sapiens]	3	1	1	1	ACOX1	0	0	0	1	1	1
Q99543	DnaJ homolog subfamily C member 2 [OS=Homo sapiens]	2	1	1	1	DNAJC2	0	0	0	1	1	1
Q9NZ45	CDGSH iron-sulfur domain-containing protein 1 [OS=Homo sapiens]	12	1	1	1	CISD1	0	0	0	1	1	1
P18031	Tyrosine-protein phosphatase non-receptor type 1 [OS=Homo sapiens]	3	1	1	1	PTPN1	0	0	0	1	1	1
Q6ZVD8	PH domain leucine-rich repeat-containing protein phosphatase 2 [OS=Homo sapiens]	1	1	1	1	PHLPP2	0	0	0	1	1	1
Q8TAB3	Protocadherin-19 [OS=Homo sapiens]	1	1	1	1	PCDH19	0	0	0	1	1	1
Q9ULL5	Proline-rich protein 12 [OS=Homo sapiens]	1	1	1	1	PRR12	0	0	0	1	1	1
P0DMM9	Sulfotransferase 1A3 [OS=Homo sapiens]	3	1	1	1	SULT1A3	0	0	0	1	1	1
Q9Y3Z3	Deoxynucleoside triphosphate triphosphohydrolase SAMHD1 [OS=Homo sapiens]	2	1	1	1	SAMHD1	0	0	0	1	1	1
Q9NR50	Translation initiation factor eIF-2B subunit gamma [OS=Homo sapiens]	5	1	1	1	EIF2B3	0	0	0	1	1	1
P09012	U1 small nuclear ribonucleoprotein A [OS=Homo sapiens]	4	1	1	1	SNRPA	0	0	0	1	1	1
O95793	Double-stranded RNA-binding protein Staufen homolog 1 [OS=Homo sapiens]	2	1	1	1	STAU1	0	0	0	1	1	1
Q9NR45	Sialic acid synthase [OS=Homo sapiens]	3	1	1	1	NANS	0	0	0	1	1	1
P32298	G protein-coupled receptor kinase 4 [OS=Homo sapiens]	2	1	1	1	GRK4	0	0	0	1	1	1
Q96G03	Phosphopentomutase [OS=Homo sapiens]	3	1	1	1	PGM2	0	0	0	1	1	1
Q9H159	Cadherin-19 [OS=Homo sapiens]	1	1	1	1	CDH19	0	0	0	1	1	1
Q10471	Polypeptide N-acetylgalactosaminyltransferase 2 [OS=Homo sapiens]	3	1	1	1	GALNT2	0	0	0	1	1	1
P40394	All-trans-retinol dehydrogenase [NAD(+)] ADH7 [OS=Homo sapiens]	4	1	1	1	ADH7	0	0	0	1	1	1
P98088	Mucin-5AC [OS=Homo sapiens]	0	1	1	1	MUC5AC	0	0	0	1	1	1
O95379	Tumor necrosis factor alpha-induced protein 8 [OS=Homo sapiens]	10	1	1	1	TNFAIP8	0	0	0	1	1	1
Q9BXW7	Haloacid dehalogenase-like hydrolase domain-containing 5 [OS=Homo sapiens]	3	1	1	1	HDHD5	0	0	0	1	1	1
Q9HCI6	E3 SUMO-protein ligase KIAA1586 [OS=Homo sapiens]	2	1	1	1	KIAA1586	0	0	0	1	1	1
Q86Y39	NADH dehydrogenase [ubiquinone] 1 alpha subcomplex subunit 11 [OS=Homo sapiens]	13	1	1	1	NDUFA11	0	0	0	1	1	1
P06132	Uroporphyrinogen decarboxylase [OS=Homo sapiens]	6	1	1	1	UROD	0	0	0	1	1	1
Q8NFM4	Adenylate cyclase type 4 [OS=Homo sapiens]	1	1	1	1	ADCY4	0	0	0	1	1	1
O94874	E3 UFM1-protein ligase 1 [OS=Homo sapiens]	3	1	1	1	UFL1	0	0	0	1	1	1
P55145	Mesencephalic astrocyte-derived neurotrophic factor [OS=Homo sapiens]	8	1	1	1	MANF	0	0	0	1	1	1
Q7Z417	FMR1-interacting protein NUFIP2 [OS=Homo sapiens]	2	1	1	1	NUFIP2	0	0	0	1	1	1
Q9Y263	Phospholipase A-2-activating protein [OS=Homo sapiens]	2	1	1	1	PLAA	0	0	0	1	1	1
Q96AC1	Fermitin family homolog 2 [OS=Homo sapiens]	2	1	1	1	FERMT2	0	0	0	1	1	1
Q9UNF1	Melanoma-associated antigen D2 [OS=Homo sapiens]	6	1	1	1	MAGED2	0	0	0	1	1	1
O75694	Nuclear pore complex protein Nup155 [OS=Homo sapiens]	2	1	1	1	NUP155	0	0	0	1	1	1
P18615	Negative elongation factor E [OS=Homo sapiens]	5	1	1	1	NELFE	0	0	0	1	1	1
P19971	Thymidine phosphorylase [OS=Homo sapiens]	1	1	1	1	TYMP	0	0	0	1	1	1
Q8WUA2	Peptidyl-prolyl cis-trans isomerase-like 4 [OS=Homo sapiens]	6	1	1	1	PPIL4	0	0	0	1	1	1
Q8N138	ORM1-like protein 3 [OS=Homo sapiens]	10	1	1	1	ORMDL3	0	0	0	1	1	1
Q9UBV8	Peflin [OS=Homo sapiens]	5	1	1	1	PEF1	0	0	0	1	1	1
Q9H0P0	Cytosolic 5'-nucleotidase 3A [OS=Homo sapiens]	4	1	1	1	NT5C3A	0	0	0	1	1	1
P42224	Signal transducer and activator of transcription 1-alpha/beta [OS=Homo sapiens]	2	1	1	1	STAT1	0	0	0	1	1	1
Q8IYB3	Serine/arginine repetitive matrix protein 1 [OS=Homo sapiens]	2	1	1	1	SRRM1	0	0	0	1	1	1
P02656	Apolipoprotein C-III [OS=Homo sapiens]	16	1	1	1	APOC3	0	0	0	1	1	1
Q9NYZ2	Mitoferrin-1 [OS=Homo sapiens]	4	1	1	1	SLC25A37	0	0	0	1	1	1
Q6PIF6	Unconventional myosin-VIIb [OS=Homo sapiens]	0	1	1	1	MYO7B	0	0	0	1	1	1
Q53H96	Pyrroline-5-carboxylate reductase 3 [OS=Homo sapiens]	5	1	1	1	PYCR3	0	0	0	1	1	1
P36639	Oxidized purine nucleoside triphosphate hydrolase [OS=Homo sapiens]	8	1	1	1	NUDT1	0	0	0	1	1	1
P18859	ATP synthase-coupling factor 6, mitochondrial [OS=Homo sapiens]	18	1	1	1	ATP5PF	0	0	0	1	1	1
O43615	Mitochondrial import inner membrane translocase subunit TIM44 [OS=Homo sapiens]	2	1	1	1	TIMM44	0	0	0	1	1	1
O60610	Protein diaphanous homolog 1 [OS=Homo sapiens]	1	1	1	1	DIAPH1	0	0	0	1	1	1
Q9UJ83	2-hydroxyacyl-CoA lyase 1 [OS=Homo sapiens]	3	1	1	1	HACL1	0	0	0	1	1	1
Q7L0Y3	tRNA methyltransferase 10 homolog C [OS=Homo sapiens]	4	1	1	1	TRMT10C	0	0	0	1	1	1
P48147	Prolyl endopeptidase [OS=Homo sapiens]	2	1	1	1	PREP	0	0	0	1	1	1
Q01850	Cerebellar degeneration-related protein 2 [OS=Homo sapiens]	5	1	1	1	CDR2	0	0	0	1	1	1
Q9UIC8	Leucine carboxyl methyltransferase 1 [OS=Homo sapiens]	4	1	1	1	LCMT1	0	0	0	1	1	1
Q14134	Tripartite motif-containing protein 29 [OS=Homo sapiens]	1	1	1	1	TRIM29	0	0	0	1	1	1
P67870	Casein kinase II subunit beta [OS=Homo sapiens]	5	1	1	1	CSNK2B	0	0	0	1	1	1
P34947	G protein-coupled receptor kinase 5 [OS=Homo sapiens]	2	1	1	1	GRK5	0	0	0	1	1	1
P41567	Eukaryotic translation initiation factor 1 [OS=Homo sapiens]	12	1	1	1	EIF1	0	0	0	1	1	1
P38159	RNA-binding motif protein, X chromosome [OS=Homo sapiens]	2	1	1	1	RBMX	0	0	0	1	1	1
Q9Y2S6	Translation machinery-associated protein 7 [OS=Homo sapiens]	14	1	1	1	TMA7	0	0	0	1	1	1
Q9NRF9	DNA polymerase epsilon subunit 3 [OS=Homo sapiens]	12	1	1	1	POLE3	0	0	0	1	1	1
Q9UKX3	Myosin-13 [OS=Homo sapiens]	1	1	1	1	MYH13	0	0	0	1	1	1
Q8TDW7-1	Isoform 3 of Protocadherin Fat 3 [OS=Homo sapiens]	0	1	1	1	FAT3	0	0	0	1	1	1
Q96CW1	AP-2 complex subunit mu [OS=Homo sapiens]	2	1	1	1	AP2M1	0	0	0	1	1	1
Q9NYP7	Elongation of very long chain fatty acids protein 5 [OS=Homo sapiens]	4	1	1	1	ELOVL5	0	0	0	1	1	1
Q15386	Ubiquitin-protein ligase E3C [OS=Homo sapiens]	2	1	1	1	UBE3C	0	0	0	1	1	1
Q15813	Tubulin-specific chaperone E [OS=Homo sapiens]	3	1	1	1	TBCE	0	0	0	1	1	1
Q14289	Protein-tyrosine kinase 2-beta [OS=Homo sapiens]	1	1	1	1	PTK2B	0	0	0	1	1	1
Q9UMR2	ATP-dependent RNA helicase DDX19B [OS=Homo sapiens]	5	1	1	1	DDX19B	0	0	0	1	1	1
Q58EX2	Protein sidekick-2 [OS=Homo sapiens]	0	1	1	1	SDK2	0	0	0	1	1	1
Q15560	Transcription elongation factor A protein 2 [OS=Homo sapiens]	4	1	1	1	TCEA2	0	0	0	1	1	1
Q969G3	SWI/SNF-related matrix-associated actin-dependent regulator of chromatin subfamily E member 1 [OS=Homo sapiens]	3	1	1	1	SMARCE1	0	0	0	1	1	1
Q9BYT8	Neurolysin, mitochondrial [OS=Homo sapiens]	1	1	1	1	NLN	0	0	0	1	1	1
Q9Y2R5	28S ribosomal protein S17, mitochondrial [OS=Homo sapiens]	15	1	1	1	MRPS17	0	0	0	1	1	1
Q8TF66	Leucine-rich repeat-containing protein 15 [OS=Homo sapiens]	2	1	1	1	LRRC15	0	0	0	1	1	1
P11413	Glucose-6-phosphate 1-dehydrogenase [OS=Homo sapiens]	3	1	1	1	G6PD	0	0	0	1	1	1
Q658Y4	Protein FAM91A1 [OS=Homo sapiens]	2	1	1	1	FAM91A1	0	0	0	1	1	1
Q9UBQ7	Glyoxylate reductase/hydroxypyruvate reductase [OS=Homo sapiens]	5	1	1	1	GRHPR	0	0	0	1	1	1
Q9BXV9	EKC/KEOPS complex subunit GON7 [OS=Homo sapiens]	16	1	1	1	GON7	0	0	0	1	1	1
P06280	Alpha-galactosidase A [OS=Homo sapiens]	4	1	1	1	GLA	0	0	0	1	1	1
P09884	DNA polymerase alpha catalytic subunit [OS=Homo sapiens]	2	1	1	1	POLA1	0	0	0	1	1	1
Q12972	Nuclear inhibitor of protein phosphatase 1 [OS=Homo sapiens]	6	1	1	1	PPP1R8	0	0	0	1	1	1
Q9P2W9	Syntaxin-18 [OS=Homo sapiens]	4	1	1	1	STX18	0	0	0	1	1	1
P42765	3-ketoacyl-CoA thiolase, mitochondrial [OS=Homo sapiens]	5	1	1	1	ACAA2	0	0	0	1	1	1
O60637	Tetraspanin-3 [OS=Homo sapiens]	5	1	1	1	TSPAN3	0	0	0	1	1	1
P42773	Cyclin-dependent kinase 4 inhibitor C [OS=Homo sapiens]	5	1	1	1	CDKN2C	0	0	0	1	1	1
Q9BXB4	Oxysterol-binding protein-related protein 11 [OS=Homo sapiens]	2	1	1	1	OSBPL11	0	0	0	1	1	1
Q96DV4	39S ribosomal protein L38, mitochondrial [OS=Homo sapiens]	4	1	1	1	MRPL38	0	0	0	1	1	1
P0C7P4	Putative cytochrome b-c1 complex subunit Rieske-like protein 1 [OS=Homo sapiens]	3	1	1	1	UQCRFS1P1	0	0	0	1	1	1
Q6PI48	Aspartate--tRNA ligase, mitochondrial [OS=Homo sapiens]	3	1	1	1	DARS2	0	0	0	1	1	1
Q8WZ42	Titin [OS=Homo sapiens]	0	1	1	1	TTN	0	0	0	1	1	1
P23919	Thymidylate kinase [OS=Homo sapiens]	4	1	1	1	DTYMK	0	0	0	1	1	1
Q9Y696	Chloride intracellular channel protein 4 [OS=Homo sapiens]	9	1	1	1	CLIC4	0	0	0	1	1	1
Q8NHH9	Atlastin-2 [OS=Homo sapiens]	3	1	1	1	ATL2	0	0	0	1	1	1
Q6ZVF9	G protein-regulated inducer of neurite outgrowth 3 [OS=Homo sapiens]	1	1	1	1	GPRIN3	0	0	0	1	1	1
P49821	NADH dehydrogenase [ubiquinone] flavoprotein 1, mitochondrial [OS=Homo sapiens]	3	1	1	1	NDUFV1	0	0	0	1	1	1
Q9HCE1	Helicase MOV-10 [OS=Homo sapiens]	1	1	1	1	MOV10	0	0	0	1	1	1
A6NEL2	Ankyrin repeat domain-containing protein SOWAHB [OS=Homo sapiens]	1	1	1	1	SOWAHB	0	0	0	1	1	1
Q502W6	von Willebrand factor A domain-containing protein 3B [OS=Homo sapiens]	1	1	1	1	VWA3B	0	0	0	1	1	1
O75170	Serine/threonine-protein phosphatase 6 regulatory subunit 2 [OS=Homo sapiens]	1	1	1	1	PPP6R2	0	0	0	1	1	1
P20700	Lamin-B1 [OS=Homo sapiens]	2	1	1	1	LMNB1	0	0	0	1	1	1
O75608	Acyl-protein thioesterase 1 [OS=Homo sapiens]	6	1	1	1	LYPLA1	0	0	0	1	1	1
Q9C073	Protein FAM117A [OS=Homo sapiens]	2	1	1	1	FAM117A	0	0	0	1	1	1
P54920	Alpha-soluble NSF attachment protein [OS=Homo sapiens]	4	1	1	1	NAPA	0	0	0	1	1	1
P23921	Ribonucleoside-diphosphate reductase large subunit [OS=Homo sapiens]	2	1	1	1	RRM1	0	0	0	1	1	1
Q9NSE4	Isoleucine--tRNA ligase, mitochondrial [OS=Homo sapiens]	1	1	1	1	IARS2	0	0	0	1	1	1
Q13547	Histone deacetylase 1 [OS=Homo sapiens]	4	1	1	1	HDAC1	0	0	0	1	1	1
O43674	NADH dehydrogenase [ubiquinone] 1 beta subcomplex subunit 5, mitochondrial [OS=Homo sapiens]	6	1	1	1	NDUFB5	0	0	0	1	1	1
Q9UJ70	N-acetyl-D-glucosamine kinase [OS=Homo sapiens]	5	1	1	1	NAGK	0	0	0	1	1	1
P51955	Serine/threonine-protein kinase Nek2 [OS=Homo sapiens]	2	1	1	1	NEK2	0	0	0	1	1	1
Q6DHV5	Protein CC2D2B [OS=Homo sapiens]	2	1	1	1	CC2D2B	0	0	0	1	1	1
Q9Y520	Protein PRRC2C [OS=Homo sapiens]	1	1	1	1	PRRC2C	0	0	0	1	1	1
Q86VS3	IQ domain-containing protein H [OS=Homo sapiens]	2	1	1	1	IQCH	0	0	0	1	1	1
Q9UKX7	Nuclear pore complex protein Nup50 [OS=Homo sapiens]	5	1	1	1	NUP50	0	0	0	1	1	1
O43150	Arf-GAP with SH3 domain, ANK repeat and PH domain-containing protein 2 [OS=Homo sapiens]	1	1	1	1	ASAP2	0	0	0	1	1	1
P62873	Guanine nucleotide-binding protein G(I)/G(S)/G(T) subunit beta-1 [OS=Homo sapiens]	4	1	1	1	GNB1	0	0	0	1	1	1
O96005	Putative lipid scramblase CLPTM1 [OS=Homo sapiens]	5	1	1	1	CLPTM1	0	0	0	1	1	1
O95267	RAS guanyl-releasing protein 1 [OS=Homo sapiens]	2	1	1	1	RASGRP1	0	0	0	1	1	1
Q99426	Tubulin-folding cofactor B [OS=Homo sapiens]	7	1	1	1	TBCB	0	0	0	1	1	1
Q8N5N7	39S ribosomal protein L50, mitochondrial [OS=Homo sapiens]	7	1	1	1	MRPL50	0	0	0	1	1	1
O60925	Prefoldin subunit 1 [OS=Homo sapiens]	8	1	1	1	PFDN1	0	0	0	1	1	1
O43837	Isocitrate dehydrogenase [NAD] subunit beta, mitochondrial [OS=Homo sapiens]	4	1	1	1	IDH3B	0	0	0	1	1	1
Q9BYV1	Alanine--glyoxylate aminotransferase 2, mitochondrial [OS=Homo sapiens]	4	1	1	1	AGXT2	0	0	0	1	1	1
Q9HD20	Endoplasmic reticulum transmembrane helix translocase [OS=Homo sapiens]	1	1	1	1	ATP13A1	0	0	0	1	1	1
P28482	Mitogen-activated protein kinase 1 [OS=Homo sapiens]	3	1	1	1	MAPK1	0	0	0	1	1	1
O76021	Ribosomal L1 domain-containing protein 1 [OS=Homo sapiens]	3	1	1	1	RSL1D1	0	0	0	1	1	1
P20073	Annexin A7 [OS=Homo sapiens]	3	1	1	1	ANXA7	0	0	0	1	1	1
Q02763	Angiopoietin-1 receptor [OS=Homo sapiens]	2	1	1	1	TEK	0	0	0	1	1	1
O75616	GTPase Era, mitochondrial [OS=Homo sapiens]	4	1	1	1	ERAL1	0	0	0	1	1	1
Q9Y5G6	Protocadherin gamma-A7 [OS=Homo sapiens]	1	1	1	1	PCDHGA7	0	0	0	1	1	1
Q12797	Aspartyl/asparaginyl beta-hydroxylase [OS=Homo sapiens]	2	1	1	1	ASPH	0	0	0	1	1	1
Q06546	GA-binding protein alpha chain [OS=Homo sapiens]	2	1	1	1	GABPA	0	0	0	1	1	1
Q9BYD2	39S ribosomal protein L9, mitochondrial [OS=Homo sapiens]	6	1	1	1	MRPL9	0	0	0	1	1	1
Q96B36	Proline-rich AKT1 substrate 1 [OS=Homo sapiens]	5	1	1	1	AKT1S1	0	0	0	1	1	1
Q9BY43	Charged multivesicular body protein 4a [OS=Homo sapiens]	6	1	1	1	CHMP4A	0	0	0	1	1	1
P55769	NHP2-like protein 1 [OS=Homo sapiens]	9	1	1	1	SNU13	0	0	0	1	1	1
Q96HY6	DDRGK domain-containing protein 1 [OS=Homo sapiens]	5	1	1	1	DDRGK1	0	0	0	1	1	1
O95983	Methyl-CpG-binding domain protein 3 [OS=Homo sapiens]	5	1	1	1	MBD3	0	0	0	1	1	1
Q3MHD2	Protein LSM12 [OS=Homo sapiens]	7	1	1	1	LSM12	0	0	0	1	1	1
P50748	Kinetochore-associated protein 1 [OS=Homo sapiens]	1	1	1	1	KNTC1	0	0	0	1	1	1
Q9HCC0	Methylcrotonoyl-CoA carboxylase beta chain, mitochondrial [OS=Homo sapiens]	4	1	1	1	MCCC2	0	0	0	1	1	1
Q8WVJ2	NudC domain-containing protein 2 [OS=Homo sapiens]	11	1	1	1	NUDCD2	0	0	0	1	1	1
A6ND91	Aspartate dehydrogenase domain-containing protein [OS=Homo sapiens]	4	1	1	1	ASPDH	0	0	0	1	1	1
Q14696	LRP chaperone MESD [OS=Homo sapiens]	9	1	1	1	MESD	0	0	0	1	1	1
Q10713	Mitochondrial-processing peptidase subunit alpha [OS=Homo sapiens]	2	1	1	1	PMPCA	0	0	0	1	1	1
Q9UJY5	ADP-ribosylation factor-binding protein GGA1 [OS=Homo sapiens]	3	1	1	1	GGA1	0	0	0	1	1	1
Q9H8Y8	Golgi reassembly-stacking protein 2 [OS=Homo sapiens]	4	1	1	1	GORASP2	0	0	0	1	1	1
Q9NUQ3	Gamma-taxilin [OS=Homo sapiens]	2	1	1	1	TXLNG	0	0	0	1	1	1
P08236	Beta-glucuronidase [OS=Homo sapiens]	2	1	1	1	GUSB	0	0	0	1	1	1
Q6P9F7	Volume-regulated anion channel subunit LRRC8B [OS=Homo sapiens]	1	1	1	1	LRRC8B	0	0	0	1	1	1
Q6UB35	Monofunctional C1-tetrahydrofolate synthase, mitochondrial [OS=Homo sapiens]	1	1	1	1	MTHFD1L	0	0	0	1	1	1
O00273	DNA fragmentation factor subunit alpha [OS=Homo sapiens]	5	1	1	1	DFFA	0	0	0	1	1	1
Q5BJF2	Sigma intracellular receptor 2 [OS=Homo sapiens]	5	1	1	1	TMEM97	0	0	0	1	1	1
Q13557	Calcium/calmodulin-dependent protein kinase type II subunit delta [OS=Homo sapiens]	6	1	1	1	CAMK2D	0	0	0	1	1	1
Q9Y4E8	Ubiquitin carboxyl-terminal hydrolase 15 [OS=Homo sapiens]	1	1	1	1	USP15	0	0	0	1	1	1
Q9Y3A5	Ribosome maturation protein SBDS [OS=Homo sapiens]	3	1	1	1	SBDS	0	0	0	1	1	1
Q9UIV1	CCR4-NOT transcription complex subunit 7 [OS=Homo sapiens]	7	1	1	1	CNOT7	0	0	0	1	1	1
P26439-2	Isoform 2 of 3 beta-hydroxysteroid dehydrogenase/Delta 5-->4-isomerase type 2 [OS=Homo sapiens]	4	1	1	1	HSD3B2	0	0	0	1	1	1
Q96EH3	Mitochondrial assembly of ribosomal large subunit protein 1 [OS=Homo sapiens]	5	1	1	1	MALSU1	0	0	0	1	1	1
P04818	Thymidylate synthase [OS=Homo sapiens]	5	1	1	1	TYMS	0	0	0	1	1	1
O94776	Metastasis-associated protein MTA2 [OS=Homo sapiens]	1	1	1	1	MTA2	0	0	0	1	1	1
Q9BZH6	WD repeat-containing protein 11 [OS=Homo sapiens]	1	1	1	1	WDR11	0	0	0	1	1	1
P35573	Glycogen debranching enzyme [OS=Homo sapiens]	1	1	1	1	AGL	0	0	0	1	1	1
Q8NFP7	Diphosphoinositol polyphosphate phosphohydrolase 3-alpha [OS=Homo sapiens]	12	1	1	1	NUDT10	0	0	0	1	1	1
A2IDD5	Coiled-coil domain-containing protein 78 [OS=Homo sapiens]	2	1	1	1	CCDC78	0	0	0	1	1	1
Q9BXT6	RNA helicase Mov10l1 [OS=Homo sapiens]	1	1	1	1	MOV10L1	0	0	0	1	1	1
O00743	Serine/threonine-protein phosphatase 6 catalytic subunit [OS=Homo sapiens]	7	1	1	1	PPP6C	0	0	0	1	1	1
O15397	Importin-8 [OS=Homo sapiens]	2	1	1	1	IPO8	0	0	0	1	1	1
Q9H900	Protein zwilch homolog [OS=Homo sapiens]	3	1	1	1	ZWILCH	0	0	0	1	1	1
Q9P0J0	NADH dehydrogenase [ubiquinone] 1 alpha subcomplex subunit 13 [OS=Homo sapiens]	11	1	1	1	NDUFA13	0	0	0	1	1	1
P21359	Neurofibromin [OS=Homo sapiens]	1	1	1	1	NF1	0	0	0	1	1	1
Q96EK5	KIF-binding protein [OS=Homo sapiens]	3	1	1	1	KIFBP	0	0	0	1	1	1
Q92747	Actin-related protein 2/3 complex subunit 1A [OS=Homo sapiens]	4	1	1	1	ARPC1A	0	0	0	1	1	1
Q8IVF2	Protein AHNAK2 [OS=Homo sapiens]	0	1	1	1	AHNAK2	0	0	0	1	1	1
P31937	3-hydroxyisobutyrate dehydrogenase, mitochondrial [OS=Homo sapiens]	5	1	1	1	HIBADH	0	0	0	1	1	1
Q9UBU8	Mortality factor 4-like protein 1 [OS=Homo sapiens]	4	1	1	1	MORF4L1	0	0	0	1	1	1
Q9NP92	39S ribosomal protein S30, mitochondrial [OS=Homo sapiens]	3	1	1	1	MRPS30	0	0	0	1	1	1
Q6ZXV5	Protein O-mannosyl-transferase TMTC3 [OS=Homo sapiens]	1	1	1	1	TMTC3	0	0	0	1	1	1
Q14108	Lysosome membrane protein 2 [OS=Homo sapiens]	2	1	1	1	SCARB2	0	0	0	1	1	1
Q96EK6	Glucosamine 6-phosphate N-acetyltransferase [OS=Homo sapiens]	6	1	1	1	GNPNAT1	0	0	0	1	1	1
O75569	Interferon-inducible double-stranded RNA-dependent protein kinase activator A [OS=Homo sapiens]	5	1	1	1	PRKRA	0	0	0	1	1	1
O75718	Cartilage-associated protein [OS=Homo sapiens]	4	1	1	1	CRTAP	0	0	0	1	1	1
Q15041	ADP-ribosylation factor-like protein 6-interacting protein 1 [OS=Homo sapiens]	14	1	1	1	ARL6IP1	0	0	0	1	1	1
Q8WWM7	Ataxin-2-like protein [OS=Homo sapiens]	2	1	1	1	ATXN2L	0	0	0	1	1	1
Q9BYJ9	YTH domain-containing family protein 1 [OS=Homo sapiens]	2	1	1	1	YTHDF1	0	0	0	1	1	1
P11310	Medium-chain specific acyl-CoA dehydrogenase, mitochondrial [OS=Homo sapiens]	4	1	1	1	ACADM	0	0	0	1	1	1
Q8IV36	Protein HID1 [OS=Homo sapiens]	1	1	1	1	HID1	0	0	0	1	1	1
Q14181	DNA polymerase alpha subunit B [OS=Homo sapiens]	3	1	1	1	POLA2	0	0	0	1	1	1
Q15392	Delta(24)-sterol reductase [OS=Homo sapiens]	4	1	1	1	DHCR24	0	0	0	1	1	1
P06703	Protein S100-A6 [OS=Homo sapiens]	8	1	1	1	S100A6	0	0	0	1	1	1
Q92667	A-kinase anchor protein 1, mitochondrial [OS=Homo sapiens]	2	1	1	1	AKAP1	0	0	0	1	1	1
Q15070	Mitochondrial inner membrane protein OXA1L [OS=Homo sapiens]	2	1	1	1	OXA1L	0	0	0	1	1	1
Q9H2T7	Ran-binding protein 17 [OS=Homo sapiens]	2	1	1	1	RANBP17	0	0	0	1	1	1
Q8NFR9-4	Isoform 4 of Interleukin-17 receptor E [OS=Homo sapiens]	2	1	1	1	IL17RE	0	0	0	1	1	1
P61011	Signal recognition particle subunit SRP54 [OS=Homo sapiens]	3	1	1	1	SRP54	0	0	0	1	1	1
Q9P2E9	Ribosome-binding protein 1 [OS=Homo sapiens]	1	1	1	1	RRBP1	0	0	0	1	1	1
P49593	Protein phosphatase 1F [OS=Homo sapiens]	6	1	1	1	PPM1F	0	0	0	1	1	1
Q8IVM0	Coiled-coil domain-containing protein 50 [OS=Homo sapiens]	4	1	1	1	CCDC50	0	0	0	1	1	1
Q9BTU6	Phosphatidylinositol 4-kinase type 2-alpha [OS=Homo sapiens]	2	1	1	1	PI4K2A	0	0	0	1	1	1
Q9Y6A4	Cilia- and flagella-associated protein 20 [OS=Homo sapiens]	6	1	1	1	CFAP20	0	0	0	1	1	1
Q9H061	Transmembrane protein 126A [OS=Homo sapiens]	14	1	1	1	TMEM126A	0	0	0	1	1	1
Q16864	V-type proton ATPase subunit F [OS=Homo sapiens]	20	1	1	1	ATP6V1F	0	0	0	1	1	1
Q9Y3C6	Peptidyl-prolyl cis-trans isomerase-like 1 [OS=Homo sapiens]	10	1	1	1	PPIL1	0	0	0	1	1	1
P09455	Retinol-binding protein 1 [OS=Homo sapiens]	9	1	1	1	RBP1	0	0	0	1	1	1
Q15773	Myeloid leukemia factor 2 [OS=Homo sapiens]	7	1	1	1	MLF2	0	0	0	1	1	1
Q04912	Macrophage-stimulating protein receptor [OS=Homo sapiens]	1	1	1	1	MST1R	0	0	0	1	1	1
O75342	Arachidonate 12-lipoxygenase, 12R-type [OS=Homo sapiens]	3	1	1	1	ALOX12B	0	0	0	1	1	1
P48637	Glutathione synthetase [OS=Homo sapiens]	2	1	1	1	GSS	0	0	0	1	1	1
Q9NR09	Baculoviral IAP repeat-containing protein 6 [OS=Homo sapiens]	0	1	1	1	BIRC6	0	0	0	1	1	1
Q9NU22	Midasin [OS=Homo sapiens]	0	1	1	1	MDN1	0	0	0	1	1	1
Q5H9R7	Serine/threonine-protein phosphatase 6 regulatory subunit 3 [OS=Homo sapiens]	2	1	1	1	PPP6R3	0	0	0	1	1	1
Q9Y366	Intraflagellar transport protein 52 homolog [OS=Homo sapiens]	2	1	1	1	IFT52	0	0	0	1	1	1
Q15274	Nicotinate-nucleotide pyrophosphorylase [carboxylating] [OS=Homo sapiens]	3	1	1	1	QPRT	0	0	0	1	1	1
Q8WXX5	DnaJ homolog subfamily C member 9 [OS=Homo sapiens]	7	1	1	1	DNAJC9	0	0	0	1	1	1
O60739	Eukaryotic translation initiation factor 1b [OS=Homo sapiens]	12	1	1	1	EIF1B	0	0	0	1	1	1
O00567	Nucleolar protein 56 [OS=Homo sapiens]	2	1	1	1	NOP56	0	0	0	1	1	1
Q9Y314	Nitric oxide synthase-interacting protein [OS=Homo sapiens]	7	1	1	1	NOSIP	0	0	0	1	1	1
P09497	Clathrin light chain B [OS=Homo sapiens]	4	1	1	1	CLTB	0	0	0	1	1	1
Q9HC38	Glyoxalase domain-containing protein 4 [OS=Homo sapiens]	3	1	1	1	GLOD4	0	0	0	1	1	1
Q9BTD8	RNA-binding protein 42 [OS=Homo sapiens]	4	1	1	1	RBM42	0	0	0	1	1	1
Q9BQJ4	Transmembrane protein 47 [OS=Homo sapiens]	4	1	1	1	TMEM47	0	0	0	1	1	1
O75340	Programmed cell death protein 6 [OS=Homo sapiens]	6	1	1	1	PDCD6	0	0	0	1	1	1
O15143	Actin-related protein 2/3 complex subunit 1B [OS=Homo sapiens]	5	1	1	1	ARPC1B	0	0	0	1	1	1
Q5JPI3	Uncharacterized protein C3orf38 [OS=Homo sapiens]	6	1	1	1	C3orf38	0	0	0	1	1	1
Q9H936	Mitochondrial glutamate carrier 1 [OS=Homo sapiens]	5	1	1	1	SLC25A22	0	0	0	1	1	1
P25325	3-mercaptopyruvate sulfurtransferase [OS=Homo sapiens]	4	1	1	1	MPST	0	0	0	1	1	1
Q9UBM7	7-dehydrocholesterol reductase [OS=Homo sapiens]	5	1	1	1	DHCR7	0	0	0	1	1	1
Q96JJ3	Engulfment and cell motility protein 2 [OS=Homo sapiens]	3	1	1	1	ELMO2	0	0	0	1	1	1
Q13895	Bystin [OS=Homo sapiens]	3	1	1	1	BYSL	0	0	0	1	1	1
Q9UPN7	Serine/threonine-protein phosphatase 6 regulatory subunit 1 [OS=Homo sapiens]	3	1	1	1	PPP6R1	0	0	0	1	1	1
Q7Z3U7	Protein MON2 homolog [OS=Homo sapiens]	2	1	1	1	MON2	0	0	0	1	1	1
O43676	NADH dehydrogenase [ubiquinone] 1 beta subcomplex subunit 3 [OS=Homo sapiens]	11	1	1	1	NDUFB3	0	0	0	1	1	1
Q15027	Arf-GAP with coiled-coil, ANK repeat and PH domain-containing protein 1 [OS=Homo sapiens]	3	1	1	1	ACAP1	0	0	0	1	1	1
Q9NR46	Endophilin-B2 [OS=Homo sapiens]	3	1	1	1	SH3GLB2	0	0	0	1	1	1
Q9UNA1	Rho GTPase-activating protein 26 [OS=Homo sapiens]	1	1	1	1	ARHGAP26	0	0	0	1	1	1
Q96C19	EF-hand domain-containing protein D2 [OS=Homo sapiens]	5	1	1	1	EFHD2	0	0	0	1	1	1
P30419	Glycylpeptide N-tetradecanoyltransferase 1 [OS=Homo sapiens]	3	1	1	1	NMT1	0	0	0	1	1	1
Q9Y296	Trafficking protein particle complex subunit 4 [OS=Homo sapiens]	6	1	1	1	TRAPPC4	0	0	0	1	1	1
P29034	Protein S100-A2 [OS=Homo sapiens]	9	1	1	1	S100A2	0	0	0	1	1	1
Q5TDH0	Protein DDI1 homolog 2 [OS=Homo sapiens]	4	1	1	1	DDI2	0	0	0	1	1	1
Q9NRX2	39S ribosomal protein L17, mitochondrial [OS=Homo sapiens]	9	1	1	1	MRPL17	0	0	0	1	1	1
O15400	Syntaxin-7 [OS=Homo sapiens]	14	1	1	1	STX7	0	0	0	1	1	1
Q16795	NADH dehydrogenase [ubiquinone] 1 alpha subcomplex subunit 9, mitochondrial [OS=Homo sapiens]	3	1	1	1	NDUFA9	0	0	0	1	1	1
P19484	Transcription factor EB [OS=Homo sapiens]	2	1	1	1	TFEB	0	0	0	1	1	1
P61916	NPC intracellular cholesterol transporter 2 [OS=Homo sapiens]	11	1	1	1	NPC2	0	0	0	1	1	1
P00846	ATP synthase subunit a [OS=Homo sapiens]	4	1	1	1	MT-ATP6	0	0	0	1	1	1
O60256	Phosphoribosyl pyrophosphate synthase-associated protein 2 [OS=Homo sapiens]	4	1	1	1	PRPSAP2	0	0	0	1	1	1
O15042	U2 snRNP-associated SURP motif-containing protein [OS=Homo sapiens]	1	1	1	1	U2SURP	0	0	0	1	1	1
P46063	ATP-dependent DNA helicase Q1 [OS=Homo sapiens]	2	1	1	1	RECQL	0	0	0	1	1	1
Q9Y305	Acyl-coenzyme A thioesterase 9, mitochondrial [OS=Homo sapiens]	3	1	1	1	ACOT9	0	0	0	1	1	1
P40937	Replication factor C subunit 5 [OS=Homo sapiens]	6	1	1	1	RFC5	0	0	0	1	1	1
P03923	NADH-ubiquinone oxidoreductase chain 6 [OS=Homo sapiens]	8	1	1	1	MT-ND6	0	0	0	1	1	1
P07949	Proto-oncogene tyrosine-protein kinase receptor Ret [OS=Homo sapiens]	1	1	1	1	RET	0	0	0	1	1	1
Q9Y676	28S ribosomal protein S18b, mitochondrial [OS=Homo sapiens]	7	1	1	1	MRPS18B	0	0	0	1	1	1
O95833	Chloride intracellular channel protein 3 [OS=Homo sapiens]	11	1	1	1	CLIC3	0	0	0	1	1	1
Q6ZS11	Ras and Rab interactor-like protein [OS=Homo sapiens]	1	1	1	1	RINL	0	0	0	1	1	1
P08183	ATP-dependent translocase ABCB1 [OS=Homo sapiens]	2	1	1	1	ABCB1	0	0	0	1	1	1
O95777	U6 snRNA-associated Sm-like protein LSm8 [OS=Homo sapiens]	17	1	1	1	LSM8	0	0	0	1	1	1
Q32P28	Prolyl 3-hydroxylase 1 [OS=Homo sapiens]	2	1	1	1	P3H1	0	0	0	1	1	1
O75391	Sperm-associated antigen 7 [OS=Homo sapiens]	11	1	1	1	SPAG7	0	0	0	1	1	1
P07384	Calpain-1 catalytic subunit [OS=Homo sapiens]	1	1	1	1	CAPN1	0	0	0	1	1	1
Q14997	Proteasome activator complex subunit 4 [OS=Homo sapiens]	1	1	1	1	PSME4	0	0	0	1	1	1
P61970	Nuclear transport factor 2 [OS=Homo sapiens]	20	1	1	1	NUTF2	0	0	0	1	1	1
Q9NQT4	Exosome complex component RRP46 [OS=Homo sapiens]	5	1	1	1	EXOSC5	0	0	0	1	1	1
Q13535	Serine/threonine-protein kinase ATR [OS=Homo sapiens]	0	1	1	1	ATR	0	0	0	1	1	1
Q8WUH2	Transforming growth factor-beta receptor-associated protein 1 [OS=Homo sapiens]	3	1	1	1	TGFBRAP1	0	0	0	1	1	1
P32929	Cystathionine gamma-lyase [OS=Homo sapiens]	3	1	1	1	CTH	0	0	0	1	1	1
P20823-3	Isoform C of Hepatocyte nuclear factor 1-alpha [OS=Homo sapiens]	4	1	1	1	HNF1A	0	0	0	1	1	1
O95249	Golgi SNAP receptor complex member 1 [OS=Homo sapiens]	6	1	1	1	GOSR1	0	0	0	1	1	1
P82930	28S ribosomal protein S34, mitochondrial [OS=Homo sapiens]	4	1	1	1	MRPS34	0	0	0	1	1	1
Q5JTV8-3	Isoform 3 of Torsin-1A-interacting protein 1 [OS=Homo sapiens]	3	1	1	1	TOR1AIP1	0	0	0	1	1	1
P67812	Signal peptidase complex catalytic subunit SEC11A [OS=Homo sapiens]	6	1	1	1	SEC11A	0	0	0	1	1	1
Q9H490	Phosphatidylinositol glycan anchor biosynthesis class U protein [OS=Homo sapiens]	4	1	1	1	PIGU	0	0	0	1	1	1
Q8N1F7	Nuclear pore complex protein Nup93 [OS=Homo sapiens]	4	1	1	1	NUP93	0	0	0	1	1	1
Q7Z5Y7	BTB/POZ domain-containing protein KCTD20 [OS=Homo sapiens]	1	1	1	1	KCTD20	0	0	0	1	1	1
Q04726	Transducin-like enhancer protein 3 [OS=Homo sapiens]	2	1	1	1	TLE3	0	0	0	1	1	1
O75934	Pre-mRNA-splicing factor SPF27 [OS=Homo sapiens]	13	1	1	1	BCAS2	0	0	0	1	1	1
P0CG40	Transcription factor Sp9 [OS=Homo sapiens]	2	1	1	1	SP9	0	0	0	1	1	1
O95336	6-phosphogluconolactonase [OS=Homo sapiens]	6	1	1	1	PGLS	0	0	0	1	1	1
Q9Y5Q9	General transcription factor 3C polypeptide 3 [OS=Homo sapiens]	2	1	1	1	GTF3C3	0	0	0	1	1	1
Q02818	Nucleobindin-1 [OS=Homo sapiens]	3	1	1	1	NUCB1	0	0	0	1	1	1
P06454	Prothymosin alpha [OS=Homo sapiens]	37	6	79	6	PTMA	6	42	6	0	37	0
Q92688	Acidic leucine-rich nuclear phosphoprotein 32 family member B [OS=Homo sapiens]	30	9	71	5	ANP32B	9	70	6	0	1	-1
P02765	Alpha-2-HS-glycoprotein [OS=Homo sapiens]	5	3	68	3	AHSG	3	16	3	0	52	0
P06702	Protein S100-A9 [OS=Homo sapiens]	62	7	54	7	S100A9	7	47	7	0	7	0
P13010	X-ray repair cross-complementing protein 5 [OS=Homo sapiens]	40	17	53	17	XRCC5	17	52	17	0	1	0
P15880	40S ribosomal protein S2 [OS=Homo sapiens]	34	8	46	8	RPS2	8	31	8	0	15	0
P11908	Ribose-phosphate pyrophosphokinase 2 [OS=Homo sapiens]	32	7	36	2	PRPS2	7	20	1	0	16	1
P62829	60S ribosomal protein L23 [OS=Homo sapiens]	36	4	35	4	RPL23	4	21	4	0	14	0
Q14103	Heterogeneous nuclear ribonucleoprotein D0 [OS=Homo sapiens]	15	4	33	3	HNRNPD	4	11	4	0	22	-1
P17844	Probable ATP-dependent RNA helicase DDX5 [OS=Homo sapiens]	19	10	30	5	DDX5	10	20	5	0	10	0
Q2TAC6	Kinesin-like protein KIF19 [OS=Homo sapiens]	1	1	30	1	KIF19	1	10	1	0	20	0
Q8N1N4	Keratin, type II cytoskeletal 78 [OS=Homo sapiens]	24	11	28	9	KRT78	11	28	9	0	0	0
P83731	60S ribosomal protein L24 [OS=Homo sapiens]	25	4	26	4	RPL24	4	11	4	0	15	0
P61353	60S ribosomal protein L27 [OS=Homo sapiens]	36	4	25	4	RPL27	4	13	4	0	12	0
P60228	Eukaryotic translation initiation factor 3 subunit E [OS=Homo sapiens]	16	6	24	6	EIF3E	6	15	6	0	9	0
Q16777	Histone H2A type 2-C [OS=Homo sapiens]	27	3	22	3	H2AC20	3	6	3	0	16	0
Q13765	Nascent polypeptide-associated complex subunit alpha [OS=Homo sapiens]	20	3	22	3	NACA	3	10	3	0	12	0
P05386	60S acidic ribosomal protein P1 [OS=Homo sapiens]	52	2	21	2	RPLP1	2	26	2	0	-5	0
P62244	40S ribosomal protein S15a [OS=Homo sapiens]	39	4	18	4	RPS15A	4	12	4	0	6	0
P62847	40S ribosomal protein S24 [OS=Homo sapiens]	26	3	17	3	RPS24	3	18	3	0	-1	0
Q9UBE0	SUMO-activating enzyme subunit 1 [OS=Homo sapiens]	17	3	16	3	SAE1	3	10	3	0	6	0
Q9Y3U8	60S ribosomal protein L36 [OS=Homo sapiens]	18	2	14	2	RPL36	2	5	2	0	9	0
P56192	Methionine--tRNA ligase, cytoplasmic [OS=Homo sapiens]	11	6	13	6	MARS1	6	13	6	0	0	0
O15260	Surfeit locus protein 4 [OS=Homo sapiens]	18	3	13	3	SURF4	3	5	3	0	8	0
P01861	Immunoglobulin heavy constant gamma 4 [OS=Homo sapiens]	2	1	13	1	IGHG4	1	5	1	0	8	0
Q7L2E3	ATP-dependent RNA helicase DHX30 [OS=Homo sapiens]	5	3	12	3	DHX30	3	13	3	0	-1	0
CASK_BOVIN	cRAP Bovine kappa-casein	15	2	10	2	CSN3	2	21	2	0	-11	0
Q96SA4-2	Isoform 2 of Serine incorporator 2 [OS=Homo sapiens]	4	1	9	1	SERINC2	1	8	1	0	1	0
P18077	60S ribosomal protein L35a [OS=Homo sapiens]	6	1	9	1	RPL35A	1	1	1	0	8	0
P62861	FAU ubiquitin-like and ribosomal protein S30 [OS=Homo sapiens]	8	1	9	1	FAU	1	2	1	0	7	0
P25789	Proteasome subunit alpha type-4 [OS=Homo sapiens]	25	4	8	4	PSMA4	4	10	4	0	-2	0
P62308	Small nuclear ribonucleoprotein G [OS=Homo sapiens]	25	2	8	2	SNRPG	2	4	2	0	4	0
KRHB5_HUMAN	cRAP Human keratin Hb5	6	2	8	1	KRT85	2	3	1	0	5	0
P42766	60S ribosomal protein L35 [OS=Homo sapiens]	8	1	8	1	RPL35	1	1	1	0	7	0
P55854	Small ubiquitin-related modifier 3 [OS=Homo sapiens]	12	1	8	1	SUMO3	1	2	1	0	6	0
Q08945	FACT complex subunit SSRP1 [OS=Homo sapiens]	12	5	7	5	SSRP1	5	10	5	0	-3	0
Q6P2Q9	Pre-mRNA-processing-splicing factor 8 [OS=Homo sapiens]	2	3	7	3	PRPF8	3	4	3	0	3	0
Q53RT3	Retroviral-like aspartic protease 1 [OS=Homo sapiens]	13	2	7	2	ASPRV1	2	2	2	0	5	0
Q5T750	Skin-specific protein 32 [OS=Homo sapiens]	8	2	7	2	XP32	2	6	2	0	1	0
Q96M86	Dynein heavy chain domain-containing protein 1 [OS=Homo sapiens]	0	1	7	1	DNHD1	1	2	1	0	5	0
P62304	Small nuclear ribonucleoprotein E [OS=Homo sapiens]	12	1	7	1	SNRPE	1	1	1	0	6	0
P49354	Protein farnesyltransferase/geranylgeranyltransferase type-1 subunit alpha [OS=Homo sapiens]	5	1	7	1	FNTA	1	2	1	0	5	0
Q15436	Protein transport protein Sec23A [OS=Homo sapiens]	5	3	6	1	SEC23A	3	5	2	0	1	-1
O14893-5	Isoform 5 of Gem-associated protein 2 [OS=Homo sapiens]	9	2	6	2	GEMIN2	2	9	2	0	-3	0
Q16836	Hydroxyacyl-coenzyme A dehydrogenase, mitochondrial [OS=Homo sapiens]	10	1	6	1	HADH	1	2	1	0	4	0
Q96EY1	DnaJ homolog subfamily A member 3, mitochondrial [OS=Homo sapiens]	5	1	6	1	DNAJA3	1	6	1	0	0	0
P54619	5'-AMP-activated protein kinase subunit gamma-1 [OS=Homo sapiens]	6	1	6	1	PRKAG1	1	1	1	0	5	0
Q96F86	Enhancer of mRNA-decapping protein 3 [OS=Homo sapiens]	5	1	6	1	EDC3	1	1	1	0	5	0
Q96Q89	Kinesin-like protein KIF20B [OS=Homo sapiens]	0	1	6	1	KIF20B	1	5	1	0	1	0
O60888	Protein CutA [OS=Homo sapiens]	15	1	6	1	CUTA	1	1	1	0	5	0
Q08188	Protein-glutamine gamma-glutamyltransferase E [OS=Homo sapiens]	6	4	5	4	TGM3	4	9	4	0	-4	0
P43307	Translocon-associated protein subunit alpha [OS=Homo sapiens]	8	2	5	2	SSR1	2	3	2	0	2	0
P01833	Polymeric immunoglobulin receptor [OS=Homo sapiens]	5	2	5	2	PIGR	2	6	2	0	-1	0
P37837	Transaldolase [OS=Homo sapiens]	7	2	5	2	TALDO1	2	3	2	0	2	0
Q15003	Condensin complex subunit 2 [OS=Homo sapiens]	3	2	5	2	NCAPH	2	6	2	0	-1	0
Q96HQ2	CDKN2AIP N-terminal-like protein [OS=Homo sapiens]	16	1	5	1	CDKN2AIPNL	1	7	1	0	-2	0
Q9BYD6	39S ribosomal protein L1, mitochondrial [OS=Homo sapiens]	7	1	5	1	MRPL1	1	5	1	0	0	0
Q99943	1-acyl-sn-glycerol-3-phosphate acyltransferase alpha [OS=Homo sapiens]	7	1	5	1	AGPAT1	1	3	1	0	2	0
Q15388	Mitochondrial import receptor subunit TOM20 homolog [OS=Homo sapiens]	14	1	5	1	TOMM20	1	3	1	0	2	0
Q96IX5	ATP synthase membrane subunit K, mitochondrial [OS=Homo sapiens]	28	1	5	1	ATP5MK	1	1	1	0	4	0
Q969Q0	60S ribosomal protein L36a-like [OS=Homo sapiens]	8	1	5	1	RPL36AL	1	2	1	0	3	0
Q86TJ2	Transcriptional adapter 2-beta [OS=Homo sapiens]	2	1	5	1	TADA2B	1	2	1	0	3	0
P42285	Exosome RNA helicase MTR4 [OS=Homo sapiens]	4	3	4	3	MTREX	3	8	3	0	-4	0
P08559	Pyruvate dehydrogenase E1 component subunit alpha, somatic form, mitochondrial [OS=Homo sapiens]	5	2	4	2	PDHA1	2	2	2	0	2	0
Q9BSJ8	Extended synaptotagmin-1 [OS=Homo sapiens]	3	2	4	2	ESYT1	2	5	2	0	-1	0
P98170	E3 ubiquitin-protein ligase XIAP [OS=Homo sapiens]	6	2	4	2	XIAP	2	5	2	0	-1	0
P10515	Dihydrolipoyllysine-residue acetyltransferase component of pyruvate dehydrogenase complex, mitochondrial [OS=Homo sapiens]	4	2	4	2	DLAT	2	6	2	0	-2	0
E7ERA6	RING finger protein 223 [OS=Homo sapiens]	9	1	4	1	RNF223	1	2	1	0	2	0
P35030	Trypsin-3 [OS=Homo sapiens]	4	1	4	1	PRSS3	1	2	1	0	2	0
Q9Y4P3	Transducin beta-like protein 2 [OS=Homo sapiens]	3	1	4	1	TBL2	1	1	1	0	3	0
Q9NQ88	Fructose-2,6-bisphosphatase TIGAR [OS=Homo sapiens]	4	1	4	1	TIGAR	1	1	1	0	3	0
O75251	NADH dehydrogenase [ubiquinone] iron-sulfur protein 7, mitochondrial [OS=Homo sapiens]	13	1	4	1	NDUFS7	1	1	1	0	3	0
Q13283	Ras GTPase-activating protein-binding protein 1 [OS=Homo sapiens]	6	2	3	2	G3BP1	2	4	2	0	-1	0
P26196	Probable ATP-dependent RNA helicase DDX6 [OS=Homo sapiens]	2	1	3	1	DDX6	1	1	1	0	2	0
Q96T76	MMS19 nucleotide excision repair protein homolog [OS=Homo sapiens]	2	1	3	1	MMS19	1	3	1	0	0	0
P13674	Prolyl 4-hydroxylase subunit alpha-1 [OS=Homo sapiens]	3	1	3	1	P4HA1	1	2	1	0	1	0
P82650	28S ribosomal protein S22, mitochondrial [OS=Homo sapiens]	3	1	3	1	MRPS22	1	1	1	0	2	0
Q9H9Q2	COP9 signalosome complex subunit 7b [OS=Homo sapiens]	7	1	3	1	COPS7B	1	2	1	0	1	0
Q9BW60	Elongation of very long chain fatty acids protein 1 [OS=Homo sapiens]	5	1	3	1	ELOVL1	1	1	1	0	2	0
Q9Y316	Protein MEMO1 [OS=Homo sapiens]	6	1	3	1	MEMO1	1	2	1	0	1	0
P62306	Small nuclear ribonucleoprotein F [OS=Homo sapiens]	15	1	3	1	SNRPF	1	2	1	0	1	0
Q9HD45	Transmembrane 9 superfamily member 3 [OS=Homo sapiens]	4	1	3	1	TM9SF3	1	1	1	0	2	0
P63313	Thymosin beta-10 [OS=Homo sapiens]	34	1	3	1	TMSB10	1	3	1	0	0	0
Q9NRP0	Oligosaccharyltransferase complex subunit OSTC [OS=Homo sapiens]	8	1	3	1	OSTC	1	2	1	0	1	0
O43447	Peptidyl-prolyl cis-trans isomerase H [OS=Homo sapiens]	15	1	3	1	PPIH	1	5	1	0	-2	0
Q9NZN8	CCR4-NOT transcription complex subunit 2 [OS=Homo sapiens]	4	1	3	1	CNOT2	1	2	1	0	1	0
Q8NBF2	NHL repeat-containing protein 2 [OS=Homo sapiens]	3	1	3	1	NHLRC2	1	1	1	0	2	0
O76071	Probable cytosolic iron-sulfur protein assembly protein CIAO1 [OS=Homo sapiens]	8	2	2	2	CIAO1	2	2	2	0	0	0
Q9NP55	BPI fold-containing family A member 1 [OS=Homo sapiens]	4	1	2	1	BPIFA1	1	1	1	0	1	0
Q08AM6	Protein VAC14 homolog [OS=Homo sapiens]	1	1	2	1	VAC14	1	1	1	0	1	0
P48556	26S proteasome non-ATPase regulatory subunit 8 [OS=Homo sapiens]	5	1	2	1	PSMD8	1	2	1	0	0	0
P13798	Acylamino-acid-releasing enzyme [OS=Homo sapiens]	2	1	2	1	APEH	1	2	1	0	0	0
Q9H4L7	SWI/SNF-related matrix-associated actin-dependent regulator of chromatin subfamily A containing DEAD/H box 1 [OS=Homo sapiens]	3	1	2	1	SMARCAD1	1	1	1	0	1	0
Q9Y371	Endophilin-B1 [OS=Homo sapiens]	4	1	2	1	SH3GLB1	1	2	1	0	0	0
Q8N163	Cell cycle and apoptosis regulator protein 2 [OS=Homo sapiens]	2	1	2	1	CCAR2	1	1	1	0	1	0
Q5M9Q1	NKAP-like protein [OS=Homo sapiens]	2	1	2	1	NKAPL	1	1	1	0	1	0
P36957	Dihydrolipoyllysine-residue succinyltransferase component of 2-oxoglutarate dehydrogenase complex, mitochondrial [OS=Homo sapiens]	3	1	2	1	DLST	1	1	1	0	1	0
Q9H2C0	Gigaxonin [OS=Homo sapiens]	4	1	2	1	GAN	1	4	1	0	-2	0
P35221	Catenin alpha-1 [OS=Homo sapiens]	2	1	2	1	CTNNA1	1	2	1	0	0	0
Q9NT62	Ubiquitin-like-conjugating enzyme ATG3 [OS=Homo sapiens]	4	1	2	1	ATG3	1	1	1	0	1	0
P49458	Signal recognition particle 9 kDa protein [OS=Homo sapiens]	13	1	2	1	SRP9	1	1	1	0	1	0
Q6PJG6	BRCA1-associated ATM activator 1 [OS=Homo sapiens]	2	1	2	1	BRAT1	1	1	1	0	1	0
Q96DR8	Mucin-like protein 1 [OS=Homo sapiens]	10	1	2	1	MUCL1	1	1	1	0	1	0
O75396	Vesicle-trafficking protein SEC22b [OS=Homo sapiens]	9	1	2	1	SEC22B	1	2	1	0	0	0
P24385	G1/S-specific cyclin-D1 [OS=Homo sapiens]	3	1	2	1	CCND1	1	1	1	0	1	0
Q15477	SKI2 subunit of superkiller complex protein [OS=Homo sapiens]	2	1	2	1	SKIC2	1	1	1	0	1	0
P43003	Excitatory amino acid transporter 1 [OS=Homo sapiens]	2	1	2	1	SLC1A3	1	2	1	0	0	0
Q8TEM1	Nuclear pore membrane glycoprotein 210 [OS=Homo sapiens]	1	1	2	1	NUP210	1	2	1	0	0	0
P06730	Eukaryotic translation initiation factor 4E [OS=Homo sapiens]	5	1	2	1	EIF4E	1	1	1	0	1	0
Q9NPH2	Inositol-3-phosphate synthase 1 [OS=Homo sapiens]	2	1	2	1	ISYNA1	1	1	1	0	1	0
P53041	Serine/threonine-protein phosphatase 5 [OS=Homo sapiens]	4	1	2	1	PPP5C	1	3	1	0	-1	0
O95168	NADH dehydrogenase [ubiquinone] 1 beta subcomplex subunit 4 [OS=Homo sapiens]	14	1	2	1	NDUFB4	1	2	1	0	0	0
Q9Y5K6	CD2-associated protein [OS=Homo sapiens]	2	1	2	1	CD2AP	1	1	1	0	1	0
Q14558	Phosphoribosyl pyrophosphate synthase-associated protein 1 [OS=Homo sapiens]	4	1	2	1	PRPSAP1	1	2	1	0	0	0
Q9NVE7	4'-phosphopantetheine phosphatase [OS=Homo sapiens]	2	1	2	1	PANK4	1	2	1	0	0	0
Q14919	Dr1-associated corepressor [OS=Homo sapiens]	5	1	2	1	DRAP1	1	2	1	0	0	0
P08397	Porphobilinogen deaminase [OS=Homo sapiens]	6	1	2	1	HMBS	1	2	1	0	0	0
Q96SB4	SRSF protein kinase 1 [OS=Homo sapiens]	2	1	2	1	SRPK1	1	2	1	0	0	0
Q14258	E3 ubiquitin/ISG15 ligase TRIM25 [OS=Homo sapiens]	3	1	2	1	TRIM25	1	2	1	0	0	0
O14776	Transcription elongation regulator 1 [OS=Homo sapiens]	1	1	2	1	TCERG1	1	1	1	0	1	0
O43347	RNA-binding protein Musashi homolog 1 [OS=Homo sapiens]	9	1	2	1	MSI1	1	2	1	0	0	0
P46379	Large proline-rich protein BAG6 [OS=Homo sapiens]	1	1	2	1	BAG6	1	1	1	0	1	0
Q9NQR4	Omega-amidase NIT2 [OS=Homo sapiens]	5	1	2	1	NIT2	1	2	1	0	0	0
Q96A35	39S ribosomal protein L24, mitochondrial [OS=Homo sapiens]	6	1	2	1	MRPL24	1	1	1	0	1	0
Q92538	Golgi-specific brefeldin A-resistance guanine nucleotide exchange factor 1 [OS=Homo sapiens]	1	1	1	1	GBF1	1	1	1	0	0	0
P54578	Ubiquitin carboxyl-terminal hydrolase 14 [OS=Homo sapiens]	3	1	1	1	USP14	1	1	1	0	0	0
P08621	U1 small nuclear ribonucleoprotein 70 kDa [OS=Homo sapiens]	2	1	1	1	SNRNP70	1	1	1	0	0	0
O00217	NADH dehydrogenase [ubiquinone] iron-sulfur protein 8, mitochondrial [OS=Homo sapiens]	4	1	1	1	NDUFS8	1	1	1	0	0	0
Q13257	Mitotic spindle assembly checkpoint protein MAD2A [OS=Homo sapiens]	8	1	1	1	MAD2L1	1	3	1	0	-2	0
P49069	Guided entry of tail-anchored proteins factor CAMLG [OS=Homo sapiens]	7	1	1	1	CAMLG	1	1	1	0	0	0
Q6DKJ4	Nucleoredoxin [OS=Homo sapiens]	3	1	1	1	NXN	1	2	1	0	-1	0
P30405	Peptidyl-prolyl cis-trans isomerase F, mitochondrial [OS=Homo sapiens]	14	1	1	1	PPIF	1	1	1	0	0	0
O95486	Protein transport protein Sec24A [OS=Homo sapiens]	1	1	1	1	SEC24A	1	2	1	0	-1	0
P23490	Loricrin [OS=Homo sapiens]	3	1	1	1	LORICRIN	1	2	1	0	-1	0
Q9ULT8	E3 ubiquitin-protein ligase HECTD1 [OS=Homo sapiens]	1	1	1	1	HECTD1	1	1	1	0	0	0
O75629	Protein CREG1 [OS=Homo sapiens]	10	1	1	1	CREG1	1	2	1	0	-1	0
O00178	GTP-binding protein 1 [OS=Homo sapiens]	3	1	1	1	GTPBP1	1	1	1	0	0	0
P50402	Emerin [OS=Homo sapiens]	7	1	1	1	EMD	1	2	1	0	-1	0
P54709	Sodium/potassium-transporting ATPase subunit beta-3 [OS=Homo sapiens]	5	1	1	1	ATP1B3	1	3	1	0	-2	0
Q16763	Ubiquitin-conjugating enzyme E2 S [OS=Homo sapiens]	5	1	1	1	UBE2S	1	2	1	0	-1	0
Q9NP81	Serine--tRNA ligase, mitochondrial [OS=Homo sapiens]	3	1	1	1	SARS2	1	1	1	0	0	0
Q96B26	Exosome complex component RRP43 [OS=Homo sapiens]	10	1	1	1	EXOSC8	1	1	1	0	0	0
Q969H8	Myeloid-derived growth factor [OS=Homo sapiens]	7	1	1	1	MYDGF	1	1	1	0	0	0
Q12874	Splicing factor 3A subunit 3 [OS=Homo sapiens]	4	1	1	1	SF3A3	1	2	1	0	-1	0
O00193	Small acidic protein [OS=Homo sapiens]	13	1	1	1	SMAP	1	3	1	0	-2	0
Q13724	Mannosyl-oligosaccharide glucosidase [OS=Homo sapiens]	1	1	1	1	MOGS	1	1	1	0	0	0
Q5JTH9	RRP12-like protein [OS=Homo sapiens]	1	1	1	1	RRP12	1	2	1	0	-1	0
LYSC_CHICK	cRAP chicken lysozyme	11	1	1	1	LYZ	1	2	1	0	-1	0
Q96HS1	Serine/threonine-protein phosphatase PGAM5, mitochondrial [OS=Homo sapiens]	3	1	1	1	PGAM5	1	1	1	0	0	0
O75607	Nucleoplasmin-3 [OS=Homo sapiens]	13	1	1	1	NPM3	1	1	1	0	0	0
O00746	Nucleoside diphosphate kinase, mitochondrial [OS=Homo sapiens]	9	1	1	1	NME4	1	3	1	0	-2	0
Q9Y3B4	Splicing factor 3B subunit 6 [OS=Homo sapiens]	11	1	1	1	SF3B6	1	3	1	0	-2	0
P50579	Methionine aminopeptidase 2 [OS=Homo sapiens]	5	1	1	1	METAP2	1	1	1	0	0	0
P50897	Palmitoyl-protein thioesterase 1 [OS=Homo sapiens]	9	1	1	1	PPT1	1	1	1	0	0	0
P53680	AP-2 complex subunit sigma [OS=Homo sapiens]	11	1	1	1	AP2S1	1	1	1	0	0	0
P78344	Eukaryotic translation initiation factor 4 gamma 2 [OS=Homo sapiens]	3	1	1	1	EIF4G2	1	2	1	0	-1	0
O75223	Gamma-glutamylcyclotransferase [OS=Homo sapiens]	9	1	1	1	GGCT	1	1	1	0	0	0
P25685	DnaJ homolog subfamily B member 1 [OS=Homo sapiens]	5	1	1	1	DNAJB1	1	1	1	0	0	0
P22061	Protein-L-isoaspartate(D-aspartate) O-methyltransferase [OS=Homo sapiens]	66	14	195	14	PCMT1	15	139	15	-1	56	-1
P19013	Keratin, type II cytoskeletal 4 [OS=Homo sapiens]	7	4	81	1	KRT4	5	145	3	-1	-64	-2
P05387	60S acidic ribosomal protein P2 [OS=Homo sapiens]	70	5	69	5	RPLP2	6	37	6	-1	32	-1
P05388	60S acidic ribosomal protein P0 [OS=Homo sapiens]	43	9	61	9	RPLP0	10	59	10	-1	2	-1
Q9GZZ1	N-alpha-acetyltransferase 50 [OS=Homo sapiens]	57	9	46	9	NAA50	10	49	10	-1	-3	-1
Q14498-2	Isoform 2 of RNA-binding protein 39 [OS=Homo sapiens]	28	9	33	9	RBM39	10	46	10	-1	-13	-1
Q12905	Interleukin enhancer-binding factor 2 [OS=Homo sapiens]	36	8	28	8	ILF2	9	21	9	-1	7	-1
P05109	Protein S100-A8 [OS=Homo sapiens]	54	4	28	4	S100A8	5	28	5	-1	0	-1
P81605	Dermcidin [OS=Homo sapiens]	20	2	27	2	DCD	3	20	3	-1	7	-1
Q15369	Elongin-C [OS=Homo sapiens]	28	3	11	3	ELOC	4	12	4	-1	-1	-1
P53999	Activated RNA polymerase II transcriptional coactivator p15 [OS=Homo sapiens]	37	4	9	4	SUB1	5	20	5	-1	-11	-1
P01040	Cystatin-A [OS=Homo sapiens]	18	1	8	1	CSTA	2	7	2	-1	1	-1
O00303	Eukaryotic translation initiation factor 3 subunit F [OS=Homo sapiens]	17	3	7	3	EIF3F	4	6	4	-1	1	-1
O43809	Cleavage and polyadenylation specificity factor subunit 5 [OS=Homo sapiens]	20	2	7	2	NUDT21	3	12	3	-1	-5	-1
Q9Y295	Developmentally-regulated GTP-binding protein 1 [OS=Homo sapiens]	11	3	6	3	DRG1	4	5	4	-1	1	-1
LYSC_HUMAN	cRAP Human lysozyme	27	2	5	2	LYZ; LYZF1	3	7	3	-1	-2	-1
A0A075B6R9	Probable non-functional immunoglobulin kappa variable 2D-24 [OS=Homo sapiens]	9	1	5	1	IGKV2D-24	2	7	2	-1	-2	-1
Q7L1Q6	eIF5-mimic protein 2 [OS=Homo sapiens]	6	1	5	1	BZW1	2	3	2	-1	2	-1
Q8N5Z5	BTB/POZ domain-containing protein KCTD17 [OS=Homo sapiens]	8	1	3	1	KCTD17	2	6	2	-1	-3	-1
Q96CT7	Coiled-coil domain-containing protein 124 [OS=Homo sapiens]	6	1	3	1	CCDC124	2	4	2	-1	-1	-1
P22532	Small proline-rich protein 2D [OS=Homo sapiens]	18	1	2	1	SPRR2D	2	5	2	-1	-3	-1
Q86TS9	39S ribosomal protein L52, mitochondrial [OS=Homo sapiens]	15	1	2	1	MRPL52	2	2	2	-1	0	-1
Q8WU90	Zinc finger CCCH domain-containing protein 15 [OS=Homo sapiens]	2	1	2	1	ZC3H15	2	7	2	-1	-5	-1
Q16186	Proteasomal ubiquitin receptor ADRM1 [OS=Homo sapiens]	4	1	2	1	ADRM1	2	3	2	-1	-1	-1
Q14008	Cytoskeleton-associated protein 5 [OS=Homo sapiens]	1	1	1	1	CKAP5	2	2	2	-1	-1	-1
P13646	Keratin, type I cytoskeletal 13 [OS=Homo sapiens]	21	11	220	5	KRT13	13	82	5	-2	138	0
Q9BTT0	Acidic leucine-rich nuclear phosphoprotein 32 family member E [OS=Homo sapiens]	29	6	40	6	ANP32E	8	59	8	-2	-19	-2
P30050	60S ribosomal protein L12 [OS=Homo sapiens]	43	5	39	5	RPL12	7	23	7	-2	16	-2
Q9NXV2	BTB/POZ domain-containing protein KCTD5 [OS=Homo sapiens]	53	8	33	7	KCTD5	10	66	9	-2	-33	-2
P12273	Prolactin-inducible protein [OS=Homo sapiens]	42	5	20	5	PIP	7	37	7	-2	-17	-2
Q14681	BTB/POZ domain-containing protein KCTD2 [OS=Homo sapiens]	35	5	14	4	KCTD2	7	44	6	-2	-30	-2
Q5T749	Keratinocyte proline-rich protein [OS=Homo sapiens]	18	6	13	6	KPRP	8	19	8	-2	-6	-2
Q9Y262	Eukaryotic translation initiation factor 3 subunit L [OS=Homo sapiens]	14	5	12	5	EIF3L	7	20	7	-2	-8	-2
Q6PKG0	La-related protein 1 [OS=Homo sapiens]	4	3	8	3	LARP1	5	11	5	-2	-3	-2
Q2NL82	Pre-rRNA-processing protein TSR1 homolog [OS=Homo sapiens]	2	1	2	1	TSR1	3	3	3	-2	-1	-2
P57678	Gem-associated protein 4 [OS=Homo sapiens]	2	1	2	1	GEMIN4	3	3	3	-2	-1	-2
Q9HCY8	Protein S100-A14 [OS=Homo sapiens]	11	1	1	1	S100A14	3	7	3	-2	-6	-2
Q7Z794	Keratin, type II cytoskeletal 1b [OS=Homo sapiens]	20	12	106	7	KRT77	15	65	10	-3	41	-3
P39687	Acidic leucine-rich nuclear phosphoprotein 32 family member A [OS=Homo sapiens]	30	8	53	4	ANP32A	11	79	8	-3	-26	-4
Q15370	Elongin-B [OS=Homo sapiens]	14	2	11	2	ELOB	5	19	5	-3	-8	-3
P31944	Caspase-14 [OS=Homo sapiens]	21	4	8	4	CASP14	7	20	7	-3	-12	-3
P25311	Zinc-alpha-2-glycoprotein [OS=Homo sapiens]	9	2	5	2	AZGP1	5	13	5	-3	-8	-3
Q15208	Serine/threonine-protein kinase 38 [OS=Homo sapiens]	2	1	2	1	STK38	4	6	4	-3	-4	-3
Q13490	Baculoviral IAP repeat-containing protein 2 [OS=Homo sapiens]	1	1	1	1	BIRC2	4	8	4	-3	-7	-3
Q5D862	Filaggrin-2 [OS=Homo sapiens]	5	7	33	7	FLG2	11	29	11	-4	4	-4
P31350	Ribonucleoside-diphosphate reductase subunit M2 [OS=Homo sapiens]	6	2	4	2	RRM2	6	21	6	-4	-17	-4
Q9NV79	Protein-L-isoaspartate O-methyltransferase domain-containing protein 2 [OS=Homo sapiens]	6	2	4	2	PCMTD2	7	20	7	-5	-16	-5
P22735	Protein-glutamine gamma-glutamyltransferase K [OS=Homo sapiens]	1	1	4	1	TGM1	6	11	6	-5	-7	-5
P52732	Kinesin-like protein KIF11 [OS=Homo sapiens]	57	53	273	53	KIF11	59	335	59	-6	-62	-6
Q86YZ3	Hornerin [OS=Homo sapiens]	18	10	35	10	HRNR	16	57	16	-6	-22	-6
Q96P63	Serpin B12 [OS=Homo sapiens]	23	6	24	6	SERPINB12	12	47	12	-6	-23	-6
P09874	Poly [ADP-ribose] polymerase 1 [OS=Homo sapiens]	15	9	16	9	PARP1	17	55	17	-8	-39	-8

## Sheet: TTC17.X3 TurboID
Accession	Description	Coverage [%]	# Peptides	# PSMs	# Unique Peptides	Gene Symbol	Mock_Peptides	Mock_PSM	Mock_Unique	Peptides_Minus_Mock	PSM_Minus_Mock	Unique_Minus_Mock
Q96AE7	Tetratricopeptide repeat protein 17 [OS=Homo sapiens]	48	48	764	8	TTC17	0	0	0	48	764	8
Q96AE7-2	Isoform 2 of Tetratricopeptide repeat protein 17 [OS=Homo sapiens]	53	44	723	4	TTC17	0	0	0	44	723	4
Q9NYU2	UDP-glucose:glycoprotein glucosyltransferase 1 [OS=Homo sapiens]	28	31	135	28	UGGT1	0	0	0	31	135	28
P50990	T-complex protein 1 subunit theta [OS=Homo sapiens]	61	30	230	2	CCT8	0	0	0	30	230	2
P50990-2	Isoform 2 of T-complex protein 1 subunit theta [OS=Homo sapiens]	62	29	224	1	CCT8	0	0	0	29	224	1
P13639	Elongation factor 2 [OS=Homo sapiens]	30	21	102	21	EEF2	0	0	0	21	102	21
P14625	Endoplasmin [OS=Homo sapiens]	28	20	90	19	HSP90B1	0	0	0	20	90	19
P49327	Fatty acid synthase [OS=Homo sapiens]	10	18	44	18	FASN	0	0	0	18	44	18
P0DMV9	Heat shock 70 kDa protein 1B [OS=Homo sapiens]	44	20	234	17	HSPA1B	3	5	3	17	229	14
P14618	Pyruvate kinase PKM [OS=Homo sapiens]	41	17	97	17	PKM	0	0	0	17	97	17
Q14697	Neutral alpha-glucosidase AB [OS=Homo sapiens]	23	17	75	17	GANAB	0	0	0	17	75	17
P06733	Alpha-enolase [OS=Homo sapiens]	48	16	67	16	ENO1	0	0	0	16	67	16
Q6ZXV5	Protein O-mannosyl-transferase TMTC3 [OS=Homo sapiens]	18	14	75	14	TMTC3	0	0	0	14	75	14
P68363	Tubulin alpha-1B chain [OS=Homo sapiens]	42	13	146	13	TUBA1B	0	0	0	13	146	13
P08238	Heat shock protein HSP 90-beta [OS=Homo sapiens]	25	15	89	7	HSP90AB1	2	3	2	13	86	5
P07900	Heat shock protein HSP 90-alpha [OS=Homo sapiens]	19	12	74	5	HSP90AA1	0	0	0	12	74	5
Q9NYU1	UDP-glucose:glycoprotein glucosyltransferase 2 [OS=Homo sapiens]	9	12	27	9	UGGT2	0	0	0	12	27	9
P07437	Tubulin beta chain [OS=Homo sapiens]	30	11	79	3	TUBB	0	0	0	11	79	3
Q9Y266	Nuclear migration protein nudC [OS=Homo sapiens]	38	11	55	11	NUDC	0	0	0	11	55	11
P60842	Eukaryotic initiation factor 4A-I [OS=Homo sapiens]	34	11	50	10	EIF4A1	0	0	0	11	50	10
P04075	Fructose-bisphosphate aldolase A [OS=Homo sapiens]	40	11	32	11	ALDOA	0	0	0	11	32	11
P19338	Nucleolin [OS=Homo sapiens]	19	11	23	11	NCL	0	0	0	11	23	11
P11021	Endoplasmic reticulum chaperone BiP [OS=Homo sapiens]	17	10	46	8	HSPA5	0	0	0	10	46	8
P23396	40S ribosomal protein S3 [OS=Homo sapiens]	44	10	44	10	RPS3	0	0	0	10	44	10
P21796	Voltage-dependent anion-selective channel protein 1 [OS=Homo sapiens]	55	11	45	10	VDAC1	1	2	1	10	43	9
P08670	Vimentin [OS=Homo sapiens]	24	10	22	10	VIM	0	0	0	10	22	10
P60709	Actin, cytoplasmic 1 [OS=Homo sapiens]	45	12	112	12	ACTB	3	12	3	9	100	9
P68371	Tubulin beta-4B chain [OS=Homo sapiens]	23	9	68	1	TUBB4B	0	0	0	9	68	1
P14923	Junction plakoglobin [OS=Homo sapiens]	21	13	58	13	JUP	4	6	4	9	52	9
P11142	Heat shock cognate 71 kDa protein [OS=Homo sapiens]	17	9	49	5	HSPA8	0	0	0	9	49	5
P07195	L-lactate dehydrogenase B chain [OS=Homo sapiens]	29	9	43	8	LDHB	0	0	0	9	43	8
O14654	Insulin receptor substrate 4 [OS=Homo sapiens]	11	9	29	9	IRS4	0	0	0	9	29	9
P25705	ATP synthase subunit alpha, mitochondrial [OS=Homo sapiens]	22	9	26	9	ATP5F1A	0	0	0	9	26	9
P23526	Adenosylhomocysteinase [OS=Homo sapiens]	26	9	25	9	AHCY	0	0	0	9	25	9
P04406	Glyceraldehyde-3-phosphate dehydrogenase [OS=Homo sapiens]	61	13	122	13	GAPDH	5	13	5	8	109	8
Q13885	Tubulin beta-2A chain [OS=Homo sapiens]	21	8	63	1	TUBB2A	0	0	0	8	63	1
Q05639	Elongation factor 1-alpha 2 [OS=Homo sapiens]	21	8	45	1	EEF1A2	0	0	0	8	45	1
P00338	L-lactate dehydrogenase A chain [OS=Homo sapiens]	26	8	27	7	LDHA	0	0	0	8	27	7
P62424	60S ribosomal protein L7a [OS=Homo sapiens]	33	8	25	8	RPL7A	0	0	0	8	25	8
Q9Y230	RuvB-like 2 [OS=Homo sapiens]	20	8	24	8	RUVBL2	0	0	0	8	24	8
P17987	T-complex protein 1 subunit alpha [OS=Homo sapiens]	19	8	21	8	TCP1	0	0	0	8	21	8
Q9UQ35	Serine/arginine repetitive matrix protein 2 [OS=Homo sapiens]	4	8	17	8	SRRM2	0	0	0	8	17	8
Q9NR30	Nucleolar RNA helicase 2 [OS=Homo sapiens]	13	8	16	8	DDX21	0	0	0	8	16	8
P78371	T-complex protein 1 subunit beta [OS=Homo sapiens]	23	8	15	8	CCT2	0	0	0	8	15	8
Q8WUH6	Transmembrane protein 263 [OS=Homo sapiens]	84	7	152	7	TMEM263	0	0	0	7	152	7
P67809	Y-box-binding protein 1 [OS=Homo sapiens]	39	7	36	7	YBX1	0	0	0	7	36	7
P26599-1	Isoform 2 of Polypyrimidine tract-binding protein 1 [OS=Homo sapiens]	22	7	35	7	PTBP1	0	0	0	7	35	7
Q96HE7	ERO1-like protein alpha [OS=Homo sapiens]	22	7	32	7	ERO1A	0	0	0	7	32	7
P62258	14-3-3 protein epsilon [OS=Homo sapiens]	34	7	27	5	YWHAE	0	0	0	7	27	5
P40926	Malate dehydrogenase, mitochondrial [OS=Homo sapiens]	26	7	23	7	MDH2	0	0	0	7	23	7
Q15233	Non-POU domain-containing octamer-binding protein [OS=Homo sapiens]	14	7	21	6	NONO	0	0	0	7	21	6
Q5JRA6	Transport and Golgi organization protein 1 homolog [OS=Homo sapiens]	5	7	15	7	MIA3	0	0	0	7	15	7
P09874	Poly [ADP-ribose] polymerase 1 [OS=Homo sapiens]	8	7	15	7	PARP1	0	0	0	7	15	7
Q8NBP0	Tetratricopeptide repeat protein 13 [OS=Homo sapiens]	10	7	12	7	TTC13	0	0	0	7	12	7
P05165	Propionyl-CoA carboxylase alpha chain, mitochondrial [OS=Homo sapiens]	63	38	617	38	PCCA	32	452	32	6	165	6
Q00839	Heterogeneous nuclear ribonucleoprotein U [OS=Homo sapiens]	17	9	44	9	HNRNPU	3	5	3	6	39	6
P07737	Profilin-1 [OS=Homo sapiens]	56	6	33	6	PFN1	0	0	0	6	33	6
PPIA_HUMAN	cRAP Human peptidyl-prolyl isomerase	54	6	32	6	NA	0	0	0	6	32	6
Q13162	Peroxiredoxin-4 [OS=Homo sapiens]	23	6	29	4	PRDX4	0	0	0	6	29	4
P15924	Desmoplakin [OS=Homo sapiens]	9	23	68	23	DSP	17	40	17	6	28	6
Q07020	60S ribosomal protein L18 [OS=Homo sapiens]	37	6	26	6	RPL18	0	0	0	6	26	6
P09651	Heterogeneous nuclear ribonucleoprotein A1 [OS=Homo sapiens]	20	6	25	5	HNRNPA1	0	0	0	6	25	5
Q9UQ80	Proliferation-associated protein 2G4 [OS=Homo sapiens]	16	6	21	6	PA2G4	0	0	0	6	21	6
P29401	Transketolase [OS=Homo sapiens]	12	6	19	6	TKT	0	0	0	6	19	6
Q4VCS5	Angiomotin [OS=Homo sapiens]	6	6	18	6	AMOT	0	0	0	6	18	6
Q99623	Prohibitin-2 [OS=Homo sapiens]	23	6	18	6	PHB2	0	0	0	6	18	6
P00558	Phosphoglycerate kinase 1 [OS=Homo sapiens]	17	6	17	6	PGK1	0	0	0	6	17	6
P23284	Peptidyl-prolyl cis-trans isomerase B [OS=Homo sapiens]	29	6	16	6	PPIB	0	0	0	6	16	6
P06748	Nucleophosmin [OS=Homo sapiens]	29	6	15	6	NPM1	0	0	0	6	15	6
Q15084	Protein disulfide-isomerase A6 [OS=Homo sapiens]	21	6	15	6	PDIA6	0	0	0	6	15	6
P50991	T-complex protein 1 subunit delta [OS=Homo sapiens]	16	6	14	6	CCT4	0	0	0	6	14	6
Q9Y3F4	Serine-threonine kinase receptor-associated protein [OS=Homo sapiens]	26	6	13	6	STRAP	0	0	0	6	13	6
P10809	60 kDa heat shock protein, mitochondrial [OS=Homo sapiens]	16	6	13	6	HSPD1	0	0	0	6	13	6
P06576	ATP synthase subunit beta, mitochondrial [OS=Homo sapiens]	18	7	13	7	ATP5F1B	1	1	1	6	12	6
P34932	Heat shock 70 kDa protein 4 [OS=Homo sapiens]	10	6	12	6	HSPA4	0	0	0	6	12	6
P11940	Polyadenylate-binding protein 1 [OS=Homo sapiens]	11	6	12	6	PABPC1	0	0	0	6	12	6
P68104	Elongation factor 1-alpha 1 [OS=Homo sapiens]	40	11	95	4	EEF1A1	6	16	6	5	79	-2
P36578	60S ribosomal protein L4 [OS=Homo sapiens]	30	10	67	10	RPL4	5	19	5	5	48	5
P18124	60S ribosomal protein L7 [OS=Homo sapiens]	28	6	41	6	RPL7	1	3	1	5	38	5
Q12931	Heat shock protein 75 kDa, mitochondrial [OS=Homo sapiens]	9	5	27	4	TRAP1	0	0	0	5	27	4
P32969	60S ribosomal protein L9 [OS=Homo sapiens]	44	5	23	5	RPL9; RPL9P7; RPL9P8; RPL9P9	0	0	0	5	23	5
P45880	Voltage-dependent anion-selective channel protein 2 [OS=Homo sapiens]	32	7	30	7	VDAC2	2	9	2	5	21	5
P12277	Creatine kinase B-type [OS=Homo sapiens]	18	5	18	5	CKB	0	0	0	5	18	5
Q9Y680	Peptidyl-prolyl cis-trans isomerase FKBP7 [OS=Homo sapiens]	28	5	17	5	FKBP7	0	0	0	5	17	5
P12236	ADP/ATP translocase 3 [OS=Homo sapiens]	16	5	16	1	SLC25A6	0	0	0	5	16	1
P13010	X-ray repair cross-complementing protein 5 [OS=Homo sapiens]	7	5	15	5	XRCC5	0	0	0	5	15	5
P14314	Glucosidase 2 subunit beta [OS=Homo sapiens]	11	5	15	5	PRKCSH	0	0	0	5	15	5
P07355	Annexin A2 [OS=Homo sapiens]	17	6	15	6	ANXA2	1	1	1	5	14	5
P13667	Protein disulfide-isomerase A4 [OS=Homo sapiens]	11	5	12	5	PDIA4	0	0	0	5	12	5
P30101	Protein disulfide-isomerase A3 [OS=Homo sapiens]	10	5	11	5	PDIA3	0	0	0	5	11	5
Q8TF66	Leucine-rich repeat-containing protein 15 [OS=Homo sapiens]	9	5	9	5	LRRC15	0	0	0	5	9	5
P35579	Myosin-9 [OS=Homo sapiens]	5	5	8	5	MYH9	0	0	0	5	8	5
P14866	Heterogeneous nuclear ribonucleoprotein L [OS=Homo sapiens]	15	5	7	5	HNRNPL	0	0	0	5	7	5
P11498	Pyruvate carboxylase, mitochondrial [OS=Homo sapiens]	63	50	1079	50	PC	46	880	46	4	199	4
Q5QNW6	Histone H2B type 2-F [OS=Homo sapiens]	35	4	45	1	H2BC18	0	0	0	4	45	1
Q02878	60S ribosomal protein L6 [OS=Homo sapiens]	30	7	38	7	RPL6	3	4	3	4	34	4
PRDX1_HUMAN	cRAP Human Peroxiredoxin	29	6	33	3	PRDX1	2	5	1	4	28	2
P27348	14-3-3 protein theta [OS=Homo sapiens]	16	4	20	1	YWHAQ	0	0	0	4	20	1
P61981	14-3-3 protein gamma [OS=Homo sapiens]	15	4	19	1	YWHAG	0	0	0	4	19	1
P63104	14-3-3 protein zeta/delta [OS=Homo sapiens]	18	4	18	2	YWHAZ	0	0	0	4	18	2
P31947	14-3-3 protein sigma [OS=Homo sapiens]	15	4	18	1	SFN	0	0	0	4	18	1
O75683	Surfeit locus protein 6 [OS=Homo sapiens]	20	4	18	4	SURF6	0	0	0	4	18	4
P28074	Proteasome subunit beta type-5 [OS=Homo sapiens]	17	4	17	4	PSMB5	0	0	0	4	17	4
P02452	Collagen alpha-1(I) chain [OS=Homo sapiens]	4	4	16	4	COL1A1	0	0	0	4	16	4
P62753	40S ribosomal protein S6 [OS=Homo sapiens]	19	4	15	4	RPS6	0	0	0	4	15	4
Q02543	60S ribosomal protein L18a [OS=Homo sapiens]	24	4	15	4	RPL18A	0	0	0	4	15	4
RS27A_HUMAN	cRAP Human Ub-40S ribosomal protein	37	4	14	4	HEL112; LOC101361983; LOC102746862; LOC102816131; LOC111148109; LOC111534944; LOC112620074; LOC116566029; LOC118153894; rps27a; Rps27a; RPS27A; rps27a.S	0	0	0	4	14	4
Q99873	Protein arginine N-methyltransferase 1 [OS=Homo sapiens]	12	4	14	4	PRMT1	0	0	0	4	14	4
O00148	ATP-dependent RNA helicase DDX39A [OS=Homo sapiens]	10	4	13	4	DDX39A	0	0	0	4	13	4
P22392-2	Isoform 3 of Nucleoside diphosphate kinase B [OS=Homo sapiens]	20	4	11	4	NME2	0	0	0	4	11	4
P27816	Microtubule-associated protein 4 [OS=Homo sapiens]	4	4	11	4	MAP4	0	0	0	4	11	4
Q14696	LRP chaperone MESD [OS=Homo sapiens]	20	4	11	4	MESD	0	0	0	4	11	4
P22626	Heterogeneous nuclear ribonucleoproteins A2/B1 [OS=Homo sapiens]	12	4	11	3	HNRNPA2B1	0	0	0	4	11	3
P12956	X-ray repair cross-complementing protein 6 [OS=Homo sapiens]	10	4	11	4	XRCC6	0	0	0	4	11	4
O00571	ATP-dependent RNA helicase DDX3X [OS=Homo sapiens]	7	4	10	4	DDX3X	0	0	0	4	10	4
P54886	Delta-1-pyrroline-5-carboxylate synthase [OS=Homo sapiens]	5	4	10	4	ALDH18A1	0	0	0	4	10	4
Q15365	Poly(rC)-binding protein 1 [OS=Homo sapiens]	14	4	10	4	PCBP1	0	0	0	4	10	4
P15121	Aldo-keto reductase family 1 member B1 [OS=Homo sapiens]	12	4	10	4	AKR1B1	0	0	0	4	10	4
Q99832	T-complex protein 1 subunit eta [OS=Homo sapiens]	8	4	9	4	CCT7	0	0	0	4	9	4
P04844	Dolichyl-diphosphooligosaccharide--protein glycosyltransferase subunit 2 [OS=Homo sapiens]	12	4	9	4	RPN2	0	0	0	4	9	4
Q9P2E9	Ribosome-binding protein 1 [OS=Homo sapiens]	3	4	9	4	RRBP1	0	0	0	4	9	4
P18669	Phosphoglycerate mutase 1 [OS=Homo sapiens]	23	4	8	4	PGAM1	0	0	0	4	8	4
P38159	RNA-binding motif protein, X chromosome [OS=Homo sapiens]	11	4	8	4	RBMX	0	0	0	4	8	4
Q14257	Reticulocalbin-2 [OS=Homo sapiens]	21	4	8	4	RCN2	0	0	0	4	8	4
P60174	Triosephosphate isomerase [OS=Homo sapiens]	28	4	8	4	TPI1	0	0	0	4	8	4
Q08211	ATP-dependent RNA helicase A [OS=Homo sapiens]	4	4	8	4	DHX9	0	0	0	4	8	4
P35232	Prohibitin 1 [OS=Homo sapiens]	15	4	7	4	PHB1	0	0	0	4	7	4
P38919	Eukaryotic initiation factor 4A-III [OS=Homo sapiens]	10	4	7	3	EIF4A3	0	0	0	4	7	3
P20700	Lamin-B1 [OS=Homo sapiens]	8	4	6	4	LMNB1	0	0	0	4	6	4
P30533	Alpha-2-macroglobulin receptor-associated protein [OS=Homo sapiens]	10	4	6	4	LRPAP1	0	0	0	4	6	4
P11586	C-1-tetrahydrofolate synthase, cytoplasmic [OS=Homo sapiens]	5	4	6	4	MTHFD1	0	0	0	4	6	4
Q12906	Interleukin enhancer-binding factor 3 [OS=Homo sapiens]	6	4	5	4	ILF3	0	0	0	4	5	4
Q00610	Clathrin heavy chain 1 [OS=Homo sapiens]	3	4	5	4	CLTC	0	0	0	4	5	4
Q16778	Histone H2B type 2-E [OS=Homo sapiens]	35	4	43	1	H2BC21	1	2	1	3	41	0
P05141	ADP/ATP translocase 2 [OS=Homo sapiens]	23	7	36	3	SLC25A5	4	10	4	3	26	-1
P83731	60S ribosomal protein L24 [OS=Homo sapiens]	19	3	16	3	RPL24	0	0	0	3	16	3
P46779	60S ribosomal protein L28 [OS=Homo sapiens]	30	4	17	4	RPL28	1	2	1	3	15	3
P61204	ADP-ribosylation factor 3 [OS=Homo sapiens]	20	3	15	2	ARF3	0	0	0	3	15	2
P18077	60S ribosomal protein L35a [OS=Homo sapiens]	25	3	15	3	RPL35A	0	0	0	3	15	3
P38646	Stress-70 protein, mitochondrial [OS=Homo sapiens]	5	3	14	3	HSPA9	0	0	0	3	14	3
Q02413	Desmoglein-1 [OS=Homo sapiens]	14	11	34	11	DSG1	8	21	8	3	13	3
Q8N1N4	Keratin, type II cytoskeletal 78 [OS=Homo sapiens]	17	9	23	8	KRT78	6	10	4	3	13	4
P26373	60S ribosomal protein L13 [OS=Homo sapiens]	16	3	13	3	RPL13	0	0	0	3	13	3
P62910	60S ribosomal protein L32 [OS=Homo sapiens]	27	3	13	3	RPL32	0	0	0	3	13	3
P62913	60S ribosomal protein L11 [OS=Homo sapiens]	20	3	12	3	RPL11	0	0	0	3	12	3
P26641	Elongation factor 1-gamma [OS=Homo sapiens]	7	3	11	3	EEF1G	0	0	0	3	11	3
P61353	60S ribosomal protein L27 [OS=Homo sapiens]	21	3	11	3	RPL27	0	0	0	3	11	3
P62263	40S ribosomal protein S14 [OS=Homo sapiens]	30	3	11	3	RPS14	0	0	0	3	11	3
P46781	40S ribosomal protein S9 [OS=Homo sapiens]	14	3	11	3	RPS9	0	0	0	3	11	3
P30050	60S ribosomal protein L12 [OS=Homo sapiens]	24	3	10	3	RPL12	0	0	0	3	10	3
P08123	Collagen alpha-2(I) chain [OS=Homo sapiens]	3	3	10	3	COL1A2	0	0	0	3	10	3
CATD_HUMAN	cRAP cRAP Human cathepsin D	12	5	13	5	CTSD; HEL-S-130P	2	4	2	3	9	3
P61026	Ras-related protein Rab-10 [OS=Homo sapiens]	17	3	9	3	RAB10	0	0	0	3	9	3
P49720	Proteasome subunit beta type-3 [OS=Homo sapiens]	19	3	9	3	PSMB3	0	0	0	3	9	3
P30041	Peroxiredoxin-6 [OS=Homo sapiens]	12	3	9	3	PRDX6	0	0	0	3	9	3
P22234	Bifunctional phosphoribosylaminoimidazole carboxylase/phosphoribosylaminoimidazole succinocarboxamide synthetase [OS=Homo sapiens]	8	3	9	3	PAICS	0	0	0	3	9	3
P37802	Transgelin-2 [OS=Homo sapiens]	19	3	9	3	TAGLN2	0	0	0	3	9	3
P13674	Prolyl 4-hydroxylase subunit alpha-1 [OS=Homo sapiens]	6	3	8	3	P4HA1	0	0	0	3	8	3
Q13217	DnaJ homolog subfamily C member 3 [OS=Homo sapiens]	8	3	8	3	DNAJC3	0	0	0	3	8	3
Q04760	Lactoylglutathione lyase [OS=Homo sapiens]	14	3	8	3	GLO1	0	0	0	3	8	3
P62280	40S ribosomal protein S11 [OS=Homo sapiens]	18	3	8	3	RPS11	0	0	0	3	8	3
P23528	Cofilin-1 [OS=Homo sapiens]	23	3	8	3	CFL1	0	0	0	3	8	3
O60812	Heterogeneous nuclear ribonucleoprotein C-like 1 [OS=Homo sapiens]	11	3	8	3	HNRNPCL1	0	0	0	3	8	3
P46777	60S ribosomal protein L5 [OS=Homo sapiens]	11	3	8	3	RPL5	0	0	0	3	8	3
P17844	Probable ATP-dependent RNA helicase DDX5 [OS=Homo sapiens]	5	3	8	2	DDX5	0	0	0	3	8	2
P52272	Heterogeneous nuclear ribonucleoprotein M [OS=Homo sapiens]	6	3	8	3	HNRNPM	0	0	0	3	8	3
P12268	Inosine-5'-monophosphate dehydrogenase 2 [OS=Homo sapiens]	7	3	8	3	IMPDH2	0	0	0	3	8	3
P49368	T-complex protein 1 subunit gamma [OS=Homo sapiens]	8	3	8	3	CCT3	0	0	0	3	8	3
Q96P63	Serpin B12 [OS=Homo sapiens]	11	4	9	4	SERPINB12	1	2	1	3	7	3
Q9H173	Nucleotide exchange factor SIL1 [OS=Homo sapiens]	7	3	7	3	SIL1	0	0	0	3	7	3
P62701	40S ribosomal protein S4, X isoform [OS=Homo sapiens]	11	3	7	3	RPS4X	0	0	0	3	7	3
P35606	Coatomer subunit beta' [OS=Homo sapiens]	4	3	7	3	COPB2	0	0	0	3	7	3
P29508	Serpin B3 [OS=Homo sapiens]	7	3	6	3	SERPINB3	0	0	0	3	6	3
P61604	10 kDa heat shock protein, mitochondrial [OS=Homo sapiens]	28	3	6	3	HSPE1	0	0	0	3	6	3
P04843	Dolichyl-diphosphooligosaccharide--protein glycosyltransferase subunit 1 [OS=Homo sapiens]	7	3	6	3	RPN1	0	0	0	3	6	3
Q00325	Phosphate carrier protein, mitochondrial [OS=Homo sapiens]	8	3	6	3	SLC25A3	0	0	0	3	6	3
Q13347	Eukaryotic translation initiation factor 3 subunit I [OS=Homo sapiens]	9	3	5	3	EIF3I	0	0	0	3	5	3
P22735	Protein-glutamine gamma-glutamyltransferase K [OS=Homo sapiens]	5	3	5	3	TGM1	0	0	0	3	5	3
P61978	Heterogeneous nuclear ribonucleoprotein K [OS=Homo sapiens]	10	3	5	3	HNRNPK	0	0	0	3	5	3
Q9BTY2	Plasma alpha-L-fucosidase [OS=Homo sapiens]	6	3	5	3	FUCA2	0	0	0	3	5	3
P53396	ATP-citrate synthase [OS=Homo sapiens]	3	3	5	3	ACLY	0	0	0	3	5	3
O95433	Activator of 90 kDa heat shock protein ATPase homolog 1 [OS=Homo sapiens]	9	3	5	3	AHSA1	0	0	0	3	5	3
P22314	Ubiquitin-like modifier-activating enzyme 1 [OS=Homo sapiens]	5	3	5	3	UBA1	0	0	0	3	5	3
Q14498	RNA-binding protein 39 [OS=Homo sapiens]	8	3	5	3	RBM39	0	0	0	3	5	3
Q9UKM9	RNA-binding protein Raly [OS=Homo sapiens]	10	3	5	3	RALY	0	0	0	3	5	3
P05388	60S acidic ribosomal protein P0 [OS=Homo sapiens]	9	3	4	3	RPLP0	0	0	0	3	4	3
P00403	Cytochrome c oxidase subunit 2 [OS=Homo sapiens]	20	3	4	3	MT-CO2	0	0	0	3	4	3
Q14533	Keratin, type II cuticular Hb1 [OS=Homo sapiens]	8	3	4	3	KRT81	0	0	0	3	4	3
P23246	Splicing factor, proline- and glutamine-rich [OS=Homo sapiens]	4	3	4	2	SFPQ	0	0	0	3	4	2
P09211	Glutathione S-transferase P [OS=Homo sapiens]	22	3	4	3	GSTP1	0	0	0	3	4	3
P13797	Plastin-3 [OS=Homo sapiens]	5	3	4	3	PLS3	0	0	0	3	4	3
P48643	T-complex protein 1 subunit epsilon [OS=Homo sapiens]	8	3	4	3	CCT5	0	0	0	3	4	3
O75643	U5 small nuclear ribonucleoprotein 200 kDa helicase [OS=Homo sapiens]	1	3	3	3	SNRNP200	0	0	0	3	3	3
Q7L014	Probable ATP-dependent RNA helicase DDX46 [OS=Homo sapiens]	3	3	3	3	DDX46	0	0	0	3	3	3
Q16777	Histone H2A type 2-C [OS=Homo sapiens]	22	2	45	2	H2AC20	0	0	0	2	45	2
P62805	Histone H4 [OS=Homo sapiens]	50	5	44	5	H4C1; H4C11; H4C12; H4C13; H4C14; H4C15; H4C16; H4C2; H4C3; H4C4; H4C5; H4C6; H4C8; H4C9	3	5	3	2	39	2
K1HB_HUMAN	cRAP uman keratin Ha3-2	5	2	16	1	KRT33B	0	0	0	2	16	1
P14174	Macrophage migration inhibitory factor [OS=Homo sapiens]	18	2	14	2	MIF	0	0	0	2	14	2
P05109	Protein S100-A8 [OS=Homo sapiens]	32	3	24	3	S100A8	1	11	1	2	13	2
P39023	60S ribosomal protein L3 [OS=Homo sapiens]	8	3	14	3	RPL3	1	1	1	2	13	2
P40429	60S ribosomal protein L13a [OS=Homo sapiens]	10	2	12	2	RPL13A	0	0	0	2	12	2
Q9Y277	Voltage-dependent anion-selective channel protein 3 [OS=Homo sapiens]	8	2	12	1	VDAC3	0	0	0	2	12	1
Q9HB71	Calcyclin-binding protein [OS=Homo sapiens]	14	2	11	2	CACYBP	0	0	0	2	11	2
P31151	Protein S100-A7 [OS=Homo sapiens]	23	3	11	3	S100A7	1	1	1	2	10	2
Q13765	Nascent polypeptide-associated complex subunit alpha [OS=Homo sapiens]	13	2	10	2	NACA	0	0	0	2	10	2
P47914	60S ribosomal protein L29 [OS=Homo sapiens]	14	2	10	2	RPL29	0	0	0	2	10	2
Q6UWP8	Suprabasin [OS=Homo sapiens]	18	3	11	3	SBSN	1	2	1	2	9	2
P41091	Eukaryotic translation initiation factor 2 subunit 3 [OS=Homo sapiens]	10	3	10	3	EIF2S3	1	1	1	2	9	2
P08865	40S ribosomal protein SA [OS=Homo sapiens]	9	2	9	2	RPSA	0	0	0	2	9	2
P62917	60S ribosomal protein L8 [OS=Homo sapiens]	9	2	9	2	RPL8	0	0	0	2	9	2
P62888	60S ribosomal protein L30 [OS=Homo sapiens]	17	2	9	2	RPL30	0	0	0	2	9	2
Q14103	Heterogeneous nuclear ribonucleoprotein D0 [OS=Homo sapiens]	7	2	9	1	HNRNPD	0	0	0	2	9	1
P84103	Serine/arginine-rich splicing factor 3 [OS=Homo sapiens]	13	2	9	2	SRSF3	0	0	0	2	9	2
O43143	ATP-dependent RNA helicase DHX15 [OS=Homo sapiens]	3	2	9	2	DHX15	0	0	0	2	9	2
Q99729-2	Isoform 2 of Heterogeneous nuclear ribonucleoprotein A/B [OS=Homo sapiens]	7	2	9	1	HNRNPAB	0	0	0	2	9	1
Q16629	Serine/arginine-rich splicing factor 7 [OS=Homo sapiens]	9	2	8	2	SRSF7	0	0	0	2	8	2
P18085	ADP-ribosylation factor 4 [OS=Homo sapiens]	11	2	8	1	ARF4	0	0	0	2	8	1
Q92841-1	Isoform 2 of Probable ATP-dependent RNA helicase DDX17 [OS=Homo sapiens]	4	2	8	1	DDX17	0	0	0	2	8	1
P60900	Proteasome subunit alpha type-6 [OS=Homo sapiens]	9	2	8	2	PSMA6	0	0	0	2	8	2
P00505	Aspartate aminotransferase, mitochondrial [OS=Homo sapiens]	6	2	8	2	GOT2	0	0	0	2	8	2
P51991	Heterogeneous nuclear ribonucleoprotein A3 [OS=Homo sapiens]	10	2	7	2	HNRNPA3	0	0	0	2	7	2
P07237	Protein disulfide-isomerase [OS=Homo sapiens]	5	2	7	2	P4HB	0	0	0	2	7	2
P62081	40S ribosomal protein S7 [OS=Homo sapiens]	18	2	7	2	RPS7	0	0	0	2	7	2
P14678	Small nuclear ribonucleoprotein-associated proteins B and B' [OS=Homo sapiens]	9	2	7	2	SNRPB	0	0	0	2	7	2
O00567	Nucleolar protein 56 [OS=Homo sapiens]	4	2	7	2	NOP56	0	0	0	2	7	2
P62249	40S ribosomal protein S16 [OS=Homo sapiens]	14	2	7	2	RPS16	0	0	0	2	7	2
P81605	Dermcidin [OS=Homo sapiens]	32	4	28	4	DCD	2	22	2	2	6	2
Q16658	Fascin [OS=Homo sapiens]	7	3	8	3	FSCN1	1	2	1	2	6	2
Q71UM5	40S ribosomal protein S27-like [OS=Homo sapiens]	25	2	6	2	RPS27L	0	0	0	2	6	2
O75390	Citrate synthase, mitochondrial [OS=Homo sapiens]	6	2	6	2	CS	0	0	0	2	6	2
P09936	Ubiquitin carboxyl-terminal hydrolase isozyme L1 [OS=Homo sapiens]	8	2	6	2	UCHL1	0	0	0	2	6	2
P22102	Trifunctional purine biosynthetic protein adenosine-3 [OS=Homo sapiens]	3	2	6	2	GART	0	0	0	2	6	2
Q9H6T3-3	Isoform 3 of RNA polymerase II-associated protein 3 [OS=Homo sapiens]	6	2	6	2	RPAP3	0	0	0	2	6	2
P50747	Biotin--protein ligase [OS=Homo sapiens]	3	2	6	2	HLCS	0	0	0	2	6	2
Q99714	3-hydroxyacyl-CoA dehydrogenase type-2 [OS=Homo sapiens]	11	2	6	2	HSD17B10	0	0	0	2	6	2
P40227	T-complex protein 1 subunit zeta [OS=Homo sapiens]	5	2	6	2	CCT6A	0	0	0	2	6	2
P61254	60S ribosomal protein L26 [OS=Homo sapiens]	12	2	6	2	RPL26	0	0	0	2	6	2
P00918	Carbonic anhydrase 2 [OS=Homo sapiens]	11	2	6	2	CA2	0	0	0	2	6	2
P01889	HLA class I histocompatibility antigen, B alpha chain [OS=Homo sapiens]	7	2	5	1	HLA-B	0	0	0	2	5	1
Q16576	Histone-binding protein RBBP7 [OS=Homo sapiens]	6	2	5	2	RBBP7	0	0	0	2	5	2
P62318	Small nuclear ribonucleoprotein Sm D3 [OS=Homo sapiens]	15	2	5	2	SNRPD3	0	0	0	2	5	2
Q9Y383	Putative RNA-binding protein Luc7-like 2 [OS=Homo sapiens]	6	2	5	2	LUC7L2	0	0	0	2	5	2
P49207	60S ribosomal protein L34 [OS=Homo sapiens]	15	2	5	2	RPL34	0	0	0	2	5	2
P34897	Serine hydroxymethyltransferase, mitochondrial [OS=Homo sapiens]	4	2	5	2	SHMT2	0	0	0	2	5	2
P30048	Thioredoxin-dependent peroxide reductase, mitochondrial [OS=Homo sapiens]	15	2	5	2	PRDX3	0	0	0	2	5	2
O60506	Heterogeneous nuclear ribonucleoprotein Q [OS=Homo sapiens]	3	2	5	2	SYNCRIP	0	0	0	2	5	2
P30086	Phosphatidylethanolamine-binding protein 1 [OS=Homo sapiens]	18	2	5	2	PEBP1	0	0	0	2	5	2
A8K2U0	Alpha-2-macroglobulin-like protein 1 [OS=Homo sapiens]	2	2	5	2	A2ML1	0	0	0	2	5	2
P20930	Filaggrin [OS=Homo sapiens]	2	2	5	2	FLG	0	0	0	2	5	2
P62854	40S ribosomal protein S26 [OS=Homo sapiens]	21	2	5	2	RPS26	0	0	0	2	5	2
P04439	HLA class I histocompatibility antigen, A alpha chain [OS=Homo sapiens]	6	2	5	1	HLA-A	0	0	0	2	5	1
P25398	40S ribosomal protein S12 [OS=Homo sapiens]	23	2	5	2	RPS12	0	0	0	2	5	2
P09960	Leukotriene A-4 hydrolase [OS=Homo sapiens]	4	2	5	2	LTA4H	0	0	0	2	5	2
O14818	Proteasome subunit alpha type-7 [OS=Homo sapiens]	9	2	5	2	PSMA7	0	0	0	2	5	2
Q01130	Serine/arginine-rich splicing factor 2 [OS=Homo sapiens]	11	2	5	2	SRSF2	0	0	0	2	5	2
Q9HAV0	Guanine nucleotide-binding protein subunit beta-4 [OS=Homo sapiens]	6	2	4	2	GNB4	0	0	0	2	4	2
P39019	40S ribosomal protein S19 [OS=Homo sapiens]	13	2	4	2	RPS19	0	0	0	2	4	2
P49411	Elongation factor Tu, mitochondrial [OS=Homo sapiens]	4	2	4	2	TUFM	0	0	0	2	4	2
P62269	40S ribosomal protein S18 [OS=Homo sapiens]	11	2	4	2	RPS18	0	0	0	2	4	2
P00367	Glutamate dehydrogenase 1, mitochondrial [OS=Homo sapiens]	4	2	4	2	GLUD1	0	0	0	2	4	2
P19623	Spermidine synthase [OS=Homo sapiens]	7	2	4	2	SRM	0	0	0	2	4	2
P51149	Ras-related protein Rab-7a [OS=Homo sapiens]	10	2	4	2	RAB7A	0	0	0	2	4	2
P26639	Threonine--tRNA ligase 1, cytoplasmic [OS=Homo sapiens]	3	2	4	2	TARS1	0	0	0	2	4	2
Q12905	Interleukin enhancer-binding factor 2 [OS=Homo sapiens]	6	2	4	2	ILF2	0	0	0	2	4	2
P07814	Bifunctional glutamate/proline--tRNA ligase [OS=Homo sapiens]	2	2	4	2	EPRS1	0	0	0	2	4	2
P62851	40S ribosomal protein S25 [OS=Homo sapiens]	14	2	4	2	RPS25	0	0	0	2	4	2
P31939	Bifunctional purine biosynthesis protein ATIC [OS=Homo sapiens]	3	2	4	2	ATIC	0	0	0	2	4	2
P15880	40S ribosomal protein S2 [OS=Homo sapiens]	10	2	4	2	RPS2	0	0	0	2	4	2
Q92791	Endoplasmic reticulum protein SC65 [OS=Homo sapiens]	5	2	4	2	P3H4	0	0	0	2	4	2
Q08380	Galectin-3-binding protein [OS=Homo sapiens]	4	2	4	2	LGALS3BP	0	0	0	2	4	2
O43175	D-3-phosphoglycerate dehydrogenase [OS=Homo sapiens]	4	2	3	2	PHGDH	0	0	0	2	3	2
P20618	Proteasome subunit beta type-1 [OS=Homo sapiens]	12	2	3	2	PSMB1	0	0	0	2	3	2
P62847	40S ribosomal protein S24 [OS=Homo sapiens]	15	2	3	2	RPS24	0	0	0	2	3	2
P62829	60S ribosomal protein L23 [OS=Homo sapiens]	25	2	3	2	RPL23	0	0	0	2	3	2
Q13263	Transcription intermediary factor 1-beta [OS=Homo sapiens]	6	2	3	2	TRIM28	0	0	0	2	3	2
P12814	Alpha-actinin-1 [OS=Homo sapiens]	2	2	3	2	ACTN1	0	0	0	2	3	2
P08243	Asparagine synthetase [glutamine-hydrolyzing] [OS=Homo sapiens]	4	2	3	2	ASNS	0	0	0	2	3	2
O75821	Eukaryotic translation initiation factor 3 subunit G [OS=Homo sapiens]	7	2	3	2	EIF3G	0	0	0	2	3	2
Q6P2Q9	Pre-mRNA-processing-splicing factor 8 [OS=Homo sapiens]	1	2	3	2	PRPF8	0	0	0	2	3	2
Q8NE71	ATP-binding cassette sub-family F member 1 [OS=Homo sapiens]	3	2	2	2	ABCF1	0	0	0	2	2	2
P05089	Arginase-1 [OS=Homo sapiens]	9	2	2	2	ARG1	0	0	0	2	2	2
P46778	60S ribosomal protein L21 [OS=Homo sapiens]	16	2	2	2	RPL21	0	0	0	2	2	2
Q02790	Peptidyl-prolyl cis-trans isomerase FKBP4 [OS=Homo sapiens]	7	2	2	2	FKBP4	0	0	0	2	2	2
Q9Y5B9	FACT complex subunit SPT16 [OS=Homo sapiens]	2	2	2	2	SUPT16H	0	0	0	2	2	2
P61313	60S ribosomal protein L15 [OS=Homo sapiens]	24	4	15	4	RPL15	2	14	2	2	1	2
P06702	Protein S100-A9 [OS=Homo sapiens]	45	4	54	4	S100A9	3	25	3	1	29	1
P84243	Histone H3.3 [OS=Homo sapiens]	12	2	25	2	H3-3A; H3-3B	1	2	1	1	23	1
P62241	40S ribosomal protein S8 [OS=Homo sapiens]	22	4	25	4	RPS8	3	9	3	1	16	1
P62861	FAU ubiquitin-like and ribosomal protein S30 [OS=Homo sapiens]	8	1	12	1	FAU	0	0	0	1	12	1
P84098	60S ribosomal protein L19 [OS=Homo sapiens]	13	2	13	2	RPL19	1	2	1	1	11	1
P35268	60S ribosomal protein L22 [OS=Homo sapiens]	19	2	12	2	RPL22	1	2	1	1	10	1
CAS1_BOVIN	cRAP Bovine casein 1	29	5	25	5	CSN1S1	4	16	4	1	9	1
P10412	Histone H1.4 [OS=Homo sapiens]	22	4	25	1	H1-4	3	16	1	1	9	0
P62826	GTP-binding nuclear protein Ran [OS=Homo sapiens]	33	6	29	6	RAN	5	22	5	1	7	1
P12273	Prolactin-inducible protein [OS=Homo sapiens]	25	3	10	3	PIP	2	3	2	1	7	1
O00154	Cytosolic acyl coenzyme A thioester hydrolase [OS=Homo sapiens]	11	3	10	3	ACOT7	2	3	2	1	7	1
P54819	Adenylate kinase 2, mitochondrial [OS=Homo sapiens]	4	1	7	1	AK2	0	0	0	1	7	1
P39656	Dolichyl-diphosphooligosaccharide--protein glycosyltransferase 48 kDa subunit [OS=Homo sapiens]	2	1	6	1	DDOST	0	0	0	1	6	1
P61077	Ubiquitin-conjugating enzyme E2 D3 [OS=Homo sapiens]	7	1	6	1	UBE2D3	0	0	0	1	6	1
Q9NZT1	Calmodulin-like protein 5 [OS=Homo sapiens]	34	4	15	4	CALML5	3	10	3	1	5	1
Q08554	Desmocollin-1 [OS=Homo sapiens]	4	3	8	3	DSC1	2	3	2	1	5	1
Q14974	Importin subunit beta-1 [OS=Homo sapiens]	1	1	5	1	KPNB1	0	0	0	1	5	1
Q13547	Histone deacetylase 1 [OS=Homo sapiens]	2	1	5	1	HDAC1	0	0	0	1	5	1
Q13642	Four and a half LIM domains protein 1 [OS=Homo sapiens]	4	1	5	1	FHL1	0	0	0	1	5	1
P62244	40S ribosomal protein S15a [OS=Homo sapiens]	7	1	5	1	RPS15A	0	0	0	1	5	1
P62266	40S ribosomal protein S23 [OS=Homo sapiens]	15	2	8	2	RPS23	1	4	1	1	4	1
Q13151	Heterogeneous nuclear ribonucleoprotein A0 [OS=Homo sapiens]	10	2	5	2	HNRNPA0	1	1	1	1	4	1
P58546	Myotrophin [OS=Homo sapiens]	14	1	4	1	MTPN	0	0	0	1	4	1
P02461	Collagen alpha-1(III) chain [OS=Homo sapiens]	1	1	4	1	COL3A1	0	0	0	1	4	1
Q15181	Inorganic pyrophosphatase [OS=Homo sapiens]	8	1	4	1	PPA1	0	0	0	1	4	1
Q9GZV4	Eukaryotic translation initiation factor 5A-2 [OS=Homo sapiens]	5	1	4	1	EIF5A2	0	0	0	1	4	1
O76021	Ribosomal L1 domain-containing protein 1 [OS=Homo sapiens]	2	1	4	1	RSL1D1	0	0	0	1	4	1
P27824	Calnexin [OS=Homo sapiens]	3	1	4	1	CANX	0	0	0	1	4	1
Q9NYF8	Bcl-2-associated transcription factor 1 [OS=Homo sapiens]	1	1	4	1	BCLAF1	0	0	0	1	4	1
O95864	Acyl-CoA 6-desaturase [OS=Homo sapiens]	2	1	4	1	FADS2	0	0	0	1	4	1
Q02978	Mitochondrial 2-oxoglutarate/malate carrier protein [OS=Homo sapiens]	5	1	4	1	SLC25A11	0	0	0	1	4	1
Q96A49	Synapse-associated protein 1 [OS=Homo sapiens]	4	1	4	1	SYAP1	0	0	0	1	4	1
P06454	Prothymosin alpha [OS=Homo sapiens]	14	1	4	1	PTMA	0	0	0	1	4	1
CASK_BOVIN	cRAP Bovine kappa-casein	5	1	4	1	CSN3	0	0	0	1	4	1
P16403	Histone H1.2 [OS=Homo sapiens]	23	4	22	1	H1-2	3	19	1	1	3	0
Q9P035	Very-long-chain (3R)-3-hydroxyacyl-CoA dehydratase 3 [OS=Homo sapiens]	10	2	5	2	HACD3	1	2	1	1	3	1
O95232	Luc7-like protein 3 [OS=Homo sapiens]	7	2	4	2	LUC7L3	1	1	1	1	3	1
Q04837	Single-stranded DNA-binding protein, mitochondrial [OS=Homo sapiens]	10	1	3	1	SSBP1	0	0	0	1	3	1
P28072	Proteasome subunit beta type-6 [OS=Homo sapiens]	4	1	3	1	PSMB6	0	0	0	1	3	1
Q6ZVX7	F-box only protein 50 [OS=Homo sapiens]	4	1	3	1	NCCRP1	0	0	0	1	3	1
Q5T749	Keratinocyte proline-rich protein [OS=Homo sapiens]	1	1	3	1	KPRP	0	0	0	1	3	1
P15104	Glutamine synthetase [OS=Homo sapiens]	3	1	3	1	GLUL	0	0	0	1	3	1
P05090	Apolipoprotein D [OS=Homo sapiens]	12	1	3	1	APOD	0	0	0	1	3	1
Q9NSE4	Isoleucine--tRNA ligase, mitochondrial [OS=Homo sapiens]	1	1	3	1	IARS2	0	0	0	1	3	1
P29122	Proprotein convertase subtilisin/kexin type 6 [OS=Homo sapiens]	2	1	3	1	PCSK6	0	0	0	1	3	1
Q9NWB6	Arginine and glutamate-rich protein 1 [OS=Homo sapiens]	3	1	3	1	ARGLU1	0	0	0	1	3	1
P08236	Beta-glucuronidase [OS=Homo sapiens]	2	1	3	1	GUSB	0	0	0	1	3	1
P84090	Enhancer of rudimentary homolog [OS=Homo sapiens]	12	1	3	1	ERH	0	0	0	1	3	1
Q92665	28S ribosomal protein S31, mitochondrial [OS=Homo sapiens]	4	1	3	1	MRPS31	0	0	0	1	3	1
P62750	60S ribosomal protein L23a [OS=Homo sapiens]	8	1	3	1	RPL23A	0	0	0	1	3	1
P83881	60S ribosomal protein L36a [OS=Homo sapiens]	8	1	3	1	RPL36A	0	0	0	1	3	1
P50454	Serpin H1 [OS=Homo sapiens]	6	1	3	1	SERPINH1	0	0	0	1	3	1
P54105	Methylosome subunit pICln [OS=Homo sapiens]	5	1	3	1	CLNS1A	0	0	0	1	3	1
P02786	Transferrin receptor protein 1 [OS=Homo sapiens]	2	1	3	1	TFRC	0	0	0	1	3	1
P52434	DNA-directed RNA polymerases I, II, and III subunit RPABC3 [OS=Homo sapiens]	9	1	3	1	POLR2H	0	0	0	1	3	1
Q9NZE8	39S ribosomal protein L35, mitochondrial [OS=Homo sapiens]	4	1	3	1	MRPL35	0	0	0	1	3	1
P27797	Calreticulin [OS=Homo sapiens]	2	1	3	1	CALR	0	0	0	1	3	1
P45974	Ubiquitin carboxyl-terminal hydrolase 5 [OS=Homo sapiens]	2	1	2	1	USP5	0	0	0	1	2	1
O95969	Secretoglobin family 1D member 2 [OS=Homo sapiens]	10	1	2	1	SCGB1D2	0	0	0	1	2	1
P80188	Neutrophil gelatinase-associated lipocalin [OS=Homo sapiens]	8	1	2	1	LCN2	0	0	0	1	2	1
O43432	Eukaryotic translation initiation factor 4 gamma 3 [OS=Homo sapiens]	1	1	2	1	EIF4G3	0	0	0	1	2	1
P29373	Cellular retinoic acid-binding protein 2 [OS=Homo sapiens]	7	1	2	1	CRABP2	0	0	0	1	2	1
P50914	60S ribosomal protein L14 [OS=Homo sapiens]	6	1	2	1	RPL14	0	0	0	1	2	1
Q16531	DNA damage-binding protein 1 [OS=Homo sapiens]	1	1	2	1	DDB1	0	0	0	1	2	1
P27482	Calmodulin-like protein 3 [OS=Homo sapiens]	11	1	2	1	CALML3	0	0	0	1	2	1
Q9NTK5	Obg-like ATPase 1 [OS=Homo sapiens]	4	1	2	1	OLA1	0	0	0	1	2	1
O75367	Core histone macro-H2A.1 [OS=Homo sapiens]	2	1	2	1	MACROH2A1	0	0	0	1	2	1
P61619	Protein transport protein Sec61 subunit alpha isoform 1 [OS=Homo sapiens]	2	1	2	1	SEC61A1	0	0	0	1	2	1
Q01581	Hydroxymethylglutaryl-CoA synthase, cytoplasmic [OS=Homo sapiens]	3	1	2	1	HMGCS1	0	0	0	1	2	1
Q13200	26S proteasome non-ATPase regulatory subunit 2 [OS=Homo sapiens]	1	1	2	1	PSMD2	0	0	0	1	2	1
P11279	Lysosome-associated membrane glycoprotein 1 [OS=Homo sapiens]	3	1	2	1	LAMP1	0	0	0	1	2	1
P60866	40S ribosomal protein S20 [OS=Homo sapiens]	9	1	2	1	RPS20	0	0	0	1	2	1
Q14739	Delta(14)-sterol reductase LBR [OS=Homo sapiens]	1	1	2	1	LBR	0	0	0	1	2	1
P25205	DNA replication licensing factor MCM3 [OS=Homo sapiens]	1	1	2	1	MCM3	0	0	0	1	2	1
Q15813	Tubulin-specific chaperone E [OS=Homo sapiens]	4	1	2	1	TBCE	0	0	0	1	2	1
Q86TX2	Acyl-coenzyme A thioesterase 1 [OS=Homo sapiens]	3	1	2	1	ACOT1	0	0	0	1	2	1
Q9Y678	Coatomer subunit gamma-1 [OS=Homo sapiens]	1	1	2	1	COPG1	0	0	0	1	2	1
P05023	Sodium/potassium-transporting ATPase subunit alpha-1 [OS=Homo sapiens]	1	1	2	1	ATP1A1	0	0	0	1	2	1
P31153	S-adenosylmethionine synthase isoform type-2 [OS=Homo sapiens]	4	1	2	1	MAT2A	0	0	0	1	2	1
A6NHQ2	rRNA/tRNA 2'-O-methyltransferase fibrillarin-like protein 1 [OS=Homo sapiens]	3	1	2	1	FBLL1	0	0	0	1	2	1
P42704	Leucine-rich PPR motif-containing protein, mitochondrial [OS=Homo sapiens]	1	1	2	1	LRPPRC	0	0	0	1	2	1
P31943	Heterogeneous nuclear ribonucleoprotein H [OS=Homo sapiens]	4	1	2	1	HNRNPH1	0	0	0	1	2	1
P62899	60S ribosomal protein L31 [OS=Homo sapiens]	11	1	2	1	RPL31	0	0	0	1	2	1
Q92499	ATP-dependent RNA helicase DDX1 [OS=Homo sapiens]	1	1	2	1	DDX1	0	0	0	1	2	1
Q8WVJ2	NudC domain-containing protein 2 [OS=Homo sapiens]	6	1	2	1	NUDCD2	0	0	0	1	2	1
P60763	Ras-related C3 botulinum toxin substrate 3 [OS=Homo sapiens]	4	1	2	1	RAC3	0	0	0	1	2	1
Q9HCY8	Protein S100-A14 [OS=Homo sapiens]	14	1	2	1	S100A14	0	0	0	1	2	1
Q8NBS9	Thioredoxin domain-containing protein 5 [OS=Homo sapiens]	3	1	2	1	TXNDC5	0	0	0	1	2	1
P43243	Matrin-3 [OS=Homo sapiens]	3	1	2	1	MATR3	0	0	0	1	2	1
Q9P258	Protein RCC2 [OS=Homo sapiens]	3	1	2	1	RCC2	0	0	0	1	2	1
Q15019	Septin-2 [OS=Homo sapiens]	2	1	2	1	SEPTIN2	0	0	0	1	2	1
Q07021	Complement component 1 Q subcomponent-binding protein, mitochondrial [OS=Homo sapiens]	5	1	2	1	C1QBP	0	0	0	1	2	1
P18621	60S ribosomal protein L17 [OS=Homo sapiens]	8	1	2	1	RPL17	0	0	0	1	2	1
Q9Y2Z0	Protein SGT1 homolog [OS=Homo sapiens]	4	1	2	1	SUGT1	0	0	0	1	2	1
P0DP23	Calmodulin-1 [OS=Homo sapiens]	9	1	2	1	CALM1	0	0	0	1	2	1
Q9H9B4	Sideroflexin-1 [OS=Homo sapiens]	4	1	2	1	SFXN1	0	0	0	1	2	1
O43242	26S proteasome non-ATPase regulatory subunit 3 [OS=Homo sapiens]	2	1	2	1	PSMD3	0	0	0	1	2	1
P62306	Small nuclear ribonucleoprotein F [OS=Homo sapiens]	15	1	2	1	SNRPF	0	0	0	1	2	1
P61247	40S ribosomal protein S3a [OS=Homo sapiens]	5	1	2	1	RPS3A	0	0	0	1	2	1
Q07955	Serine/arginine-rich splicing factor 1 [OS=Homo sapiens]	4	1	2	1	SRSF1	0	0	0	1	2	1
P00387	NADH-cytochrome b5 reductase 3 [OS=Homo sapiens]	4	1	2	1	CYB5R3	0	0	0	1	2	1
Q9H324-2	Isoform 2 of A disintegrin and metalloproteinase with thrombospondin motifs 10 [OS=Homo sapiens]	4	1	2	1	ADAMTS10	0	0	0	1	2	1
P52209	6-phosphogluconate dehydrogenase, decarboxylating [OS=Homo sapiens]	4	1	2	1	PGD	0	0	0	1	2	1
Q7Z4W1	L-xylulose reductase [OS=Homo sapiens]	3	1	2	1	DCXR	0	0	0	1	2	1
Q9BRK5	45 kDa calcium-binding protein [OS=Homo sapiens]	4	1	2	1	SDF4	0	0	0	1	2	1
P53985	Monocarboxylate transporter 1 [OS=Homo sapiens]	3	1	2	1	SLC16A1	0	0	0	1	2	1
Q99497	Parkinson disease protein 7 [OS=Homo sapiens]	7	1	2	1	PARK7	0	0	0	1	2	1
P09622	Dihydrolipoyl dehydrogenase, mitochondrial [OS=Homo sapiens]	2	1	2	1	DLD	0	0	0	1	2	1
Q08188	Protein-glutamine gamma-glutamyltransferase E [OS=Homo sapiens]	3	2	3	2	TGM3	1	2	1	1	1	1
LYSC_CHICK	cRAP chicken lysozyme	19	2	2	2	LYZ	1	1	1	1	1	1
Q16836	Hydroxyacyl-coenzyme A dehydrogenase, mitochondrial [OS=Homo sapiens]	3	1	1	1	HADH	0	0	0	1	1	1
P69905	Hemoglobin subunit alpha [OS=Homo sapiens]	6	1	1	1	HBA1; HBA2	0	0	0	1	1	1
P07305	Histone H1.0 [OS=Homo sapiens]	5	1	1	1	H1-0	0	0	0	1	1	1
O60911	Cathepsin L2 [OS=Homo sapiens]	6	1	1	1	CTSV	0	0	0	1	1	1
P58107	Epiplakin [OS=Homo sapiens]	2	1	1	1	EPPK1	0	0	0	1	1	1
Q9BQA1	Methylosome protein 50 [OS=Homo sapiens]	4	1	1	1	WDR77	0	0	0	1	1	1
Q9NZI8	Insulin-like growth factor 2 mRNA-binding protein 1 [OS=Homo sapiens]	2	1	1	1	IGF2BP1	0	0	0	1	1	1
O15260	Surfeit locus protein 4 [OS=Homo sapiens]	4	1	1	1	SURF4	0	0	0	1	1	1
P82279	Protein crumbs homolog 1 [OS=Homo sapiens]	1	1	1	1	CRB1	0	0	0	1	1	1
Q9NQT6	Fascin-3 [OS=Homo sapiens]	2	1	1	1	FSCN3	0	0	0	1	1	1
P00390	Glutathione reductase, mitochondrial [OS=Homo sapiens]	2	1	1	1	GSR	0	0	0	1	1	1
P09012	U1 small nuclear ribonucleoprotein A [OS=Homo sapiens]	3	1	1	1	SNRPA	0	0	0	1	1	1
P55072	Transitional endoplasmic reticulum ATPase [OS=Homo sapiens]	1	1	1	1	VCP	0	0	0	1	1	1
Q9H3K6	BolA-like protein 2 [OS=Homo sapiens]	10	1	1	1	BOLA2; BOLA2B	0	0	0	1	1	1
O95714	E3 ubiquitin-protein ligase HERC2 [OS=Homo sapiens]	0	1	1	1	HERC2	0	0	0	1	1	1
Q9UNF1	Melanoma-associated antigen D2 [OS=Homo sapiens]	4	1	1	1	MAGED2	0	0	0	1	1	1
P61513	60S ribosomal protein L37a [OS=Homo sapiens]	9	1	1	1	RPL37A	0	0	0	1	1	1
Q15363	Transmembrane emp24 domain-containing protein 2 [OS=Homo sapiens]	8	1	1	1	TMED2	0	0	0	1	1	1
P27708	CAD protein [OS=Homo sapiens]	0	1	1	1	CAD	0	0	0	1	1	1
P46783	40S ribosomal protein S10 [OS=Homo sapiens]	4	1	1	1	RPS10	0	0	0	1	1	1
Q8IYB3	Serine/arginine repetitive matrix protein 1 [OS=Homo sapiens]	1	1	1	1	SRRM1	0	0	0	1	1	1
Q9Y4A5	Transformation/transcription domain-associated protein [OS=Homo sapiens]	0	1	1	1	TRRAP	0	0	0	1	1	1
P30040	Endoplasmic reticulum resident protein 29 [OS=Homo sapiens]	5	1	1	1	ERP29	0	0	0	1	1	1
P09972	Fructose-bisphosphate aldolase C [OS=Homo sapiens]	6	1	1	1	ALDOC	0	0	0	1	1	1
P07942	Laminin subunit beta-1 [OS=Homo sapiens]	1	1	1	1	LAMB1	0	0	0	1	1	1
O94916	Nuclear factor of activated T-cells 5 [OS=Homo sapiens]	1	1	1	1	NFAT5	0	0	0	1	1	1
P62314	Small nuclear ribonucleoprotein Sm D1 [OS=Homo sapiens]	11	1	1	1	SNRPD1	0	0	0	1	1	1
O75874	Isocitrate dehydrogenase [NADP] cytoplasmic [OS=Homo sapiens]	2	1	1	1	IDH1	0	0	0	1	1	1
P62277	40S ribosomal protein S13 [OS=Homo sapiens]	10	1	1	1	RPS13	0	0	0	1	1	1
P06744	Glucose-6-phosphate isomerase [OS=Homo sapiens]	2	1	1	1	GPI	0	0	0	1	1	1
P16949	Stathmin [OS=Homo sapiens]	5	1	1	1	STMN1	0	0	0	1	1	1
O00311	Cell division cycle 7-related protein kinase [OS=Homo sapiens]	2	1	1	1	CDC7	0	0	0	1	1	1
Q1MSJ5-1	Isoform 1 of Centrosome and spindle pole-associated protein 1 [OS=Homo sapiens]	1	1	1	1	CSPP1	0	0	0	1	1	1
Q9P2J5	Leucine--tRNA ligase, cytoplasmic [OS=Homo sapiens]	1	1	1	1	LARS1	0	0	0	1	1	1
Q9Y295	Developmentally-regulated GTP-binding protein 1 [OS=Homo sapiens]	4	1	1	1	DRG1	0	0	0	1	1	1
Q9NWT8	Aurora kinase A-interacting protein [OS=Homo sapiens]	5	1	1	1	AURKAIP1	0	0	0	1	1	1
Q9UMS4	Pre-mRNA-processing factor 19 [OS=Homo sapiens]	2	1	1	1	PRPF19	0	0	0	1	1	1
P13489	Ribonuclease inhibitor [OS=Homo sapiens]	3	1	1	1	RNH1	0	0	0	1	1	1
P55060	Exportin-2 [OS=Homo sapiens]	1	1	1	1	CSE1L	0	0	0	1	1	1
Q9BUJ2	Heterogeneous nuclear ribonucleoprotein U-like protein 1 [OS=Homo sapiens]	2	1	1	1	HNRNPUL1	0	0	0	1	1	1
P11047	Laminin subunit gamma-1 [OS=Homo sapiens]	1	1	1	1	LAMC1	0	0	0	1	1	1
Q92900	Regulator of nonsense transcripts 1 [OS=Homo sapiens]	1	1	1	1	UPF1	0	0	0	1	1	1
P47756	F-actin-capping protein subunit beta [OS=Homo sapiens]	4	1	1	1	CAPZB	0	0	0	1	1	1
P08195	4F2 cell-surface antigen heavy chain [OS=Homo sapiens]	3	1	1	1	SLC3A2	0	0	0	1	1	1
Q12873	Chromodomain-helicase-DNA-binding protein 3 [OS=Homo sapiens]	1	1	1	1	CHD3	0	0	0	1	1	1
O76011	Keratin, type I cuticular Ha4 [OS=Homo sapiens]	2	1	1	1	KRT34	0	0	0	1	1	1
Q13835	Plakophilin-1 [OS=Homo sapiens]	1	1	1	1	PKP1	0	0	0	1	1	1
P53999	Activated RNA polymerase II transcriptional coactivator p15 [OS=Homo sapiens]	10	1	1	1	SUB1	0	0	0	1	1	1
P00492	Hypoxanthine-guanine phosphoribosyltransferase [OS=Homo sapiens]	6	1	1	1	HPRT1	0	0	0	1	1	1
P31040	Succinate dehydrogenase [ubiquinone] flavoprotein subunit, mitochondrial [OS=Homo sapiens]	2	1	1	1	SDHA	0	0	0	1	1	1
Q92945	Far upstream element-binding protein 2 [OS=Homo sapiens]	1	1	1	1	KHSRP	0	0	0	1	1	1
Q8WU68	Splicing factor U2AF 26 kDa subunit [OS=Homo sapiens]	6	1	1	1	U2AF1L4	0	0	0	1	1	1
Q9BVK6	Transmembrane emp24 domain-containing protein 9 [OS=Homo sapiens]	5	1	1	1	TMED9	0	0	0	1	1	1
Q8N5M9	Protein jagunal homolog 1 [OS=Homo sapiens]	7	1	1	1	JAGN1	0	0	0	1	1	1
P48681	Nestin [OS=Homo sapiens]	1	1	1	1	NES	0	0	0	1	1	1
Q7L2E3	ATP-dependent RNA helicase DHX30 [OS=Homo sapiens]	2	1	1	1	DHX30	0	0	0	1	1	1
Q9H488	GDP-fucose protein O-fucosyltransferase 1 [OS=Homo sapiens]	3	1	1	1	POFUT1	0	0	0	1	1	1
P05198	Eukaryotic translation initiation factor 2 subunit 1 [OS=Homo sapiens]	3	1	1	1	EIF2S1	0	0	0	1	1	1
Q9BVM2	Protein DPCD [OS=Homo sapiens]	5	1	1	1	DPCD	0	0	0	1	1	1
Q96DA0	Zymogen granule protein 16 homolog B [OS=Homo sapiens]	4	1	1	1	ZG16B	0	0	0	1	1	1
P15056	Serine/threonine-protein kinase B-raf [OS=Homo sapiens]	1	1	1	1	BRAF	0	0	0	1	1	1
Q8N766	ER membrane protein complex subunit 1 [OS=Homo sapiens]	1	1	1	1	EMC1	0	0	0	1	1	1
O75718	Cartilage-associated protein [OS=Homo sapiens]	4	1	1	1	CRTAP	0	0	0	1	1	1
P55884	Eukaryotic translation initiation factor 3 subunit B [OS=Homo sapiens]	2	1	1	1	EIF3B	0	0	0	1	1	1
P36542	ATP synthase subunit gamma, mitochondrial [OS=Homo sapiens]	3	1	1	1	ATP5F1C	0	0	0	1	1	1
P55265	Double-stranded RNA-specific adenosine deaminase [OS=Homo sapiens]	1	1	1	1	ADAR	0	0	0	1	1	1
P12004	Proliferating cell nuclear antigen [OS=Homo sapiens]	5	1	1	1	PCNA	0	0	0	1	1	1
P14868	Aspartate--tRNA ligase, cytoplasmic [OS=Homo sapiens]	4	1	1	1	DARS1	0	0	0	1	1	1
P49406	39S ribosomal protein L19, mitochondrial [OS=Homo sapiens]	3	1	1	1	MRPL19	0	0	0	1	1	1
P41252	Isoleucine--tRNA ligase, cytoplasmic [OS=Homo sapiens]	1	1	1	1	IARS1	0	0	0	1	1	1
Q13867	Bleomycin hydrolase [OS=Homo sapiens]	3	1	1	1	BLMH	0	0	0	1	1	1
P31949	Protein S100-A11 [OS=Homo sapiens]	15	1	1	1	S100A11	0	0	0	1	1	1
Q05048	Cleavage stimulation factor subunit 1 [OS=Homo sapiens]	4	1	1	1	CSTF1	0	0	0	1	1	1
P56537	Eukaryotic translation initiation factor 6 [OS=Homo sapiens]	10	1	1	1	EIF6	0	0	0	1	1	1
Q685J3	Mucin-17 [OS=Homo sapiens]	1	1	1	1	MUC17	0	0	0	1	1	1
Q15287	RNA-binding protein with serine-rich domain 1 [OS=Homo sapiens]	5	1	1	1	RNPS1	0	0	0	1	1	1
Q14839	Chromodomain-helicase-DNA-binding protein 4 [OS=Homo sapiens]	1	1	1	1	CHD4	0	0	0	1	1	1
P50395	Rab GDP dissociation inhibitor beta [OS=Homo sapiens]	4	1	1	1	GDI2	0	0	0	1	1	1
P08758	Annexin A5 [OS=Homo sapiens]	3	1	1	1	ANXA5	0	0	0	1	1	1
O00303	Eukaryotic translation initiation factor 3 subunit F [OS=Homo sapiens]	3	1	1	1	EIF3F	0	0	0	1	1	1
P62195	26S proteasome regulatory subunit 8 [OS=Homo sapiens]	3	1	1	1	PSMC5	0	0	0	1	1	1
Q32P28	Prolyl 3-hydroxylase 1 [OS=Homo sapiens]	1	1	1	1	P3H1	0	0	0	1	1	1
Q9GZL7	Ribosome biogenesis protein WDR12 [OS=Homo sapiens]	3	1	1	1	WDR12	0	0	0	1	1	1
P41250	Glycine--tRNA ligase [OS=Homo sapiens]	3	1	1	1	GARS1	0	0	0	1	1	1
P05556	Integrin beta-1 [OS=Homo sapiens]	1	1	1	1	ITGB1	0	0	0	1	1	1
P04040	Catalase [OS=Homo sapiens]	3	1	1	1	CAT	0	0	0	1	1	1
Q07065	Cytoskeleton-associated protein 4 [OS=Homo sapiens]	2	1	1	1	CKAP4	0	0	0	1	1	1
P04181	Ornithine aminotransferase, mitochondrial [OS=Homo sapiens]	2	1	1	1	OAT	0	0	0	1	1	1
Q15717	ELAV-like protein 1 [OS=Homo sapiens]	3	1	1	1	ELAVL1	0	0	0	1	1	1
Q06203	Amidophosphoribosyltransferase [OS=Homo sapiens]	2	1	1	1	PPAT	0	0	0	1	1	1
Q13148	TAR DNA-binding protein 43 [OS=Homo sapiens]	3	1	1	1	TARDBP	0	0	0	1	1	1
P25789	Proteasome subunit alpha type-4 [OS=Homo sapiens]	3	1	1	1	PSMA4	0	0	0	1	1	1
Q96RQ3	Methylcrotonoyl-CoA carboxylase subunit alpha, mitochondrial [OS=Homo sapiens]	59	29	715	29	MCCC1	29	547	29	0	168	0
Q01469	Fatty acid-binding protein 5 [OS=Homo sapiens]	21	3	17	3	FABP5	3	5	3	0	12	0
P07477	Serine protease 1 [OS=Homo sapiens]	4	1	19	1	PRSS1	1	9	1	0	10	0
P32119	Peroxiredoxin-2 [OS=Homo sapiens]	10	2	13	1	PRDX2	2	5	1	0	8	0
Q5D862	Filaggrin-2 [OS=Homo sapiens]	6	6	32	6	FLG2	6	25	6	0	7	0
P10599	Thioredoxin [OS=Homo sapiens]	21	2	9	2	TXN	2	4	2	0	5	0
P46776	60S ribosomal protein L27a [OS=Homo sapiens]	7	1	8	1	RPL27A	1	3	1	0	5	0
P52565	Rho GDP-dissociation inhibitor 1 [OS=Homo sapiens]	7	1	7	1	ARHGDIA	1	2	1	0	5	0
CASB_BOVIN	cRAP Bovine beta-casein	8	1	6	1	CSN2	1	2	1	0	4	0
Q15517	Corneodesmosin [OS=Homo sapiens]	3	1	8	1	CDSN	1	5	1	0	3	0
P47929	Galectin-7 [OS=Homo sapiens]	18	2	7	2	LGALS7; LGALS7B	2	4	2	0	3	0
P00846	ATP synthase subunit a [OS=Homo sapiens]	4	1	4	1	MT-ATP6	1	2	1	0	2	0
Q96QA5	Gasdermin-A [OS=Homo sapiens]	2	1	4	1	GSDMA	1	2	1	0	2	0
Q96DR8	Mucin-like protein 1 [OS=Homo sapiens]	10	1	4	1	MUCL1	1	3	1	0	1	0
P57088	Transmembrane protein 33 [OS=Homo sapiens]	4	1	2	1	TMEM33	1	1	1	0	1	0
P51571	Translocon-associated protein subunit delta [OS=Homo sapiens]	8	1	2	1	SSR4	1	1	1	0	1	0
P07476	Involucrin [OS=Homo sapiens]	2	1	2	1	IVL	1	1	1	0	1	0
P04792	Heat shock protein beta-1 [OS=Homo sapiens]	13	2	4	2	HSPB1	2	4	2	0	0	0
Q5T750	Skin-specific protein 32 [OS=Homo sapiens]	3	1	3	1	XP32	1	3	1	0	0	0
CAS2_BOVIN	cRAP Bovine casein 2	5	1	2	1	CSN1S2; LOC109560546; LOC113894643	1	2	1	0	0	0
Q09666	Neuroblast differentiation-associated protein AHNAK [OS=Homo sapiens]	2	1	2	1	AHNAK	1	2	1	0	0	0
Q96Q89	Kinesin-like protein KIF20B [OS=Homo sapiens]	0	1	2	1	KIF20B	1	2	1	0	0	0
Q8WVV4-1	Isoform 1 of Protein POF1B [OS=Homo sapiens]	2	1	1	1	POF1B	1	1	1	0	0	0
Q7Z5P9	Mucin-19 [OS=Homo sapiens]	0	1	7	1	MUC19	1	8	1	0	-1	0
P25311	Zinc-alpha-2-glycoprotein [OS=Homo sapiens]	6	1	2	1	AZGP1	1	3	1	0	-1	0
Q7RTS7	Keratin, type II cytoskeletal 74 [OS=Homo sapiens]	4	2	7	1	KRT74	3	4	1	-1	3	0
P31944	Caspase-14 [OS=Homo sapiens]	3	1	3	1	CASP14	2	3	2	-1	0	-1
O43684	Mitotic checkpoint protein BUB3 [OS=Homo sapiens]	4	1	4	1	BUB3	2	5	2	-1	-1	-1
P01876-1	Isoform 1 of Immunoglobulin heavy constant alpha 1 [OS=Homo sapiens]	3	1	1	1	IGHA1	2	3	2	-1	-2	-1
O96008	Mitochondrial import receptor subunit TOM40 homolog [OS=Homo sapiens]	4	1	2	1	TOMM40	4	11	4	-3	-9	-3
P63244	Receptor of activated protein C kinase 1 [OS=Homo sapiens]	28	7	27	7	RACK1	10	52	10	-3	-25	-3
Q13085	Acetyl-CoA carboxylase 1 [OS=Homo sapiens]	42	74	384	74	ACACA	94	1045	82	-20	-661	-8

## Sheet: TTC17 X1 Flag
Accession	Description	# Peptides	# PSMs	# Unique Peptides	Mock_Peptides	Mock_PSM	Mock_Unique	Peptides_Minus_Mock	PSM_Minus_Mock	Unique_Minus_Mock
Q96AE7	Tetratricopeptide repeat protein 17 [OS=Homo sapiens]	77	1952	77	0	0	0	77	1952	77
P0DMV9	Heat shock 70 kDa protein 1B [OS=Homo sapiens]	43	884	33	51	1347	36	-8	-463	-3
P52732	Kinesin-like protein KIF11 [OS=Homo sapiens]	71	737	71	59	335	59	12	402	12
P11142	Heat shock cognate 71 kDa protein [OS=Homo sapiens]	25	294	20	30	203	25	-5	91	-5
P38646	Stress-70 protein, mitochondrial [OS=Homo sapiens]	33	274	33	31	203	31	2	71	2
P07900	Heat shock protein HSP 90-alpha [OS=Homo sapiens]	28	256	18	26	147	16	2	109	2
P07437	Tubulin beta chain [OS=Homo sapiens]	22	235	4	25	157	6	-3	78	-2
P68104	Elongation factor 1-alpha 1 [OS=Homo sapiens]	16	234	8	18	215	9	-2	19	-1
P17066	Heat shock 70 kDa protein 6 [OS=Homo sapiens]	13	219	2	0	0	0	13	219	2
P68371	Tubulin beta-4B chain [OS=Homo sapiens]	22	217	1	23	135	1	-1	82	0
P08238	Heat shock protein HSP 90-beta [OS=Homo sapiens]	26	215	14	26	150	15	0	65	-1
P68363	Tubulin alpha-1B chain [OS=Homo sapiens]	18	190	1	19	130	3	-1	60	-2
Q9BVA1	Tubulin beta-2B chain [OS=Homo sapiens]	18	187	3	18	108	2	0	79	1
P04350	Tubulin beta-4A chain [OS=Homo sapiens]	20	185	1	21	111	3	-1	74	-2
A2NJV5	Immunoglobulin kappa variable 2-29 [OS=Homo sapiens]	4	176	3	2	95	2	2	81	1
P11021	Endoplasmic reticulum chaperone BiP [OS=Homo sapiens]	22	171	20	20	80	18	2	91	2
Q71U36	Tubulin alpha-1A chain [OS=Homo sapiens]	17	165	1	17	115	1	0	50	0
P22061	Protein-L-isoaspartate(D-aspartate) O-methyltransferase [OS=Homo sapiens]	13	163	13	15	139	15	-2	24	-2
Q00610	Clathrin heavy chain 1 [OS=Homo sapiens]	38	159	38	40	131	40	-2	28	-2
Q9BQE3	Tubulin alpha-1C chain [OS=Homo sapiens]	16	159	1	0	0	0	16	159	1
P04406	Glyceraldehyde-3-phosphate dehydrogenase [OS=Homo sapiens]	12	147	12	17	129	17	-5	18	-5
P08697	Alpha-2-antiplasmin [OS=Homo sapiens]	1	141	1	1	83	1	0	58	0
Q9Y383	Putative RNA-binding protein Luc7-like 2 [OS=Homo sapiens]	17	139	13	6	19	6	11	120	7
P05141	ADP/ATP translocase 2 [OS=Homo sapiens]	20	135	5	11	21	5	9	114	0
P13639	Elongation factor 2 [OS=Homo sapiens]	27	133	26	31	151	30	-4	-18	-4
Q05639	Elongation factor 1-alpha 2 [OS=Homo sapiens]	11	125	3	12	104	3	-1	21	0
Q86YZ3	Hornerin [OS=Homo sapiens]	22	122	22	16	57	16	6	65	6
P27824	Calnexin [OS=Homo sapiens]	18	121	18	4	9	4	14	112	14
P10809	60 kDa heat shock protein, mitochondrial [OS=Homo sapiens]	19	121	19	22	112	22	-3	9	-3
P49327	Fatty acid synthase [OS=Homo sapiens]	34	116	34	47	146	47	-13	-30	-13
O14967	Calmegin [OS=Homo sapiens]	15	115	15	0	0	0	15	115	15
Q92545	Transmembrane protein 131 [OS=Homo sapiens]	22	114	22	0	0	0	22	114	22
Q8NBP0	Tetratricopeptide repeat protein 13 [OS=Homo sapiens]	24	113	24	0	0	0	24	113	24
P34932	Heat shock 70 kDa protein 4 [OS=Homo sapiens]	22	112	21	27	99	26	-5	13	-5
P60709	Actin, cytoplasmic 1 [OS=Homo sapiens]	14	112	7	16	141	9	-2	-29	-2
P12236	ADP/ATP translocase 3 [OS=Homo sapiens]	20	110	3	7	13	1	13	97	2
P06733	Alpha-enolase [OS=Homo sapiens]	18	101	18	16	147	16	2	-46	2
Q02878	60S ribosomal protein L6 [OS=Homo sapiens]	12	99	12	8	52	8	4	47	4
P05388	60S acidic ribosomal protein P0 [OS=Homo sapiens]	10	98	10	10	59	10	0	39	0
K1M1_SHEEP	cRAP Sheep keratin 1	15	97	5	0	0	0	15	97	5
Q7L014	Probable ATP-dependent RNA helicase DDX46 [OS=Homo sapiens]	24	95	24	14	30	14	10	65	10
P39687	Acidic leucine-rich nuclear phosphoprotein 32 family member A [OS=Homo sapiens]	11	93	8	11	79	8	0	14	0
P19338	Nucleolin [OS=Homo sapiens]	13	91	13	15	83	15	-2	8	-2
Q14498-2	Isoform 2 of RNA-binding protein 39 [OS=Homo sapiens]	18	91	18	10	46	10	8	45	8
Q9NXV2	BTB/POZ domain-containing protein KCTD5 [OS=Homo sapiens]	9	88	8	10	66	9	-1	22	-1
Q2M2I5	Keratin, type I cytoskeletal 24 [OS=Homo sapiens]	3	85	1	0	0	0	3	85	1
P23396	40S ribosomal protein S3 [OS=Homo sapiens]	13	83	13	12	40	12	1	43	1
CAS1_BOVIN	cRAP Bovine casein 1	8	82	8	6	93	6	2	-11	2
P15924	Desmoplakin [OS=Homo sapiens]	29	82	29	31	75	31	-2	7	-2
P14923	Junction plakoglobin [OS=Homo sapiens]	12	81	12	13	39	13	-1	42	-1
P14618	Pyruvate kinase PKM [OS=Homo sapiens]	18	79	18	17	96	17	1	-17	1
P01859	Immunoglobulin heavy constant gamma 2 [OS=Homo sapiens]	1	78	1	1	46	1	0	32	0
Q15323	Keratin, type I cuticular Ha1 [OS=Homo sapiens]	9	78	1	3	18	2	6	60	-1
Q9UHX1	Poly(U)-binding-splicing factor PUF60 [OS=Homo sapiens]	14	77	14	11	27	11	3	50	3
P06454	Prothymosin alpha [OS=Homo sapiens]	7	77	7	6	42	6	1	35	1
P05109	Protein S100-A8 [OS=Homo sapiens]	8	74	8	5	28	5	3	46	3
P19013	Keratin, type II cytoskeletal 4 [OS=Homo sapiens]	7	74	2	5	145	3	2	-71	-1
Q92688	Acidic leucine-rich nuclear phosphoprotein 32 family member B [OS=Homo sapiens]	8	73	5	9	70	6	-1	3	-1
Q9BUF5	Tubulin beta-6 chain [OS=Homo sapiens]	7	73	1	0	0	0	7	73	1
P26641	Elongation factor 1-gamma [OS=Homo sapiens]	13	72	13	18	75	18	-5	-3	-5
Q5D862	Filaggrin-2 [OS=Homo sapiens]	12	72	12	11	29	11	1	43	1
Q99832	T-complex protein 1 subunit eta [OS=Homo sapiens]	11	71	11	14	64	14	-3	7	-3
Q02413	Desmoglein-1 [OS=Homo sapiens]	17	71	17	12	53	12	5	18	5
P61978	Heterogeneous nuclear ribonucleoprotein K [OS=Homo sapiens]	13	71	13	13	58	13	0	13	0
Q92764	Keratin, type I cuticular Ha5 [OS=Homo sapiens]	6	69	2	0	0	0	6	69	2
Q5T749	Keratinocyte proline-rich protein [OS=Homo sapiens]	9	68	9	8	19	8	1	49	1
K1H6_HUMAN	cRAP Human keratin 6	4	67	1	0	0	0	4	67	1
P12235	ADP/ATP translocase 1 [OS=Homo sapiens]	13	67	1	0	0	0	13	67	1
P12956	X-ray repair cross-complementing protein 6 [OS=Homo sapiens]	16	66	16	19	72	19	-3	-6	-3
P18124	60S ribosomal protein L7 [OS=Homo sapiens]	10	65	10	8	22	8	2	43	2
P62258	14-3-3 protein epsilon [OS=Homo sapiens]	11	65	9	9	38	7	2	27	2
P14625	Endoplasmin [OS=Homo sapiens]	16	63	14	13	28	12	3	35	2
P36578	60S ribosomal protein L4 [OS=Homo sapiens]	11	63	11	10	42	10	1	21	1
Q14681	BTB/POZ domain-containing protein KCTD2 [OS=Homo sapiens]	7	63	6	7	44	6	0	19	0
P06702	Protein S100-A9 [OS=Homo sapiens]	8	60	8	7	47	7	1	13	1
Q6KB66	Keratin, type II cytoskeletal 80 [OS=Homo sapiens]	5	59	4	2	136	1	3	-77	3
PRDX1_HUMAN	cRAP Human Peroxiredoxin	9	59	5	8	27	5	1	32	0
P48643	T-complex protein 1 subunit epsilon [OS=Homo sapiens]	14	59	14	10	64	10	4	-5	4
Q14974	Importin subunit beta-1 [OS=Homo sapiens]	15	57	15	18	71	18	-3	-14	-3
P50991	T-complex protein 1 subunit delta [OS=Homo sapiens]	14	57	14	11	45	11	3	12	3
Q16891	MICOS complex subunit MIC60 [OS=Homo sapiens]	17	56	17	2	5	2	15	51	15
Q01130	Serine/arginine-rich splicing factor 2 [OS=Homo sapiens]	5	55	5	3	11	3	2	44	2
Q99623	Prohibitin-2 [OS=Homo sapiens]	10	54	10	13	36	13	-3	18	-3
P06576	ATP synthase subunit beta, mitochondrial [OS=Homo sapiens]	15	54	15	19	63	19	-4	-9	-4
P52272	Heterogeneous nuclear ribonucleoprotein M [OS=Homo sapiens]	11	53	11	9	22	9	2	31	2
P07195	L-lactate dehydrogenase B chain [OS=Homo sapiens]	9	52	8	14	83	13	-5	-31	-5
P68133	Actin, alpha skeletal muscle [OS=Homo sapiens]	8	52	1	9	41	2	-1	11	-1
P06748	Nucleophosmin [OS=Homo sapiens]	7	52	7	5	33	5	2	19	2
P31151	Protein S100-A7 [OS=Homo sapiens]	6	51	6	3	17	3	3	34	3
P35232	Prohibitin 1 [OS=Homo sapiens]	10	50	10	10	37	10	0	13	0
P0DP23	Calmodulin-1 [OS=Homo sapiens]	3	50	3	6	23	6	-3	27	-3
P15880	40S ribosomal protein S2 [OS=Homo sapiens]	8	50	8	8	31	8	0	19	0
P61247	40S ribosomal protein S3a [OS=Homo sapiens]	7	50	7	6	16	6	1	34	1
Q9GZZ1	N-alpha-acetyltransferase 50 [OS=Homo sapiens]	10	50	10	10	49	10	0	1	0
P63244	Receptor of activated protein C kinase 1 [OS=Homo sapiens]	10	49	10	10	35	10	0	14	0
P62280	40S ribosomal protein S11 [OS=Homo sapiens]	7	47	7	5	12	5	2	35	2
P46781	40S ribosomal protein S9 [OS=Homo sapiens]	8	47	8	8	19	8	0	28	0
P49368	T-complex protein 1 subunit gamma [OS=Homo sapiens]	13	47	13	10	30	10	3	17	3
P11940	Polyadenylate-binding protein 1 [OS=Homo sapiens]	12	46	12	9	21	6	3	25	6
P67809	Y-box-binding protein 1 [OS=Homo sapiens]	8	45	5	6	26	4	2	19	1
P05455	Lupus La protein [OS=Homo sapiens]	12	45	12	10	31	10	2	14	2
O00571	ATP-dependent RNA helicase DDX3X [OS=Homo sapiens]	10	44	9	10	37	9	0	7	0
P62241	40S ribosomal protein S8 [OS=Homo sapiens]	9	44	9	7	34	7	2	10	2
P40227	T-complex protein 1 subunit zeta [OS=Homo sapiens]	11	44	11	11	48	11	0	-4	0
P81605	Dermcidin [OS=Homo sapiens]	6	44	6	3	20	3	3	24	3
P25398	40S ribosomal protein S12 [OS=Homo sapiens]	6	44	6	4	46	4	2	-2	2
P29692	Elongation factor 1-delta [OS=Homo sapiens]	10	43	9	7	18	7	3	25	2
P60174	Triosephosphate isomerase [OS=Homo sapiens]	8	43	8	13	49	13	-5	-6	-5
P78371	T-complex protein 1 subunit beta [OS=Homo sapiens]	10	42	10	13	61	13	-3	-19	-3
P13010	X-ray repair cross-complementing protein 5 [OS=Homo sapiens]	10	41	10	17	52	17	-7	-11	-7
P62424	60S ribosomal protein L7a [OS=Homo sapiens]	9	41	9	10	30	10	-1	11	-1
P02765	Alpha-2-HS-glycoprotein [OS=Homo sapiens]	3	40	3	3	16	3	0	24	0
P08865	40S ribosomal protein SA [OS=Homo sapiens]	10	40	10	11	38	11	-1	2	-1
Q9NQ29	Putative RNA-binding protein Luc7-like 1 [OS=Homo sapiens]	6	40	2	0	0	0	6	40	2
P60842	Eukaryotic initiation factor 4A-I [OS=Homo sapiens]	8	40	8	14	37	13	-6	3	-5
Q8N1N4	Keratin, type II cytoskeletal 78 [OS=Homo sapiens]	8	40	5	11	28	9	-3	12	-4
P63104	14-3-3 protein zeta/delta [OS=Homo sapiens]	6	39	4	6	22	4	0	17	0
P30050	60S ribosomal protein L12 [OS=Homo sapiens]	5	39	5	7	23	7	-2	16	-2
P62701	40S ribosomal protein S4, X isoform [OS=Homo sapiens]	8	39	8	6	25	6	2	14	2
K2M2_SHEEP	cRAP Sheep keratin II-2	14	38	2	0	0	0	14	38	2
Q86Y46	Keratin, type II cytoskeletal 73 [OS=Homo sapiens]	7	38	2	0	0	0	7	38	2
Q9NVI7-2	Isoform 2 of ATPase family AAA domain-containing protein 3A [OS=Homo sapiens]	10	38	10	0	0	0	10	38	10
P05387	60S acidic ribosomal protein P2 [OS=Homo sapiens]	4	38	4	6	37	6	-2	1	-2
Q12906	Interleukin enhancer-binding factor 3 [OS=Homo sapiens]	9	37	9	10	34	10	-1	3	-1
P31946	14-3-3 protein beta/alpha [OS=Homo sapiens]	7	37	4	5	20	3	2	17	1
P12277	Creatine kinase B-type [OS=Homo sapiens]	7	37	7	11	64	11	-4	-27	-4
P31944	Caspase-14 [OS=Homo sapiens]	9	36	9	7	20	7	2	16	2
P27348	14-3-3 protein theta [OS=Homo sapiens]	6	36	3	5	21	3	1	15	0
P39023	60S ribosomal protein L3 [OS=Homo sapiens]	7	35	7	6	17	6	1	18	1
Q8N5Z5	BTB/POZ domain-containing protein KCTD17 [OS=Homo sapiens]	8	35	8	2	6	2	6	29	6
P62269	40S ribosomal protein S18 [OS=Homo sapiens]	6	35	6	6	14	6	0	21	0
P16152	Carbonyl reductase [NADPH] 1 [OS=Homo sapiens]	6	35	6	8	28	8	-2	7	-2
O43175	D-3-phosphoglycerate dehydrogenase [OS=Homo sapiens]	9	34	9	6	24	6	3	10	3
P62847	40S ribosomal protein S24 [OS=Homo sapiens]	4	34	4	3	18	3	1	16	1
Q9BTT0	Acidic leucine-rich nuclear phosphoprotein 32 family member E [OS=Homo sapiens]	5	34	5	8	59	8	-3	-25	-3
P00338	L-lactate dehydrogenase A chain [OS=Homo sapiens]	8	34	7	10	40	9	-2	-6	-2
P26368	Splicing factor U2AF 65 kDa subunit [OS=Homo sapiens]	8	34	8	5	13	5	3	21	3
P61313	60S ribosomal protein L15 [OS=Homo sapiens]	6	34	6	4	12	4	2	22	2
Q16777	Histone H2A type 2-C [OS=Homo sapiens]	3	33	3	3	6	3	0	27	0
P50990	T-complex protein 1 subunit theta [OS=Homo sapiens]	13	33	2	12	31	12	1	2	-10
P41091	Eukaryotic translation initiation factor 2 subunit 3 [OS=Homo sapiens]	10	33	10	10	25	10	0	8	0
P55072	Transitional endoplasmic reticulum ATPase [OS=Homo sapiens]	8	32	8	12	46	12	-4	-14	-4
P17987	T-complex protein 1 subunit alpha [OS=Homo sapiens]	8	32	8	13	48	13	-5	-16	-5
Q14533	Keratin, type II cuticular Hb1 [OS=Homo sapiens]	13	32	2	2	3	1	11	29	1
Q02543	60S ribosomal protein L18a [OS=Homo sapiens]	5	32	5	5	9	5	0	23	0
Q13162	Peroxiredoxin-4 [OS=Homo sapiens]	6	32	3	4	12	2	2	20	1
P26373	60S ribosomal protein L13 [OS=Homo sapiens]	4	31	4	3	8	3	1	23	1
P62888	60S ribosomal protein L30 [OS=Homo sapiens]	5	31	5	5	12	5	0	19	0
Q14103	Heterogeneous nuclear ribonucleoprotein D0 [OS=Homo sapiens]	5	31	4	4	11	4	1	20	0
P50990-2	Isoform 2 of T-complex protein 1 subunit theta [OS=Homo sapiens]	12	31	1	0	0	0	12	31	1
Q16630	Cleavage and polyadenylation specificity factor subunit 6 [OS=Homo sapiens]	8	31	8	3	4	3	5	27	5
Q08211	ATP-dependent RNA helicase A [OS=Homo sapiens]	11	31	11	10	26	10	1	5	1
Q00325-2	Isoform B of Phosphate carrier protein, mitochondrial [OS=Homo sapiens]	6	30	6	4	8	4	2	22	2
P63241	Eukaryotic translation initiation factor 5A-1 [OS=Homo sapiens]	6	30	6	2	20	2	4	10	4
O14654	Insulin receptor substrate 4 [OS=Homo sapiens]	9	30	9	4	13	4	5	17	5
P35579	Myosin-9 [OS=Homo sapiens]	14	30	9	17	46	15	-3	-16	-6
P50914	60S ribosomal protein L14 [OS=Homo sapiens]	4	29	4	3	11	3	1	18	1
O75533	Splicing factor 3B subunit 1 [OS=Homo sapiens]	9	29	9	2	2	2	7	27	7
O43143	ATP-dependent RNA helicase DHX15 [OS=Homo sapiens]	10	29	10	3	7	3	7	22	7
Q01081	Splicing factor U2AF 35 kDa subunit [OS=Homo sapiens]	5	29	5	0	0	0	5	29	5
K2M3_SHEEP	cRAP Sheep keratin II-3	11	29	2	0	0	0	11	29	2
P04075	Fructose-bisphosphate aldolase A [OS=Homo sapiens]	8	28	8	12	52	11	-4	-24	-3
P15531	Nucleoside diphosphate kinase A [OS=Homo sapiens]	4	28	1	6	12	1	-2	16	0
P62906	60S ribosomal protein L10a [OS=Homo sapiens]	5	28	5	5	14	5	0	14	0
Q04637	Eukaryotic translation initiation factor 4 gamma 1 [OS=Homo sapiens]	9	28	9	11	37	11	-2	-9	-2
Q13263	Transcription intermediary factor 1-beta [OS=Homo sapiens]	9	28	9	14	37	14	-5	-9	-5
P62081	40S ribosomal protein S7 [OS=Homo sapiens]	6	28	6	5	19	5	1	9	1
P46777	60S ribosomal protein L5 [OS=Homo sapiens]	6	28	6	7	24	7	-1	4	-1
O75643	U5 small nuclear ribonucleoprotein 200 kDa helicase [OS=Homo sapiens]	10	28	10	14	35	14	-4	-7	-4
Q16778	Histone H2B type 2-E [OS=Homo sapiens]	3	27	3	3	11	3	0	16	0
CAS2_BOVIN	cRAP Bovine casein 2	4	27	4	3	14	3	1	13	1
P62829	60S ribosomal protein L23 [OS=Homo sapiens]	5	27	5	4	21	4	1	6	1
Q92945	Far upstream element-binding protein 2 [OS=Homo sapiens]	9	27	9	5	8	5	4	19	4
Q9P258	Protein RCC2 [OS=Homo sapiens]	5	27	5	4	6	4	1	21	1
P23526	Adenosylhomocysteinase [OS=Homo sapiens]	9	27	9	4	11	4	5	16	5
Q05519	Serine/arginine-rich splicing factor 11 [OS=Homo sapiens]	6	27	6	3	9	3	3	18	3
Q14204	Cytoplasmic dynein 1 heavy chain 1 [OS=Homo sapiens]	10	26	10	34	73	34	-24	-47	-24
O60506	Heterogeneous nuclear ribonucleoprotein Q [OS=Homo sapiens]	6	26	6	7	16	7	-1	10	-1
P61981	14-3-3 protein gamma [OS=Homo sapiens]	5	26	2	4	16	2	1	10	0
P63173	60S ribosomal protein L38 [OS=Homo sapiens]	4	26	4	2	6	2	2	20	2
P17844	Probable ATP-dependent RNA helicase DDX5 [OS=Homo sapiens]	7	26	3	10	20	5	-3	6	-2
P22392	Nucleoside diphosphate kinase B [OS=Homo sapiens]	4	26	1	0	0	0	4	26	1
P28074	Proteasome subunit beta type-5 [OS=Homo sapiens]	6	25	6	4	7	4	2	18	2
Q9NV79	Protein-L-isoaspartate O-methyltransferase domain-containing protein 2 [OS=Homo sapiens]	5	25	5	7	20	7	-2	5	-2
Q04917	14-3-3 protein eta [OS=Homo sapiens]	5	25	2	4	15	2	1	10	0
Q01105-2	Isoform 2 of Protein SET [OS=Homo sapiens]	6	25	6	0	0	0	6	25	6
P12273	Prolactin-inducible protein [OS=Homo sapiens]	5	25	5	7	37	7	-2	-12	-2
Q07021	Complement component 1 Q subcomponent-binding protein, mitochondrial [OS=Homo sapiens]	4	25	4	6	26	6	-2	-1	-2
P46782	40S ribosomal protein S5 [OS=Homo sapiens]	5	25	5	5	26	5	0	-1	0
Q9NV64	Transmembrane protein 39A [OS=Homo sapiens]	4	25	4	0	0	0	4	25	4
O75688	Protein phosphatase 1B [OS=Homo sapiens]	5	25	5	3	5	3	2	20	2
Q2TAC6	Kinesin-like protein KIF19 [OS=Homo sapiens]	1	24	1	1	10	1	0	14	0
P62277	40S ribosomal protein S13 [OS=Homo sapiens]	4	24	4	3	8	3	1	16	1
P07355	Annexin A2 [OS=Homo sapiens]	6	24	6	6	12	6	0	12	0
Q7Z6K1	THAP domain-containing protein 5 [OS=Homo sapiens]	1	24	1	0	0	0	1	24	1
P62805	Histone H4 [OS=Homo sapiens]	5	24	5	2	5	2	3	19	3
Q14152	Eukaryotic translation initiation factor 3 subunit A [OS=Homo sapiens]	12	24	12	12	29	12	0	-5	0
Q02978	Mitochondrial 2-oxoglutarate/malate carrier protein [OS=Homo sapiens]	5	24	5	0	0	0	5	24	5
P21333	Filamin-A [OS=Homo sapiens]	10	23	10	9	20	8	1	3	2
P05386	60S acidic ribosomal protein P1 [OS=Homo sapiens]	2	23	2	2	26	2	0	-3	0
P36542	ATP synthase subunit gamma, mitochondrial [OS=Homo sapiens]	5	23	5	3	7	3	2	16	2
Q9P035	Very-long-chain (3R)-3-hydroxyacyl-CoA dehydratase 3 [OS=Homo sapiens]	5	22	5	3	14	3	2	8	2
PPIA_HUMAN	cRAP Human peptidyl-prolyl isomerase	5	22	5	8	40	1	-3	-18	4
P62917	60S ribosomal protein L8 [OS=Homo sapiens]	4	22	4	4	16	4	0	6	0
P49411	Elongation factor Tu, mitochondrial [OS=Homo sapiens]	7	22	7	7	20	7	0	2	0
Q92841-1	Isoform 2 of Probable ATP-dependent RNA helicase DDX17 [OS=Homo sapiens]	7	22	3	6	12	1	1	10	2
Q96P63	Serpin B12 [OS=Homo sapiens]	7	22	7	12	47	12	-5	-25	-5
Q15233	Non-POU domain-containing octamer-binding protein [OS=Homo sapiens]	6	22	6	4	10	3	2	12	3
P46776	60S ribosomal protein L27a [OS=Homo sapiens]	4	22	4	3	8	3	1	14	1
Q13283	Ras GTPase-activating protein-binding protein 1 [OS=Homo sapiens]	3	21	3	2	4	2	1	17	1
Q00839	Heterogeneous nuclear ribonucleoprotein U [OS=Homo sapiens]	7	21	7	7	22	7	0	-1	0
O60841	Eukaryotic translation initiation factor 5B [OS=Homo sapiens]	7	21	7	8	14	8	-1	7	-1
P18621	60S ribosomal protein L17 [OS=Homo sapiens]	4	21	4	3	17	3	1	4	1
P25705	ATP synthase subunit alpha, mitochondrial [OS=Homo sapiens]	7	21	7	13	49	13	-6	-28	-6
P22314	Ubiquitin-like modifier-activating enzyme 1 [OS=Homo sapiens]	8	21	8	14	34	14	-6	-13	-6
Q9UQ80	Proliferation-associated protein 2G4 [OS=Homo sapiens]	8	21	8	3	5	3	5	16	5
CASB_BOVIN	cRAP Bovine beta-casein	2	21	2	2	28	2	0	-7	0
P62244	40S ribosomal protein S15a [OS=Homo sapiens]	4	21	4	4	12	4	0	9	0
P09651	Heterogeneous nuclear ribonucleoprotein A1 [OS=Homo sapiens]	7	21	7	4	8	4	3	13	3
CASK_BOVIN	cRAP Bovine kappa-casein	2	21	2	2	21	2	0	0	0
Q99729	Heterogeneous nuclear ribonucleoprotein A/B [OS=Homo sapiens]	4	20	3	0	0	0	4	20	3
P16989	Y-box-binding protein 3 [OS=Homo sapiens]	4	20	1	6	25	4	-2	-5	-3
A0A075B6R9	Probable non-functional immunoglobulin kappa variable 2D-24 [OS=Homo sapiens]	3	20	2	2	7	2	1	13	0
P45880	Voltage-dependent anion-selective channel protein 2 [OS=Homo sapiens]	4	20	4	0	0	0	4	20	4
P26599-1	Isoform 2 of Polypyrimidine tract-binding protein 1 [OS=Homo sapiens]	7	20	7	7	41	7	0	-21	0
P61604	10 kDa heat shock protein, mitochondrial [OS=Homo sapiens]	4	20	4	3	8	3	1	12	1
P31943	Heterogeneous nuclear ribonucleoprotein H [OS=Homo sapiens]	4	20	4	6	26	4	-2	-6	0
Q8NC51-3	Isoform 3 of Plasminogen activator inhibitor 1 RNA-binding protein [OS=Homo sapiens]	5	20	5	2	3	2	3	17	3
Q9Y265	RuvB-like 1 [OS=Homo sapiens]	7	20	7	6	11	6	1	9	1
Q5T750	Skin-specific protein 32 [OS=Homo sapiens]	3	20	3	2	6	2	1	14	1
P69905	Hemoglobin subunit alpha [OS=Homo sapiens]	3	19	3	2	3	2	1	16	1
P60866	40S ribosomal protein S20 [OS=Homo sapiens]	3	19	3	1	2	1	2	17	2
P35580	Myosin-10 [OS=Homo sapiens]	8	19	3	5	16	3	3	3	0
P42677	40S ribosomal protein S27 [OS=Homo sapiens]	3	19	3	0	0	0	3	19	3
P46779	60S ribosomal protein L28 [OS=Homo sapiens]	4	19	4	2	6	2	2	13	2
Q9NZT1	Calmodulin-like protein 5 [OS=Homo sapiens]	3	19	3	3	24	3	0	-5	0
P60891	Ribose-phosphate pyrophosphokinase 1 [OS=Homo sapiens]	5	19	5	7	20	1	-2	-1	4
P62851	40S ribosomal protein S25 [OS=Homo sapiens]	4	19	4	2	5	2	2	14	2
P27797	Calreticulin [OS=Homo sapiens]	4	19	4	2	7	2	2	12	2
Q9NZI8	Insulin-like growth factor 2 mRNA-binding protein 1 [OS=Homo sapiens]	8	18	8	4	18	4	4	0	4
P26583	High mobility group protein B2 [OS=Homo sapiens]	3	18	3	1	2	1	2	16	2
Q13200	26S proteasome non-ATPase regulatory subunit 2 [OS=Homo sapiens]	6	18	6	9	30	9	-3	-12	-3
RS27A_HUMAN	cRAP Human Ub-40S ribosomal protein	7	18	7	0	0	0	7	18	7
P40429	60S ribosomal protein L13a [OS=Homo sapiens]	4	18	4	4	10	4	0	8	0
P23246	Splicing factor, proline- and glutamine-rich [OS=Homo sapiens]	6	18	6	5	11	4	1	7	2
Q02790	Peptidyl-prolyl cis-trans isomerase FKBP4 [OS=Homo sapiens]	5	18	5	6	15	6	-1	3	-1
Q15084	Protein disulfide-isomerase A6 [OS=Homo sapiens]	4	18	4	6	34	6	-2	-16	-2
P84243	Histone H3.3 [OS=Homo sapiens]	2	17	2	0	0	0	2	17	2
P62314	Small nuclear ribonucleoprotein Sm D1 [OS=Homo sapiens]	2	17	2	2	9	2	0	8	0
P62753	40S ribosomal protein S6 [OS=Homo sapiens]	3	17	3	4	11	4	-1	6	-1
P22234	Bifunctional phosphoribosylaminoimidazole carboxylase/phosphoribosylaminoimidazole succinocarboxamide synthetase [OS=Homo sapiens]	6	17	6	12	31	12	-6	-14	-6
Q9H2G2	STE20-like serine/threonine-protein kinase [OS=Homo sapiens]	1	17	1	1	13	1	0	4	0
P32969	60S ribosomal protein L9 [OS=Homo sapiens]	4	17	4	3	10	3	1	7	1
P22626	Heterogeneous nuclear ribonucleoproteins A2/B1 [OS=Homo sapiens]	5	17	5	1	1	1	4	16	4
P35268	60S ribosomal protein L22 [OS=Homo sapiens]	2	17	2	2	3	2	0	14	0
O95232	Luc7-like protein 3 [OS=Homo sapiens]	5	17	5	5	21	5	0	-4	0
Q9Y3F4	Serine-threonine kinase receptor-associated protein [OS=Homo sapiens]	5	17	5	6	18	6	-1	-1	-1
P41252	Isoleucine--tRNA ligase, cytoplasmic [OS=Homo sapiens]	7	17	7	13	25	13	-6	-8	-6
O43809	Cleavage and polyadenylation specificity factor subunit 5 [OS=Homo sapiens]	4	17	4	3	12	3	1	5	1
P78527	DNA-dependent protein kinase catalytic subunit [OS=Homo sapiens]	10	17	10	12	17	12	-2	0	-2
P08708	40S ribosomal protein S17 [OS=Homo sapiens]	5	17	5	1	8	1	4	9	4
CATD_HUMAN	cRAP cRAP Human cathepsin D	5	17	5	7	11	7	-2	6	-2
P47914	60S ribosomal protein L29 [OS=Homo sapiens]	2	17	2	1	3	1	1	14	1
P46783	40S ribosomal protein S10 [OS=Homo sapiens]	3	16	3	3	10	3	0	6	0
Q13765	Nascent polypeptide-associated complex subunit alpha [OS=Homo sapiens]	3	16	3	3	10	3	0	6	0
P55209	Nucleosome assembly protein 1-like 1 [OS=Homo sapiens]	4	16	4	7	28	7	-3	-12	-3
P22532	Small proline-rich protein 2D [OS=Homo sapiens]	2	16	2	2	5	2	0	11	0
Q07020	60S ribosomal protein L18 [OS=Homo sapiens]	2	16	2	2	6	2	0	10	0
P35637	RNA-binding protein FUS [OS=Homo sapiens]	3	16	3	1	1	1	2	15	2
P62913	60S ribosomal protein L11 [OS=Homo sapiens]	3	16	3	3	10	3	0	6	0
Q9HB71	Calcyclin-binding protein [OS=Homo sapiens]	2	16	2	1	5	1	1	11	1
Q9BXT2	Voltage-dependent calcium channel gamma-6 subunit [OS=Homo sapiens]	1	16	1	0	0	0	1	16	1
P60660	Myosin light polypeptide 6 [OS=Homo sapiens]	3	16	3	3	7	3	0	9	0
P61254	60S ribosomal protein L26 [OS=Homo sapiens]	3	16	3	3	6	3	0	10	0
P62750	60S ribosomal protein L23a [OS=Homo sapiens]	3	16	3	3	11	3	0	5	0
O43684	Mitotic checkpoint protein BUB3 [OS=Homo sapiens]	4	15	4	3	6	3	1	9	1
O76009	Keratin, type I cuticular Ha3-I [OS=Homo sapiens]	7	15	1	0	0	0	7	15	1
P39019	40S ribosomal protein S19 [OS=Homo sapiens]	4	15	4	3	5	3	1	10	1
P27708	CAD protein [OS=Homo sapiens]	7	15	7	11	28	11	-4	-13	-4
P25205	DNA replication licensing factor MCM3 [OS=Homo sapiens]	7	15	7	6	11	6	1	4	1
P40926	Malate dehydrogenase, mitochondrial [OS=Homo sapiens]	4	15	4	7	20	7	-3	-5	-3
P55060	Exportin-2 [OS=Homo sapiens]	7	15	7	14	45	14	-7	-30	-7
P21796	Voltage-dependent anion-selective channel protein 1 [OS=Homo sapiens]	5	15	5	4	11	4	1	4	1
P09874	Poly [ADP-ribose] polymerase 1 [OS=Homo sapiens]	5	15	5	17	55	17	-12	-40	-12
P47897	Glutamine--tRNA ligase [OS=Homo sapiens]	6	15	6	7	21	7	-1	-6	-1
P31040	Succinate dehydrogenase [ubiquinone] flavoprotein subunit, mitochondrial [OS=Homo sapiens]	4	15	4	1	8	1	3	7	3
P61353	60S ribosomal protein L27 [OS=Homo sapiens]	3	15	3	4	13	4	-1	2	-1
P07737	Profilin-1 [OS=Homo sapiens]	4	15	4	4	16	4	0	-1	0
P05198	Eukaryotic translation initiation factor 2 subunit 1 [OS=Homo sapiens]	5	15	5	3	16	3	2	-1	2
P83731	60S ribosomal protein L24 [OS=Homo sapiens]	4	15	4	4	11	4	0	4	0
Q08554	Desmocollin-1 [OS=Homo sapiens]	3	15	3	5	9	5	-2	6	-2
P07237	Protein disulfide-isomerase [OS=Homo sapiens]	4	14	4	4	10	4	0	4	0
P60228	Eukaryotic translation initiation factor 3 subunit E [OS=Homo sapiens]	5	14	5	6	15	6	-1	-1	-1
P62266	40S ribosomal protein S23 [OS=Homo sapiens]	2	14	2	2	17	2	0	-3	0
P14868	Aspartate--tRNA ligase, cytoplasmic [OS=Homo sapiens]	4	14	4	4	8	4	0	6	0
O95373	Importin-7 [OS=Homo sapiens]	5	14	5	6	12	6	-1	2	-1
Q6P2Q9	Pre-mRNA-processing-splicing factor 8 [OS=Homo sapiens]	3	14	3	3	4	3	0	10	0
O00303	Eukaryotic translation initiation factor 3 subunit F [OS=Homo sapiens]	5	14	5	4	6	4	1	8	1
P14314	Glucosidase 2 subunit beta [OS=Homo sapiens]	5	14	5	1	2	1	4	12	4
P08670	Vimentin [OS=Homo sapiens]	6	13	6	0	0	0	6	13	6
Q16629	Serine/arginine-rich splicing factor 7 [OS=Homo sapiens]	4	13	3	1	2	1	3	11	2
Q9Y3U8	60S ribosomal protein L36 [OS=Homo sapiens]	3	13	3	2	5	2	1	8	1
Q15370	Elongin-B [OS=Homo sapiens]	3	13	3	5	19	5	-2	-6	-2
P28066	Proteasome subunit alpha type-5 [OS=Homo sapiens]	4	13	4	3	14	3	1	-1	1
B9A064	Immunoglobulin lambda-like polypeptide 5 [OS=Homo sapiens]	1	13	1	0	0	0	1	13	1
P07477	Serine protease 1 [OS=Homo sapiens]	2	13	2	1	5	1	1	8	1
P00558	Phosphoglycerate kinase 1 [OS=Homo sapiens]	4	13	4	3	12	3	1	1	1
Q15366	Poly(rC)-binding protein 2 [OS=Homo sapiens]	3	13	2	6	18	5	-3	-5	-3
P60900	Proteasome subunit alpha type-6 [OS=Homo sapiens]	4	13	4	5	13	5	-1	0	-1
Q15185	Prostaglandin E synthase 3 [OS=Homo sapiens]	4	13	4	3	8	3	1	5	1
P07814	Bifunctional glutamate/proline--tRNA ligase [OS=Homo sapiens]	5	13	5	15	27	15	-10	-14	-10
P14678	Small nuclear ribonucleoprotein-associated proteins B and B' [OS=Homo sapiens]	3	13	3	1	2	1	2	11	2
P62854	40S ribosomal protein S26 [OS=Homo sapiens]	2	13	2	2	5	2	0	8	0
P62826	GTP-binding nuclear protein Ran [OS=Homo sapiens]	3	13	3	3	4	3	0	9	0
Q01469	Fatty acid-binding protein 5 [OS=Homo sapiens]	4	13	4	2	4	2	2	9	2
P63220	40S ribosomal protein S21 [OS=Homo sapiens]	3	12	3	3	6	3	0	6	0
P62841	40S ribosomal protein S15 [OS=Homo sapiens]	2	12	2	1	21	1	1	-9	1
P49321	Nuclear autoantigenic sperm protein [OS=Homo sapiens]	2	12	2	3	7	3	-1	5	-1
P84098	60S ribosomal protein L19 [OS=Homo sapiens]	2	12	2	1	6	1	1	6	1
Q12931	Heat shock protein 75 kDa, mitochondrial [OS=Homo sapiens]	2	12	1	4	20	3	-2	-8	-2
Q15365	Poly(rC)-binding protein 1 [OS=Homo sapiens]	3	12	2	4	9	3	-1	3	-1
Q12905	Interleukin enhancer-binding factor 2 [OS=Homo sapiens]	2	12	2	9	21	9	-7	-9	-7
Q07955	Serine/arginine-rich splicing factor 1 [OS=Homo sapiens]	3	12	3	0	0	0	3	12	3
Q96IV0	Peptide-N(4)-(N-acetyl-beta-glucosaminyl)asparagine amidase [OS=Homo sapiens]	4	12	4	0	0	0	4	12	4
P84103	Serine/arginine-rich splicing factor 3 [OS=Homo sapiens]	4	12	3	0	0	0	4	12	3
P12268	Inosine-5'-monophosphate dehydrogenase 2 [OS=Homo sapiens]	4	12	4	7	16	7	-3	-4	-3
P31350	Ribonucleoside-diphosphate reductase subunit M2 [OS=Homo sapiens]	3	12	3	6	21	6	-3	-9	-3
O14818	Proteasome subunit alpha type-7 [OS=Homo sapiens]	3	12	3	6	17	6	-3	-5	-3
P32119	Peroxiredoxin-2 [OS=Homo sapiens]	4	12	3	5	14	4	-1	-2	-1
P62249	40S ribosomal protein S16 [OS=Homo sapiens]	2	12	2	1	1	1	1	11	1
P46940	Ras GTPase-activating-like protein IQGAP1 [OS=Homo sapiens]	5	12	5	16	36	16	-11	-24	-11
Q13347	Eukaryotic translation initiation factor 3 subunit I [OS=Homo sapiens]	5	11	5	2	6	2	3	5	3
P49720	Proteasome subunit beta type-3 [OS=Homo sapiens]	3	11	3	4	10	4	-1	1	-1
Q86XP3	ATP-dependent RNA helicase DDX42 [OS=Homo sapiens]	6	11	6	0	0	0	6	11	6
P23490	Loricrin [OS=Homo sapiens]	2	11	2	1	2	1	1	9	1
Q14697	Neutral alpha-glucosidase AB [OS=Homo sapiens]	5	11	5	7	11	7	-2	0	-2
P30153	Serine/threonine-protein phosphatase 2A 65 kDa regulatory subunit A alpha isoform [OS=Homo sapiens]	4	11	4	11	30	11	-7	-19	-7
P49756	RNA-binding protein 25 [OS=Homo sapiens]	3	11	3	0	0	0	3	11	3
Q9H579	Protein MROH8 [OS=Homo sapiens]	1	11	1	0	0	0	1	11	1
Q9NX63	MICOS complex subunit MIC19 [OS=Homo sapiens]	2	11	2	0	0	0	2	11	2
P43487	Ran-specific GTPase-activating protein [OS=Homo sapiens]	2	10	2	2	4	2	0	6	0
Q9H2C0	Gigaxonin [OS=Homo sapiens]	1	10	1	1	4	1	0	6	0
LALBA_BOVIN	cRAP Bovine alpha-lactalbumin	4	10	4	2	3	2	2	7	2
P00403	Cytochrome c oxidase subunit 2 [OS=Homo sapiens]	2	10	2	0	0	0	2	10	2
P05090	Apolipoprotein D [OS=Homo sapiens]	4	10	4	1	5	1	3	5	3
P23528	Cofilin-1 [OS=Homo sapiens]	4	10	4	5	16	5	-1	-6	-1
P30101	Protein disulfide-isomerase A3 [OS=Homo sapiens]	6	10	6	3	5	3	3	5	3
P24534	Elongation factor 1-beta [OS=Homo sapiens]	6	10	5	5	23	5	1	-13	0
P62263	40S ribosomal protein S14 [OS=Homo sapiens]	3	10	3	3	10	3	0	0	0
P55884	Eukaryotic translation initiation factor 3 subunit B [OS=Homo sapiens]	3	10	3	5	7	5	-2	3	-2
P31948	Stress-induced-phosphoprotein 1 [OS=Homo sapiens]	3	10	3	5	13	5	-2	-3	-2
TRFL_HUMAN	cRAP Human lactotransferrin	2	10	2	1	2	1	1	8	1
P43686	26S proteasome regulatory subunit 6B [OS=Homo sapiens]	3	10	3	6	18	6	-3	-8	-3
P13797	Plastin-3 [OS=Homo sapiens]	3	10	3	13	30	13	-10	-20	-10
Q86TJ2	Transcriptional adapter 2-beta [OS=Homo sapiens]	1	10	1	1	2	1	0	8	0
P62195	26S proteasome regulatory subunit 8 [OS=Homo sapiens]	5	10	5	4	8	4	1	2	1
P29966	Myristoylated alanine-rich C-kinase substrate [OS=Homo sapiens]	2	10	2	2	4	2	0	6	0
Q15029	116 kDa U5 small nuclear ribonucleoprotein component [OS=Homo sapiens]	5	10	4	4	8	3	1	2	1
P01861	Immunoglobulin heavy constant gamma 4 [OS=Homo sapiens]	2	9	1	1	5	1	1	4	0
Q86VP6	Cullin-associated NEDD8-dissociated protein 1 [OS=Homo sapiens]	3	9	3	9	25	9	-6	-16	-6
Q5VTL8	Pre-mRNA-splicing factor 38B [OS=Homo sapiens]	3	9	3	1	1	1	2	8	2
P62318	Small nuclear ribonucleoprotein Sm D3 [OS=Homo sapiens]	2	9	2	0	0	0	2	9	2
P01876-1	Isoform 1 of Immunoglobulin heavy constant alpha 1 [OS=Homo sapiens]	2	9	2	1	2	1	1	7	1
P18077	60S ribosomal protein L35a [OS=Homo sapiens]	2	9	2	1	1	1	1	8	1
Q96AG4	Leucine-rich repeat-containing protein 59 [OS=Homo sapiens]	4	9	4	3	3	3	1	6	1
Q15369	Elongin-C [OS=Homo sapiens]	2	9	2	4	12	4	-2	-3	-2
Q7L4I2	Arginine/serine-rich coiled-coil protein 2 [OS=Homo sapiens]	2	9	2	2	4	2	0	5	0
P25788	Proteasome subunit alpha type-3 [OS=Homo sapiens]	2	9	2	3	6	3	-1	3	-1
Q9UBX3	Mitochondrial dicarboxylate carrier [OS=Homo sapiens]	4	9	4	0	0	0	4	9	4
P62910	60S ribosomal protein L32 [OS=Homo sapiens]	2	9	2	1	2	1	1	7	1
P46778	60S ribosomal protein L21 [OS=Homo sapiens]	2	9	2	1	2	1	1	7	1
Q6UWP8	Suprabasin [OS=Homo sapiens]	2	9	2	1	2	1	1	7	1
O75821	Eukaryotic translation initiation factor 3 subunit G [OS=Homo sapiens]	4	9	4	2	4	2	2	5	2
Q92598	Heat shock protein 105 kDa [OS=Homo sapiens]	4	9	3	6	12	5	-2	-3	-2
P98179	RNA-binding protein 3 [OS=Homo sapiens]	2	9	2	1	1	1	1	8	1
Q9BQA1	Methylosome protein 50 [OS=Homo sapiens]	2	8	2	1	2	1	1	6	1
Q8NE71	ATP-binding cassette sub-family F member 1 [OS=Homo sapiens]	3	8	3	7	27	7	-4	-19	-4
P28072	Proteasome subunit beta type-6 [OS=Homo sapiens]	2	8	2	3	5	3	-1	3	-1
Q96DR8	Mucin-like protein 1 [OS=Homo sapiens]	1	8	1	1	1	1	0	7	0
O00148	ATP-dependent RNA helicase DDX39A [OS=Homo sapiens]	2	8	2	0	0	0	2	8	2
P04844	Dolichyl-diphosphooligosaccharide--protein glycosyltransferase subunit 2 [OS=Homo sapiens]	2	8	2	2	8	2	0	0	0
P42704	Leucine-rich PPR motif-containing protein, mitochondrial [OS=Homo sapiens]	4	8	4	13	37	13	-9	-29	-9
P15311	Ezrin [OS=Homo sapiens]	2	8	2	2	3	2	0	5	0
O43670	BUB3-interacting and GLEBS motif-containing protein ZNF207 [OS=Homo sapiens]	2	8	2	0	0	0	2	8	2
Q07666	KH domain-containing, RNA-binding, signal transduction-associated protein 1 [OS=Homo sapiens]	2	8	2	2	5	2	0	3	0
Q13247	Serine/arginine-rich splicing factor 6 [OS=Homo sapiens]	2	8	2	0	0	0	2	8	2
P53396	ATP-citrate synthase [OS=Homo sapiens]	5	8	5	11	34	11	-6	-26	-6
P31689	DnaJ homolog subfamily A member 1 [OS=Homo sapiens]	2	8	2	3	6	3	-1	2	-1
O43242	26S proteasome non-ATPase regulatory subunit 3 [OS=Homo sapiens]	3	8	3	2	4	2	1	4	1
P09429	High mobility group protein B1 [OS=Homo sapiens]	2	8	2	0	0	0	2	8	2
P12004	Proliferating cell nuclear antigen [OS=Homo sapiens]	2	8	2	5	13	5	-3	-5	-3
Q99613	Eukaryotic translation initiation factor 3 subunit C [OS=Homo sapiens]	4	8	4	0	0	0	4	8	4
Q15008	26S proteasome non-ATPase regulatory subunit 6 [OS=Homo sapiens]	3	8	3	2	3	2	1	5	1
Q15208	Serine/threonine-protein kinase 38 [OS=Homo sapiens]	4	8	4	4	6	4	0	2	0
Q96QA5	Gasdermin-A [OS=Homo sapiens]	2	8	2	1	4	1	1	4	1
Q8N8S7	Protein enabled homolog [OS=Homo sapiens]	3	8	3	2	4	2	1	4	1
Q07065	Cytoskeleton-associated protein 4 [OS=Homo sapiens]	3	8	3	9	17	9	-6	-9	-6
P37802	Transgelin-2 [OS=Homo sapiens]	5	8	5	3	10	3	2	-2	2
P99999	Cytochrome c [OS=Homo sapiens]	1	8	1	2	4	2	-1	4	-1
P58107	Epiplakin [OS=Homo sapiens]	3	7	3	5	21	5	-2	-14	-2
Q16576	Histone-binding protein RBBP7 [OS=Homo sapiens]	2	7	2	3	5	3	-1	2	-1
E7ERA6	RING finger protein 223 [OS=Homo sapiens]	1	7	1	1	2	1	0	5	0
P61513	60S ribosomal protein L37a [OS=Homo sapiens]	2	7	2	1	2	1	1	5	1
Q9UN86	Ras GTPase-activating protein-binding protein 2 [OS=Homo sapiens]	2	7	2	1	1	1	1	6	1
Q04760	Lactoylglutathione lyase [OS=Homo sapiens]	2	7	2	5	11	5	-3	-4	-3
P54886	Delta-1-pyrroline-5-carboxylate synthase [OS=Homo sapiens]	2	7	2	4	7	4	-2	0	-2
Q9UBQ5	Eukaryotic translation initiation factor 3 subunit K [OS=Homo sapiens]	2	7	2	1	2	1	1	5	1
K2M1_SHEEP	cRAP Sheep keratin II-1	4	7	2	0	0	0	4	7	2
P62308	Small nuclear ribonucleoprotein G [OS=Homo sapiens]	2	7	2	2	4	2	0	3	0
Q96FQ6	Protein S100-A16 [OS=Homo sapiens]	3	7	3	1	4	1	2	3	2
P33991	DNA replication licensing factor MCM4 [OS=Homo sapiens]	3	7	3	2	10	2	1	-3	1
P47813	Eukaryotic translation initiation factor 1A, X-chromosomal [OS=Homo sapiens]	2	7	2	1	3	1	1	4	1
P62899	60S ribosomal protein L31 [OS=Homo sapiens]	2	7	2	2	8	2	0	-1	0
Q09666	Neuroblast differentiation-associated protein AHNAK [OS=Homo sapiens]	1	7	1	1	3	1	0	4	0
P33993	DNA replication licensing factor MCM7 [OS=Homo sapiens]	3	7	3	5	8	5	-2	-1	-2
Q7L2E3	ATP-dependent RNA helicase DHX30 [OS=Homo sapiens]	3	7	3	3	13	3	0	-6	0
P05089	Arginase-1 [OS=Homo sapiens]	4	7	4	3	4	3	1	3	1
P62861	FAU ubiquitin-like and ribosomal protein S30 [OS=Homo sapiens]	1	7	1	1	2	1	0	5	0
O60762	Dolichol-phosphate mannosyltransferase subunit 1 [OS=Homo sapiens]	3	7	3	0	0	0	3	7	3
Q01518	Adenylyl cyclase-associated protein 1 [OS=Homo sapiens]	3	7	3	4	9	4	-1	-2	-1
Q9UJS0	Electrogenic aspartate/glutamate antiporter SLC25A13, mitochondrial [OS=Homo sapiens]	4	7	4	1	2	1	3	5	3
P06753-2	Isoform 2 of Tropomyosin alpha-3 chain [OS=Homo sapiens]	3	7	2	4	8	4	-1	-1	-2
O43707	Alpha-actinin-4 [OS=Homo sapiens]	4	7	4	6	15	6	-2	-8	-2
Q96FJ2	Dynein light chain 2, cytoplasmic [OS=Homo sapiens]	2	7	2	0	0	0	2	7	2
P48047	ATP synthase subunit O, mitochondrial [OS=Homo sapiens]	2	7	2	1	2	1	1	5	1
P20742	Pregnancy zone protein [OS=Homo sapiens]	3	7	3	0	0	0	3	7	3
P10599	Thioredoxin [OS=Homo sapiens]	1	7	1	1	3	1	0	4	0
Q13435	Splicing factor 3B subunit 2 [OS=Homo sapiens]	2	7	2	0	0	0	2	7	2
O75347	Tubulin-specific chaperone A [OS=Homo sapiens]	2	6	2	1	1	1	1	5	1
Q96SA4-2	Isoform 2 of Serine incorporator 2 [OS=Homo sapiens]	1	6	1	1	8	1	0	-2	0
P14174	Macrophage migration inhibitory factor [OS=Homo sapiens]	1	6	1	1	2	1	0	4	0
Q04837	Single-stranded DNA-binding protein, mitochondrial [OS=Homo sapiens]	2	6	2	4	9	4	-2	-3	-2
Q16531	DNA damage-binding protein 1 [OS=Homo sapiens]	5	6	5	10	25	10	-5	-19	-5
P35030	Trypsin-3 [OS=Homo sapiens]	1	6	1	1	2	1	0	4	0
GSTP1_HUMAN	cRAP Human GST P	2	6	2	7	18	7	-5	-12	-5
Q5T8P6	RNA-binding protein 26 [OS=Homo sapiens]	2	6	2	1	2	1	1	4	1
Q9P246	Stromal interaction molecule 2 [OS=Homo sapiens]	1	6	1	0	0	0	1	6	1
P62316	Small nuclear ribonucleoprotein Sm D2 [OS=Homo sapiens]	3	6	3	0	0	0	3	6	3
Q99460	26S proteasome non-ATPase regulatory subunit 1 [OS=Homo sapiens]	3	6	3	6	26	6	-3	-20	-3
O95757	Heat shock 70 kDa protein 4L [OS=Homo sapiens]	4	6	2	7	19	5	-3	-13	-3
P62304	Small nuclear ribonucleoprotein E [OS=Homo sapiens]	1	6	1	1	1	1	0	5	0
O95816	BAG family molecular chaperone regulator 2 [OS=Homo sapiens]	1	6	1	0	0	0	1	6	1
Q9Y266	Nuclear migration protein nudC [OS=Homo sapiens]	2	6	2	3	9	3	-1	-3	-1
Q9Y678	Coatomer subunit gamma-1 [OS=Homo sapiens]	2	6	2	5	12	3	-3	-6	-1
P29401	Transketolase [OS=Homo sapiens]	3	6	3	8	39	8	-5	-33	-5
P30048	Thioredoxin-dependent peroxide reductase, mitochondrial [OS=Homo sapiens]	3	6	3	2	7	2	1	-1	1
Q8NAV1	Pre-mRNA-splicing factor 38A [OS=Homo sapiens]	3	6	3	0	0	0	3	6	3
P43243	Matrin-3 [OS=Homo sapiens]	1	6	1	1	5	1	0	1	0
O75431	Metaxin-2 [OS=Homo sapiens]	1	6	1	0	0	0	1	6	1
Q15691	Microtubule-associated protein RP/EB family member 1 [OS=Homo sapiens]	3	6	3	3	10	3	0	-4	0
O15372	Eukaryotic translation initiation factor 3 subunit H [OS=Homo sapiens]	2	6	2	1	1	1	1	5	1
Q9Y262	Eukaryotic translation initiation factor 3 subunit L [OS=Homo sapiens]	3	6	3	7	20	7	-4	-14	-4
P10412	Histone H1.4 [OS=Homo sapiens]	3	6	1	1	1	1	2	5	0
P16403	Histone H1.2 [OS=Homo sapiens]	3	6	1	0	0	0	3	6	1
Q9Y2W2	WW domain-binding protein 11 [OS=Homo sapiens]	1	6	1	0	0	0	1	6	1
P11586	C-1-tetrahydrofolate synthase, cytoplasmic [OS=Homo sapiens]	4	6	4	8	16	8	-4	-10	-4
Q15427	Splicing factor 3B subunit 4 [OS=Homo sapiens]	2	6	2	0	0	0	2	6	2
P23284	Peptidyl-prolyl cis-trans isomerase B [OS=Homo sapiens]	1	6	1	1	4	1	0	2	0
Q9NZ01	Very-long-chain enoyl-CoA reductase [OS=Homo sapiens]	1	6	1	1	2	1	0	4	0
P62191	26S proteasome regulatory subunit 4 [OS=Homo sapiens]	2	6	2	2	10	2	0	-4	0
P17812	CTP synthase 1 [OS=Homo sapiens]	2	6	2	3	8	3	-1	-2	-1
P61026	Ras-related protein Rab-10 [OS=Homo sapiens]	1	5	1	2	8	2	-1	-3	-1
Q01844	RNA-binding protein EWS [OS=Homo sapiens]	2	5	2	0	0	0	2	5	2
P52565	Rho GDP-dissociation inhibitor 1 [OS=Homo sapiens]	1	5	1	2	9	2	-1	-4	-1
P34897	Serine hydroxymethyltransferase, mitochondrial [OS=Homo sapiens]	2	5	2	1	2	1	1	3	1
Q6ZVX7	F-box only protein 50 [OS=Homo sapiens]	1	5	1	2	3	2	-1	2	-1
P16949	Stathmin [OS=Homo sapiens]	3	5	3	1	4	1	2	1	2
P05023	Sodium/potassium-transporting ATPase subunit alpha-1 [OS=Homo sapiens]	4	5	4	6	12	6	-2	-7	-2
Q96GP6	Scavenger receptor class F member 2 [OS=Homo sapiens]	1	5	1	0	0	0	1	5	1
Q9UNS2	COP9 signalosome complex subunit 3 [OS=Homo sapiens]	1	5	1	1	10	1	0	-5	0
Q9NWB6	Arginine and glutamate-rich protein 1 [OS=Homo sapiens]	1	5	1	0	0	0	1	5	1
Q92499	ATP-dependent RNA helicase DDX1 [OS=Homo sapiens]	2	5	2	4	7	4	-2	-2	-2
Q969H8	Myeloid-derived growth factor [OS=Homo sapiens]	1	5	1	1	1	1	0	4	0
P53007	Tricarboxylate transport protein, mitochondrial [OS=Homo sapiens]	2	5	2	0	0	0	2	5	2
Q15637	Splicing factor 1 [OS=Homo sapiens]	1	5	1	2	9	2	-1	-4	-1
Q15019	Septin-2 [OS=Homo sapiens]	1	5	1	5	11	5	-4	-6	-4
P55854	Small ubiquitin-related modifier 3 [OS=Homo sapiens]	1	5	1	1	2	1	0	3	0
Q96Q89	Kinesin-like protein KIF20B [OS=Homo sapiens]	1	5	1	1	5	1	0	0	0
P04843	Dolichyl-diphosphooligosaccharide--protein glycosyltransferase subunit 1 [OS=Homo sapiens]	2	5	2	3	4	3	-1	1	-1
P62306	Small nuclear ribonucleoprotein F [OS=Homo sapiens]	2	5	2	1	2	1	1	3	1
Q96IX5	ATP synthase membrane subunit K, mitochondrial [OS=Homo sapiens]	1	5	1	1	1	1	0	4	0
P35606	Coatomer subunit beta' [OS=Homo sapiens]	2	5	2	2	4	2	0	1	0
P50395	Rab GDP dissociation inhibitor beta [OS=Homo sapiens]	1	5	1	4	13	4	-3	-8	-3
P59665	Neutrophil defensin 1 [OS=Homo sapiens]	1	5	1	0	0	0	1	5	1
P27635	60S ribosomal protein L10 [OS=Homo sapiens]	2	5	2	2	11	2	0	-6	0
Q9Y6G9	Cytoplasmic dynein 1 light intermediate chain 1 [OS=Homo sapiens]	1	5	1	3	3	3	-2	2	-2
P63151	Serine/threonine-protein phosphatase 2A 55 kDa regulatory subunit B alpha isoform [OS=Homo sapiens]	3	5	3	0	0	0	3	5	3
Q13243	Serine/arginine-rich splicing factor 5 [OS=Homo sapiens]	2	5	2	1	2	1	1	3	1
Q13185	Chromobox protein homolog 3 [OS=Homo sapiens]	1	4	1	1	3	1	0	1	0
P48556	26S proteasome non-ATPase regulatory subunit 8 [OS=Homo sapiens]	1	4	1	1	2	1	0	2	0
Q96AE4	Far upstream element-binding protein 1 [OS=Homo sapiens]	3	4	3	1	1	1	2	3	2
P27816	Microtubule-associated protein 4 [OS=Homo sapiens]	2	4	2	3	6	3	-1	-2	-1
Q9BY44	Eukaryotic translation initiation factor 2A [OS=Homo sapiens]	1	4	1	0	0	0	1	4	1
Q08188	Protein-glutamine gamma-glutamyltransferase E [OS=Homo sapiens]	2	4	2	4	9	4	-2	-5	-2
O00483	Cytochrome c oxidase subunit NDUFA4 [OS=Homo sapiens]	2	4	2	1	3	1	1	1	1
P62714	Serine/threonine-protein phosphatase 2A catalytic subunit beta isoform [OS=Homo sapiens]	1	4	1	4	10	4	-3	-6	-3
P26640	Valine--tRNA ligase [OS=Homo sapiens]	1	4	1	5	11	5	-4	-7	-4
Q7L2H7	Eukaryotic translation initiation factor 3 subunit M [OS=Homo sapiens]	2	4	2	2	5	2	0	-1	0
P25787	Proteasome subunit alpha type-2 [OS=Homo sapiens]	1	4	1	2	7	2	-1	-3	-1
O75534	Cold shock domain-containing protein E1 [OS=Homo sapiens]	2	4	2	5	12	5	-3	-8	-3
P01834	Immunoglobulin kappa constant [OS=Homo sapiens]	2	4	2	1	1	1	1	3	1
P49207	60S ribosomal protein L34 [OS=Homo sapiens]	3	4	3	2	4	2	1	0	1
Q494V2	Cilia- and flagella-associated protein 100 [OS=Homo sapiens]	1	4	1	1	1	1	0	3	0
P06493	Cyclin-dependent kinase 1 [OS=Homo sapiens]	2	4	2	0	0	0	2	4	2
P06744	Glucose-6-phosphate isomerase [OS=Homo sapiens]	1	4	1	5	20	5	-4	-16	-4
A5YKK6	CCR4-NOT transcription complex subunit 1 [OS=Homo sapiens]	2	4	2	0	0	0	2	4	2
Q14257	Reticulocalbin-2 [OS=Homo sapiens]	2	4	2	3	6	3	-1	-2	-1
P49721	Proteasome subunit beta type-2 [OS=Homo sapiens]	3	4	3	4	9	4	-1	-5	-1
P53618	Coatomer subunit beta [OS=Homo sapiens]	1	4	1	6	13	6	-5	-9	-5
P00492	Hypoxanthine-guanine phosphoribosyltransferase [OS=Homo sapiens]	2	4	2	2	2	2	0	2	0
P43307	Translocon-associated protein subunit alpha [OS=Homo sapiens]	1	4	1	2	3	2	-1	1	-1
P80723	Brain acid soluble protein 1 [OS=Homo sapiens]	2	4	2	0	0	0	2	4	2
P23588	Eukaryotic translation initiation factor 4B [OS=Homo sapiens]	2	4	2	0	0	0	2	4	2
LYSC_HUMAN	cRAP Human lysozyme	1	4	1	3	7	3	-2	-3	-2
Q9H9B4	Sideroflexin-1 [OS=Homo sapiens]	1	4	1	2	8	2	-1	-4	-1
P63313	Thymosin beta-10 [OS=Homo sapiens]	1	4	1	1	3	1	0	1	0
P00491	Purine nucleoside phosphorylase [OS=Homo sapiens]	1	4	1	1	3	1	0	1	0
P20290	Transcription factor BTF3 [OS=Homo sapiens]	1	4	1	2	8	2	-1	-4	-1
P08574	Cytochrome c1, heme protein, mitochondrial [OS=Homo sapiens]	1	4	1	0	0	0	1	4	1
P35613	Basigin [OS=Homo sapiens]	1	4	1	3	4	3	-2	0	-2
O75400	Pre-mRNA-processing factor 40 homolog A [OS=Homo sapiens]	1	4	1	0	0	0	1	4	1
Q9Y237	Peptidyl-prolyl cis-trans isomerase NIMA-interacting 4 [OS=Homo sapiens]	1	4	1	0	0	0	1	4	1
P41250	Glycine--tRNA ligase [OS=Homo sapiens]	1	4	1	0	0	0	1	4	1
P20962	Parathymosin [OS=Homo sapiens]	1	4	1	1	1	1	0	3	0
P07602	Prosaposin [OS=Homo sapiens]	2	4	2	1	8	1	1	-4	1
Q9Y285	Phenylalanine--tRNA ligase alpha subunit [OS=Homo sapiens]	2	4	2	2	9	2	0	-5	0
P11387	DNA topoisomerase 1 [OS=Homo sapiens]	1	4	1	0	0	0	1	4	1
P30084	Enoyl-CoA hydratase, mitochondrial [OS=Homo sapiens]	1	4	1	2	10	2	-1	-6	-1
P62633	CCHC-type zinc finger nucleic acid binding protein [OS=Homo sapiens]	2	3	2	1	1	1	1	2	1
P24539	ATP synthase F(0) complex subunit B1, mitochondrial [OS=Homo sapiens]	1	3	1	0	0	0	1	3	1
P33947	ER lumen protein-retaining receptor 2 [OS=Homo sapiens]	1	3	1	0	0	0	1	3	1
P26196	Probable ATP-dependent RNA helicase DDX6 [OS=Homo sapiens]	1	3	1	1	1	1	0	2	0
O00217	NADH dehydrogenase [ubiquinone] iron-sulfur protein 8, mitochondrial [OS=Homo sapiens]	1	3	1	1	1	1	0	2	0
P01857-1	Isoform 1 of Immunoglobulin heavy constant gamma 1 [OS=Homo sapiens]	2	3	1	2	8	2	0	-5	-1
P18669	Phosphoglycerate mutase 1 [OS=Homo sapiens]	3	3	3	4	9	4	-1	-6	-1
Q9NTK5	Obg-like ATPase 1 [OS=Homo sapiens]	2	3	2	1	7	1	1	-4	1
Q99615	DnaJ homolog subfamily C member 7 [OS=Homo sapiens]	1	3	1	2	5	2	-1	-2	-1
P04792	Heat shock protein beta-1 [OS=Homo sapiens]	1	3	1	2	2	2	-1	1	-1
Q7RTV0	PHD finger-like domain-containing protein 5A [OS=Homo sapiens]	1	3	1	0	0	0	1	3	1
P25786	Proteasome subunit alpha type-1 [OS=Homo sapiens]	2	3	2	2	3	2	0	0	0
P09936	Ubiquitin carboxyl-terminal hydrolase isozyme L1 [OS=Homo sapiens]	3	3	3	2	3	2	1	0	1
P62273	40S ribosomal protein S29 [OS=Homo sapiens]	1	3	1	0	0	0	1	3	1
Q8IWX8	Calcium homeostasis endoplasmic reticulum protein [OS=Homo sapiens]	1	3	1	1	1	1	0	2	0
Q14739	Delta(14)-sterol reductase LBR [OS=Homo sapiens]	1	3	1	0	0	0	1	3	1
P57088	Transmembrane protein 33 [OS=Homo sapiens]	1	3	1	3	5	3	-2	-2	-2
P20618	Proteasome subunit beta type-1 [OS=Homo sapiens]	1	3	1	2	5	2	-1	-2	-1
P52292	Importin subunit alpha-1 [OS=Homo sapiens]	2	3	2	7	25	7	-5	-22	-5
P51665	26S proteasome non-ATPase regulatory subunit 7 [OS=Homo sapiens]	2	3	2	2	6	2	0	-3	0
Q12904	Aminoacyl tRNA synthase complex-interacting multifunctional protein 1 [OS=Homo sapiens]	1	3	1	1	5	1	0	-2	0
P30041	Peroxiredoxin-6 [OS=Homo sapiens]	2	3	2	5	8	5	-3	-5	-3
P61163	Alpha-centractin [OS=Homo sapiens]	3	3	3	5	16	5	-2	-13	-2
P22528	Cornifin-B [OS=Homo sapiens]	1	3	1	1	2	1	0	1	0
O95359	Transforming acidic coiled-coil-containing protein 2 [OS=Homo sapiens]	1	3	1	0	0	0	1	3	1
P62333	26S proteasome regulatory subunit 10B [OS=Homo sapiens]	1	3	1	2	5	2	-1	-2	-1
Q9BUJ2	Heterogeneous nuclear ribonucleoprotein U-like protein 1 [OS=Homo sapiens]	1	3	1	3	3	3	-2	0	-2
O60812	Heterogeneous nuclear ribonucleoprotein C-like 1 [OS=Homo sapiens]	1	3	1	0	0	0	1	3	1
Q6P1M0	Long-chain fatty acid transport protein 4 [OS=Homo sapiens]	1	3	1	0	0	0	1	3	1
O14980	Exportin-1 [OS=Homo sapiens]	2	3	2	6	9	6	-4	-6	-4
Q99873	Protein arginine N-methyltransferase 1 [OS=Homo sapiens]	2	3	2	6	11	6	-4	-8	-4
Q9NZJ7	Mitochondrial carrier homolog 1 [OS=Homo sapiens]	1	3	1	0	0	0	1	3	1
Q12874	Splicing factor 3A subunit 3 [OS=Homo sapiens]	2	3	2	1	2	1	1	1	1
Q9HCY8	Protein S100-A14 [OS=Homo sapiens]	2	3	2	3	7	3	-1	-4	-1
O94905	Erlin-2 [OS=Homo sapiens]	2	3	2	0	0	0	2	3	2
P01860	Immunoglobulin heavy constant gamma 3 [OS=Homo sapiens]	2	3	1	0	0	0	2	3	1
O00487	26S proteasome non-ATPase regulatory subunit 14 [OS=Homo sapiens]	1	3	1	2	5	2	-1	-2	-1
Q13867	Bleomycin hydrolase [OS=Homo sapiens]	2	3	2	3	5	3	-1	-2	-1
Q15459	Splicing factor 3A subunit 1 [OS=Homo sapiens]	2	3	2	0	0	0	2	3	2
P55010	Eukaryotic translation initiation factor 5 [OS=Homo sapiens]	1	3	1	0	0	0	1	3	1
Q9BXP5	Serrate RNA effector molecule homolog [OS=Homo sapiens]	1	3	1	1	3	1	0	0	0
P20042	Eukaryotic translation initiation factor 2 subunit 2 [OS=Homo sapiens]	1	3	1	3	8	3	-2	-5	-2
Q7Z5P9	Mucin-19 [OS=Homo sapiens]	1	3	1	0	0	0	1	3	1
P53985	Monocarboxylate transporter 1 [OS=Homo sapiens]	2	3	2	1	7	1	1	-4	1
Q15517	Corneodesmosin [OS=Homo sapiens]	1	3	1	1	2	1	0	1	0
O94979	Protein transport protein Sec31A [OS=Homo sapiens]	2	3	2	1	5	1	1	-2	1
P04040	Catalase [OS=Homo sapiens]	2	3	2	0	0	0	2	3	2
P61289	Proteasome activator complex subunit 3 [OS=Homo sapiens]	2	3	2	2	3	2	0	0	0
Q8WVK2	U4/U6.U5 small nuclear ribonucleoprotein 27 kDa protein [OS=Homo sapiens]	1	2	1	0	0	0	1	2	1
P27695	DNA-(apurinic or apyrimidinic site) endonuclease [OS=Homo sapiens]	1	2	1	1	2	1	0	0	0
Q9BWJ5	Splicing factor 3B subunit 5 [OS=Homo sapiens]	1	2	1	0	0	0	1	2	1
P24844	Myosin regulatory light polypeptide 9 [OS=Homo sapiens]	1	2	1	0	0	0	1	2	1
Q12840	Kinesin heavy chain isoform 5A [OS=Homo sapiens]	1	2	1	0	0	0	1	2	1
P13667	Protein disulfide-isomerase A4 [OS=Homo sapiens]	2	2	2	3	7	3	-1	-5	-1
Q15393	Splicing factor 3B subunit 3 [OS=Homo sapiens]	2	2	2	3	7	3	-1	-5	-1
P35998	26S proteasome regulatory subunit 7 [OS=Homo sapiens]	1	2	1	1	2	1	0	0	0
P56192	Methionine--tRNA ligase, cytoplasmic [OS=Homo sapiens]	1	2	1	6	13	6	-5	-11	-5
Q9UBD9	Cardiotrophin-like cytokine factor 1 [OS=Homo sapiens]	1	2	1	0	0	0	1	2	1
P04004	Vitronectin [OS=Homo sapiens]	1	2	1	0	0	0	1	2	1
P10155	RNA-binding protein RO60 [OS=Homo sapiens]	1	2	1	2	4	2	-1	-2	-1
O75367	Core histone macro-H2A.1 [OS=Homo sapiens]	1	2	1	0	0	0	1	2	1
Q92616	eIF-2-alpha kinase activator GCN1 [OS=Homo sapiens]	2	2	2	10	19	10	-8	-17	-8
Q99436	Proteasome subunit beta type-7 [OS=Homo sapiens]	1	2	1	1	4	1	0	-2	0
Q9UBT2	SUMO-activating enzyme subunit 2 [OS=Homo sapiens]	1	2	1	2	4	2	-1	-2	-1
O75629	Protein CREG1 [OS=Homo sapiens]	1	2	1	1	2	1	0	0	0
Q15046	Lysine--tRNA ligase [OS=Homo sapiens]	1	2	1	1	4	1	0	-2	0
P42766	60S ribosomal protein L35 [OS=Homo sapiens]	1	2	1	1	1	1	0	1	0
Q14444	Caprin-1 [OS=Homo sapiens]	1	2	1	1	3	1	0	-1	0
P43246	DNA mismatch repair protein Msh2 [OS=Homo sapiens]	1	2	1	0	0	0	1	2	1
P42771	Cyclin-dependent kinase inhibitor 2A [OS=Homo sapiens]	1	2	1	1	2	1	0	0	0
Q9Y2S6	Translation machinery-associated protein 7 [OS=Homo sapiens]	1	2	1	0	0	0	1	2	1
P51148	Ras-related protein Rab-5C [OS=Homo sapiens]	2	2	2	2	3	2	0	-1	0
Q9NS69	Mitochondrial import receptor subunit TOM22 homolog [OS=Homo sapiens]	2	2	2	1	4	1	1	-2	1
P33992	DNA replication licensing factor MCM5 [OS=Homo sapiens]	2	2	2	1	2	1	1	0	1
O15371	Eukaryotic translation initiation factor 3 subunit D [OS=Homo sapiens]	1	2	1	4	8	4	-3	-6	-3
P00367	Glutamate dehydrogenase 1, mitochondrial [OS=Homo sapiens]	1	2	1	2	3	2	-1	-1	-1
P49755	Transmembrane emp24 domain-containing protein 10 [OS=Homo sapiens]	1	2	1	0	0	0	1	2	1
O14745	Na(+)/H(+) exchange regulatory cofactor NHE-RF1 [OS=Homo sapiens]	1	2	1	0	0	0	1	2	1
P49458	Signal recognition particle 9 kDa protein [OS=Homo sapiens]	1	2	1	1	1	1	0	1	0
P49821	NADH dehydrogenase [ubiquinone] flavoprotein 1, mitochondrial [OS=Homo sapiens]	1	2	1	0	0	0	1	2	1
O14579	Coatomer subunit epsilon [OS=Homo sapiens]	1	2	1	0	0	0	1	2	1
P62136	Serine/threonine-protein phosphatase PP1-alpha catalytic subunit [OS=Homo sapiens]	1	2	1	1	10	1	0	-8	0
Q9P2J5	Leucine--tRNA ligase, cytoplasmic [OS=Homo sapiens]	1	2	1	6	14	6	-5	-12	-5
Q02383	Semenogelin-2 [OS=Homo sapiens]	1	2	1	0	0	0	1	2	1
P08195	4F2 cell-surface antigen heavy chain [OS=Homo sapiens]	2	2	2	2	6	2	0	-4	0
P25311	Zinc-alpha-2-glycoprotein [OS=Homo sapiens]	2	2	2	5	13	5	-3	-11	-3
Q9HAV4	Exportin-5 [OS=Homo sapiens]	1	2	1	2	5	2	-1	-3	-1
O00231	26S proteasome non-ATPase regulatory subunit 11 [OS=Homo sapiens]	1	2	1	6	13	6	-5	-11	-5
P32189-1	Isoform 1 of Glycerol kinase [OS=Homo sapiens]	1	2	1	0	0	0	1	2	1
Q14566	DNA replication licensing factor MCM6 [OS=Homo sapiens]	2	2	2	3	11	3	-1	-9	-1
P53999	Activated RNA polymerase II transcriptional coactivator p15 [OS=Homo sapiens]	1	2	1	5	20	5	-4	-18	-4
Q9Y512	Sorting and assembly machinery component 50 homolog [OS=Homo sapiens]	1	2	1	0	0	0	1	2	1
P51149	Ras-related protein Rab-7a [OS=Homo sapiens]	1	2	1	3	6	3	-2	-4	-2
P67936	Tropomyosin alpha-4 chain [OS=Homo sapiens]	2	2	1	0	0	0	2	2	1
Q9Y241	HIG1 domain family member 1A, mitochondrial [OS=Homo sapiens]	1	2	1	0	0	0	1	2	1
Q9Y2R9	28S ribosomal protein S7, mitochondrial [OS=Homo sapiens]	1	2	1	0	0	0	1	2	1
P42167	Lamina-associated polypeptide 2, isoforms beta/gamma [OS=Homo sapiens]	1	2	1	4	8	4	-3	-6	-3
Q9BVK6	Transmembrane emp24 domain-containing protein 9 [OS=Homo sapiens]	1	2	1	0	0	0	1	2	1
Q96CS3	FAS-associated factor 2 [OS=Homo sapiens]	1	2	1	0	0	0	1	2	1
O14949	Cytochrome b-c1 complex subunit 8 [OS=Homo sapiens]	1	2	1	0	0	0	1	2	1
P62495	Eukaryotic peptide chain release factor subunit 1 [OS=Homo sapiens]	1	2	1	1	2	1	0	0	0
P16615	Sarcoplasmic/endoplasmic reticulum calcium ATPase 2 [OS=Homo sapiens]	1	2	1	3	8	3	-2	-6	-2
P31942	Heterogeneous nuclear ribonucleoprotein H3 [OS=Homo sapiens]	2	2	2	0	0	0	2	2	2
P54136	Arginine--tRNA ligase, cytoplasmic [OS=Homo sapiens]	1	2	1	6	12	6	-5	-10	-5
Q86V81	THO complex subunit 4 [OS=Homo sapiens]	2	2	2	2	8	2	0	-6	0
Q15388	Mitochondrial import receptor subunit TOM20 homolog [OS=Homo sapiens]	1	2	1	1	3	1	0	-1	0
Q96CU9	FAD-dependent oxidoreductase domain-containing protein 1 [OS=Homo sapiens]	1	2	1	0	0	0	1	2	1
P20930	Filaggrin [OS=Homo sapiens]	2	2	2	2	3	2	0	-1	0
O14744	Protein arginine N-methyltransferase 5 [OS=Homo sapiens]	1	2	1	4	7	4	-3	-5	-3
Q00688	Peptidyl-prolyl cis-trans isomerase FKBP3 [OS=Homo sapiens]	2	2	2	0	0	0	2	2	2
P51858	Hepatoma-derived growth factor [OS=Homo sapiens]	1	2	1	0	0	0	1	2	1
Q7Z7H8	39S ribosomal protein L10, mitochondrial [OS=Homo sapiens]	1	2	1	1	9	1	0	-7	0
P08246	Neutrophil elastase [OS=Homo sapiens]	1	2	1	0	0	0	1	2	1
O60884	DnaJ homolog subfamily A member 2 [OS=Homo sapiens]	2	2	2	2	7	2	0	-5	0
Q52LJ0-1	Isoform 1 of Protein FAM98B [OS=Homo sapiens]	2	2	2	0	0	0	2	2	2
P02649	Apolipoprotein E [OS=Homo sapiens]	1	2	1	0	0	0	1	2	1
Q13442	28 kDa heat- and acid-stable phosphoprotein [OS=Homo sapiens]	1	2	1	2	3	2	-1	-1	-1
Q53H12	Acylglycerol kinase, mitochondrial [OS=Homo sapiens]	1	2	1	2	3	2	-1	-1	-1
P53621	Coatomer subunit alpha [OS=Homo sapiens]	2	2	2	4	8	4	-2	-6	-2
P01591	Immunoglobulin J chain [OS=Homo sapiens]	1	2	1	0	0	0	1	2	1
O15042	U2 snRNP-associated SURP motif-containing protein [OS=Homo sapiens]	2	2	2	0	0	0	2	2	2
Q96K49	Transmembrane protein 87B [OS=Homo sapiens]	1	2	1	0	0	0	1	2	1
P02786	Transferrin receptor protein 1 [OS=Homo sapiens]	1	2	1	2	3	2	-1	-1	-1
Q9Y5B9	FACT complex subunit SPT16 [OS=Homo sapiens]	1	2	1	6	12	6	-5	-10	-5
Q9BSD7	Cancer-related nucleoside-triphosphatase [OS=Homo sapiens]	1	2	1	1	6	1	0	-4	0
P09496	Clathrin light chain A [OS=Homo sapiens]	1	2	1	0	0	0	1	2	1
O75223	Gamma-glutamylcyclotransferase [OS=Homo sapiens]	2	2	2	1	1	1	1	1	1
O00410	Importin-5 [OS=Homo sapiens]	1	2	1	8	15	8	-7	-13	-7
P38606	V-type proton ATPase catalytic subunit A [OS=Homo sapiens]	1	1	1	2	9	2	-1	-8	-1
Q15631	Translin [OS=Homo sapiens]	1	1	1	0	0	0	1	1	1
P78417	Glutathione S-transferase omega-1 [OS=Homo sapiens]	1	1	1	0	0	0	1	1	1
Q9BXJ9	N-alpha-acetyltransferase 15, NatA auxiliary subunit [OS=Homo sapiens]	1	1	1	1	3	1	0	-2	0
A4UGR9	Xin actin-binding repeat-containing protein 2 [OS=Homo sapiens]	1	1	1	0	0	0	1	1	1
Q96C36	Pyrroline-5-carboxylate reductase 2 [OS=Homo sapiens]	1	1	1	3	11	3	-2	-10	-2
Q9Y230	RuvB-like 2 [OS=Homo sapiens]	1	1	1	3	4	3	-2	-3	-2
O15260	Surfeit locus protein 4 [OS=Homo sapiens]	1	1	1	3	5	3	-2	-4	-2
Q8NEZ3	WD repeat-containing protein 19 [OS=Homo sapiens]	1	1	1	0	0	0	1	1	1
P61204	ADP-ribosylation factor 3 [OS=Homo sapiens]	1	1	1	0	0	0	1	1	1
P09012	U1 small nuclear ribonucleoprotein A [OS=Homo sapiens]	1	1	1	0	0	0	1	1	1
Q16658	Fascin [OS=Homo sapiens]	1	1	1	1	2	1	0	-1	0
Q9BYD3	39S ribosomal protein L4, mitochondrial [OS=Homo sapiens]	1	1	1	1	3	1	0	-2	0
O15050	TPR and ankyrin repeat-containing protein 1 [OS=Homo sapiens]	1	1	1	0	0	0	1	1	1
Q15437	Protein transport protein Sec23B [OS=Homo sapiens]	1	1	1	2	4	1	-1	-3	0
Q5M9Q1	NKAP-like protein [OS=Homo sapiens]	1	1	1	1	1	1	0	0	0
Q9Y5M8	Signal recognition particle receptor subunit beta [OS=Homo sapiens]	1	1	1	0	0	0	1	1	1
Q13489	Baculoviral IAP repeat-containing protein 3 [OS=Homo sapiens]	1	1	1	0	0	0	1	1	1
Q6ZU64-5	Isoform 4 of Cilia- and flagella-associated protein 65 [OS=Homo sapiens]	1	1	1	0	0	0	1	1	1
P49591	Serine--tRNA ligase, cytoplasmic [OS=Homo sapiens]	1	1	1	2	4	2	-1	-3	-1
P62328	Thymosin beta-4 [OS=Homo sapiens]	1	1	1	0	0	0	1	1	1
P01036	Cystatin-S [OS=Homo sapiens]	1	1	1	0	0	0	1	1	1
P11279	Lysosome-associated membrane glycoprotein 1 [OS=Homo sapiens]	1	1	1	0	0	0	1	1	1
O14617	AP-3 complex subunit delta-1 [OS=Homo sapiens]	1	1	1	1	6	1	0	-5	0
P59998	Actin-related protein 2/3 complex subunit 4 [OS=Homo sapiens]	1	1	1	0	0	0	1	1	1
O75390	Citrate synthase, mitochondrial [OS=Homo sapiens]	1	1	1	1	2	1	0	-1	0
Q15485	Ficolin-2 [OS=Homo sapiens]	1	1	1	0	0	0	1	1	1
Q08J23	RNA cytosine C(5)-methyltransferase NSUN2 [OS=Homo sapiens]	1	1	1	4	9	4	-3	-8	-3
Q9Y4P3	Transducin beta-like protein 2 [OS=Homo sapiens]	1	1	1	1	1	1	0	0	0
P55036	26S proteasome non-ATPase regulatory subunit 4 [OS=Homo sapiens]	1	1	1	0	0	0	1	1	1
Q8IW00	V-set and transmembrane domain-containing protein 4 [OS=Homo sapiens]	1	1	1	0	0	0	1	1	1
O14929	Histone acetyltransferase type B catalytic subunit [OS=Homo sapiens]	1	1	1	2	2	2	-1	-1	-1
O60763	General vesicular transport factor p115 [OS=Homo sapiens]	1	1	1	0	0	0	1	1	1
Q9Y5S9	RNA-binding protein 8A [OS=Homo sapiens]	1	1	1	0	0	0	1	1	1
O00505	Importin subunit alpha-4 [OS=Homo sapiens]	1	1	1	0	0	0	1	1	1
P42285	Exosome RNA helicase MTR4 [OS=Homo sapiens]	1	1	1	3	8	3	-2	-7	-2
P98170	E3 ubiquitin-protein ligase XIAP [OS=Homo sapiens]	1	1	1	2	5	2	-1	-4	-1
P00441	Superoxide dismutase [Cu-Zn] [OS=Homo sapiens]	1	1	1	3	7	3	-2	-6	-2
Q96F07	Cytoplasmic FMR1-interacting protein 2 [OS=Homo sapiens]	1	1	1	1	2	1	0	-1	0
P20700	Lamin-B1 [OS=Homo sapiens]	1	1	1	0	0	0	1	1	1
O00232	26S proteasome non-ATPase regulatory subunit 12 [OS=Homo sapiens]	1	1	1	1	1	1	0	0	0
Q9Y295	Developmentally-regulated GTP-binding protein 1 [OS=Homo sapiens]	1	1	1	4	5	4	-3	-4	-3
Q9UMS4	Pre-mRNA-processing factor 19 [OS=Homo sapiens]	1	1	1	1	4	1	0	-3	0
O43150	Arf-GAP with SH3 domain, ANK repeat and PH domain-containing protein 2 [OS=Homo sapiens]	1	1	1	0	0	0	1	1	1
P0C7X3	Putative cyclin-Y-like protein 3 [OS=Homo sapiens]	1	1	1	1	3	1	0	-2	0
Q8WU90	Zinc finger CCCH domain-containing protein 15 [OS=Homo sapiens]	1	1	1	2	7	2	-1	-6	-1
O43837	Isocitrate dehydrogenase [NAD] subunit beta, mitochondrial [OS=Homo sapiens]	1	1	1	0	0	0	1	1	1
P49736	DNA replication licensing factor MCM2 [OS=Homo sapiens]	1	1	1	4	7	4	-3	-6	-3
P30533	Alpha-2-macroglobulin receptor-associated protein [OS=Homo sapiens]	1	1	1	0	0	0	1	1	1
Q99943	1-acyl-sn-glycerol-3-phosphate acyltransferase alpha [OS=Homo sapiens]	1	1	1	1	3	1	0	-2	0
P15170	Eukaryotic peptide chain release factor GTP-binding subunit ERF3A [OS=Homo sapiens]	1	1	1	1	2	1	0	-1	0
Q93008	Probable ubiquitin carboxyl-terminal hydrolase FAF-X [OS=Homo sapiens]	1	1	1	0	0	0	1	1	1
Q9BQ61	Telomerase RNA component interacting RNase [OS=Homo sapiens]	1	1	1	0	0	0	1	1	1
O00139	Kinesin-like protein KIF2A [OS=Homo sapiens]	1	1	1	0	0	0	1	1	1
P26885	Peptidyl-prolyl cis-trans isomerase FKBP2 [OS=Homo sapiens]	1	1	1	0	0	0	1	1	1
Q13835	Plakophilin-1 [OS=Homo sapiens]	1	1	1	1	1	1	0	0	0
Q08945	FACT complex subunit SSRP1 [OS=Homo sapiens]	1	1	1	5	10	5	-4	-9	-4
O15131	Importin subunit alpha-6 [OS=Homo sapiens]	1	1	1	2	4	1	-1	-3	0
O75489	NADH dehydrogenase [ubiquinone] iron-sulfur protein 3, mitochondrial [OS=Homo sapiens]	1	1	1	2	3	2	-1	-2	-1
P52815	39S ribosomal protein L12, mitochondrial [OS=Homo sapiens]	1	1	1	1	1	1	0	0	0
P40939	Trifunctional enzyme subunit alpha, mitochondrial [OS=Homo sapiens]	1	1	1	4	7	4	-3	-6	-3
Q14157-1	Isoform 2 of Ubiquitin-associated protein 2-like [OS=Homo sapiens]	1	1	1	2	5	2	-1	-4	-1
Q8NBS9	Thioredoxin domain-containing protein 5 [OS=Homo sapiens]	1	1	1	0	0	0	1	1	1
Q9H0E2	Toll-interacting protein [OS=Homo sapiens]	1	1	1	0	0	0	1	1	1
Q8N3P4	Vacuolar protein sorting-associated protein 8 homolog [OS=Homo sapiens]	1	1	1	0	0	0	1	1	1
P37108	Signal recognition particle 14 kDa protein [OS=Homo sapiens]	1	1	1	0	0	0	1	1	1
P07919	Cytochrome b-c1 complex subunit 6, mitochondrial [OS=Homo sapiens]	1	1	1	0	0	0	1	1	1
Q9BRJ2	39S ribosomal protein L45, mitochondrial [OS=Homo sapiens]	1	1	1	0	0	0	1	1	1
P13073	Cytochrome c oxidase subunit 4 isoform 1, mitochondrial [OS=Homo sapiens]	1	1	1	0	0	0	1	1	1
P63208	S-phase kinase-associated protein 1 [OS=Homo sapiens]	1	1	1	0	0	0	1	1	1
P08243	Asparagine synthetase [glutamine-hydrolyzing] [OS=Homo sapiens]	1	1	1	1	2	1	0	-1	0
O95433	Activator of 90 kDa heat shock protein ATPase homolog 1 [OS=Homo sapiens]	1	1	1	1	3	1	0	-2	0
P78347	General transcription factor II-I [OS=Homo sapiens]	1	1	1	3	5	3	-2	-4	-2
P42357	Histidine ammonia-lyase [OS=Homo sapiens]	1	1	1	1	4	1	0	-3	0
Q9UG63	ATP-binding cassette sub-family F member 2 [OS=Homo sapiens]	1	1	1	0	0	0	1	1	1
Q9H9J2	39S ribosomal protein L44, mitochondrial [OS=Homo sapiens]	1	1	1	1	2	1	0	-1	0
P08237	ATP-dependent 6-phosphofructokinase, muscle type [OS=Homo sapiens]	1	1	1	2	3	2	-1	-2	-1
Q3YEC7	Rab-like protein 6 [OS=Homo sapiens]	1	1	1	0	0	0	1	1	1
Q96CX2	BTB/POZ domain-containing protein KCTD12 [OS=Homo sapiens]	1	1	1	2	3	2	-1	-2	-1
Q9UNM6	26S proteasome non-ATPase regulatory subunit 13 [OS=Homo sapiens]	1	1	1	3	3	3	-2	-2	-2
Q9Y6C9	Mitochondrial carrier homolog 2 [OS=Homo sapiens]	1	1	1	2	2	2	-1	-1	-1
P47929	Galectin-7 [OS=Homo sapiens]	1	1	1	2	3	2	-1	-2	-1
Q3ZCQ8	Mitochondrial import inner membrane translocase subunit TIM50 [OS=Homo sapiens]	1	1	1	0	0	0	1	1	1
Q92769	Histone deacetylase 2 [OS=Homo sapiens]	1	1	1	0	0	0	1	1	1
Q9UDW1	Cytochrome b-c1 complex subunit 9 [OS=Homo sapiens]	1	1	1	0	0	0	1	1	1
Q9P2R3	Rabankyrin-5 [OS=Homo sapiens]	1	1	1	0	0	0	1	1	1
Q15417	Calponin-3 [OS=Homo sapiens]	1	1	1	1	1	1	0	0	0
Q9UHR6	Zinc finger HIT domain-containing protein 2 [OS=Homo sapiens]	1	1	1	0	0	0	1	1	1
P55081	Microfibrillar-associated protein 1 [OS=Homo sapiens]	1	1	1	0	0	0	1	1	1
Q969Q0	60S ribosomal protein L36a-like [OS=Homo sapiens]	1	1	1	1	2	1	0	-1	0
Q96P70	Importin-9 [OS=Homo sapiens]	1	1	1	2	3	2	-1	-2	-1
Q16543	Hsp90 co-chaperone Cdc37 [OS=Homo sapiens]	1	1	1	0	0	0	1	1	1
O43852	Calumenin [OS=Homo sapiens]	1	1	1	0	0	0	1	1	1
Q9NYU2	UDP-glucose:glycoprotein glucosyltransferase 1 [OS=Homo sapiens]	1	1	1	1	1	1	0	0	0
Q9Y3B4	Splicing factor 3B subunit 6 [OS=Homo sapiens]	1	1	1	1	3	1	0	-2	0
P46063	ATP-dependent DNA helicase Q1 [OS=Homo sapiens]	1	1	1	0	0	0	1	1	1
P08758	Annexin A5 [OS=Homo sapiens]	1	1	1	3	6	3	-2	-5	-2
Q9BPX3	Condensin complex subunit 3 [OS=Homo sapiens]	1	1	1	3	7	3	-2	-6	-2
P52209	6-phosphogluconate dehydrogenase, decarboxylating [OS=Homo sapiens]	1	1	1	3	5	3	-2	-4	-2
Q9ULA0-2	Isoform 2 of Aspartyl aminopeptidase [OS=Homo sapiens]	1	1	1	0	0	0	1	1	1
P12270	Nucleoprotein TPR [OS=Homo sapiens]	1	1	1	1	5	1	0	-4	0
P56211	cAMP-regulated phosphoprotein 19 [OS=Homo sapiens]	1	1	1	0	0	0	1	1	1
Q7Z6Z7	E3 ubiquitin-protein ligase HUWE1 [OS=Homo sapiens]	1	1	1	2	2	2	-1	-1	-1
Q13535	Serine/threonine-protein kinase ATR [OS=Homo sapiens]	1	1	1	0	0	0	1	1	1
Q14258	E3 ubiquitin/ISG15 ligase TRIM25 [OS=Homo sapiens]	1	1	1	1	2	1	0	-1	0
P82930	28S ribosomal protein S34, mitochondrial [OS=Homo sapiens]	1	1	1	0	0	0	1	1	1
O14776	Transcription elongation regulator 1 [OS=Homo sapiens]	1	1	1	1	1	1	0	0	0
Q9UPT6	C-Jun-amino-terminal kinase-interacting protein 3 [OS=Homo sapiens]	1	1	1	0	0	0	1	1	1
Q9NX55	Huntingtin-interacting protein K [OS=Homo sapiens]	1	1	1	1	1	1	0	0	0
Q9UJZ1	Stomatin-like protein 2, mitochondrial [OS=Homo sapiens]	1	1	1	3	6	3	-2	-5	-2
P25789	Proteasome subunit alpha type-4 [OS=Homo sapiens]	1	1	1	4	10	4	-3	-9	-3
Q6Y7W6	GRB10-interacting GYF protein 2 [OS=Homo sapiens]	1	1	1	0	0	0	1	1	1

## Sheet: TTC17.X1 TurboID
Accession	Description	# Peptides	# PSMs	# Unique Peptides	# AAs	Mock_Peptides	Mock_PSM	Mock_Unique	Peptides_Minus_Mock	PSMs_Minus_Mock	UniquePeptides_Minus_Mock
Q13085	Acetyl-CoA carboxylase 1 OS=Homo sapiens GN=ACACA PE=1 SV=2	272	1424	241	2346	274	1449	244	-2	-25	-3
Q96AE7	Tetratricopeptide repeat protein 17 OS=Homo sapiens GN=TTC17 PE=1 SV=1	188	1804	188	1141	0	0	0	188	1804	188
Q5JRA6	Transport and Golgi organization protein 1 homolog OS=Homo sapiens GN=MIA3 PE=1 SV=1	166	562	166	1907	0	0	0	166	562	166
P21333	Filamin-A OS=Homo sapiens GN=FLNA PE=1 SV=4	127	294	127	2647	24	37	24	103	257	103
P11498	Pyruvate carboxylase, mitochondrial OS=Homo sapiens GN=PC PE=1 SV=2	151	1528	151	1178	159	1878	159	-8	-350	-8
Q9NYU2	UDP-glucose:glycoprotein glucosyltransferase 1 OS=Homo sapiens GN=UGGT1 PE=1 SV=3	138	653	133	1555	0	0	0	138	653	133
P05165	Propionyl-CoA carboxylase alpha chain, mitochondrial OS=Homo sapiens GN=PCCA PE=1 SV=4	95	491	95	728	100	565	100	-5	-74	-5
P50990	T-complex protein 1 subunit theta OS=Homo sapiens GN=CCT8 PE=1 SV=4	86	518	86	548	5	7	5	81	511	81
P14625	Endoplasmin OS=Homo sapiens GN=HSP90B1 PE=1 SV=1	96	413	93	803	3	4	2	93	409	91
Q14697	Neutral alpha-glucosidase AB OS=Homo sapiens GN=GANAB PE=1 SV=3	80	247	80	944	0	0	0	80	247	80
P04264	Keratin, type II cytoskeletal 1 OS=Homo sapiens GN=KRT1 PE=1 SV=6	74	315	66	644	81	421	66	-7	-106	0
P35527	Keratin, type I cytoskeletal 9 OS=Homo sapiens GN=KRT9 PE=1 SV=3	74	347	71	623	74	471	71	0	-124	0
P27816	Microtubule-associated protein 4 OS=Homo sapiens GN=MAP4 PE=1 SV=3	58	135	58	1152	0	0	0	58	135	58
Q96RQ3	Methylcrotonoyl-CoA carboxylase subunit alpha, mitochondrial OS=Homo sapiens GN=MCCC1 PE=1 SV=3	70	588	70	725	78	763	78	-8	-175	-8
P13645	Keratin, type I cytoskeletal 10 OS=Homo sapiens GN=KRT10 PE=1 SV=6	67	251	58	584	60	257	51	7	-6	7
Q6ZXV5	Transmembrane and TPR repeat-containing protein 3 OS=Homo sapiens GN=TMTC3 PE=1 SV=2	63	272	63	915	0	0	0	63	272	63
P35908	Keratin, type II cytoskeletal 2 epidermal OS=Homo sapiens GN=KRT2 PE=1 SV=2	63	163	50	639	71	205	53	-8	-42	-3
P13667	Protein disulfide-isomerase A4 OS=Homo sapiens GN=PDIA4 PE=1 SV=2	59	164	59	645	0	0	0	59	164	59
P30101	Protein disulfide-isomerase A3 OS=Homo sapiens GN=PDIA3 PE=1 SV=4	57	147	57	505	3	3	3	54	144	54
Q92545	Transmembrane protein 131 OS=Homo sapiens GN=TMEM131 PE=1 SV=3	50	116	50	1883	0	0	0	50	116	50
Q9H6T3	RNA polymerase II-associated protein 3 OS=Homo sapiens GN=RPAP3 PE=1 SV=2	64	220	64	665	0	0	0	64	220	64
Q9Y4L1	Hypoxia up-regulated protein 1 OS=Homo sapiens GN=HYOU1 PE=1 SV=1	56	145	56	999	0	0	0	56	145	56
Q8NBP0	Tetratricopeptide repeat protein 13 OS=Homo sapiens GN=TTC13 PE=2 SV=3	54	125	54	860	0	0	0	54	125	54
Q9Y266	Nuclear migration protein nudC OS=Homo sapiens GN=NUDC PE=1 SV=1	51	207	51	331	0	0	0	51	207	51
Q9UM54	Unconventional myosin-VI OS=Homo sapiens GN=MYO6 PE=1 SV=4	43	77	43	1294	0	0	0	43	77	43
P0DMV9	Heat shock 70 kDa protein 1B OS=Homo sapiens GN=HSPA1B PE=1 SV=1	51	188	44	641	34	88	28	17	100	16
Q13217	DnaJ homolog subfamily C member 3 OS=Homo sapiens GN=DNAJC3 PE=1 SV=1	50	153	50	504	0	0	0	50	153	50
P11021	78 kDa glucose-regulated protein OS=Homo sapiens GN=HSPA5 PE=1 SV=2	61	179	54	654	13	27	9	48	152	45
P06733	Alpha-enolase OS=Homo sapiens GN=ENO1 PE=1 SV=2	47	199	47	434	54	252	53	-7	-53	-6
Q96HE7	ERO1-like protein alpha OS=Homo sapiens GN=ERO1A PE=1 SV=2	43	131	43	468	0	0	0	43	131	43
Q9Y230	RuvB-like 2 OS=Homo sapiens GN=RUVBL2 PE=1 SV=3	41	123	41	463	0	0	0	41	123	41
P07237	Protein disulfide-isomerase OS=Homo sapiens GN=P4HB PE=1 SV=3	42	112	42	508	0	0	0	42	112	42
P11142	Heat shock cognate 71 kDa protein OS=Homo sapiens GN=HSPA8 PE=1 SV=1	51	171	41	646	34	79	26	17	92	15
Q8IXB1	DnaJ homolog subfamily C member 10 OS=Homo sapiens GN=DNAJC10 PE=1 SV=2	36	70	36	793	0	0	0	36	70	36
Q09666	Neuroblast differentiation-associated protein AHNAK OS=Homo sapiens GN=AHNAK PE=1 SV=2	29	45	29	5890	0	0	0	29	45	29
O00763	Acetyl-CoA carboxylase 2 OS=Homo sapiens GN=ACACB PE=1 SV=3	71	214	40	2458	80	237	50	-9	-23	-10
Q15084	Protein disulfide-isomerase A6 OS=Homo sapiens GN=PDIA6 PE=1 SV=1	33	120	33	440	2	2	2	31	118	31
P35579	Myosin-9 OS=Homo sapiens GN=MYH9 PE=1 SV=4	29	41	29	1960	14	20	14	15	21	15
P07942	Laminin subunit beta-1 OS=Homo sapiens GN=LAMB1 PE=1 SV=2	24	42	24	1786	0	0	0	24	42	24
Q13438	Protein OS-9 OS=Homo sapiens GN=OS9 PE=1 SV=1	28	74	28	667	0	0	0	28	74	28
P13639	Elongation factor 2 OS=Homo sapiens GN=EEF2 PE=1 SV=4	21	41	21	858	22	40	22	-1	1	-1
TRYP_PIG	cRAP Pig trypsin	30	578	29	231	29	631	28	1	-53	1
P27797	Calreticulin OS=Homo sapiens GN=CALR PE=1 SV=1	29	62	29	417	5	11	5	24	51	24
P14618	Pyruvate kinase PKM OS=Homo sapiens GN=PKM PE=1 SV=4	33	80	33	531	32	85	32	1	-5	1
P08195	4F2 cell-surface antigen heavy chain OS=Homo sapiens GN=SLC3A2 PE=1 SV=3	24	41	24	630	0	0	0	24	41	24
P30533	Alpha-2-macroglobulin receptor-associated protein OS=Homo sapiens GN=LRPAP1 PE=1 SV=1	32	79	32	357	0	0	0	32	79	32
P49327	Fatty acid synthase OS=Homo sapiens GN=FASN PE=1 SV=3	26	41	26	2511	5	9	5	21	32	21
P08670	Vimentin OS=Homo sapiens GN=VIM PE=1 SV=4	39	70	39	466	28	49	26	11	21	13
Q4VCS5	Angiomotin OS=Homo sapiens GN=AMOT PE=1 SV=1	27	46	27	1084	0	0	0	27	46	27
Q04637	Eukaryotic translation initiation factor 4 gamma 1 OS=Homo sapiens GN=EIF4G1 PE=1 SV=4	25	35	25	1599	0	0	0	25	35	25
Q02878	60S ribosomal protein L6 OS=Homo sapiens GN=RPL6 PE=1 SV=3	30	63	30	288	30	50	30	0	13	0
Q00839	Heterogeneous nuclear ribonucleoprotein U OS=Homo sapiens GN=HNRNPU PE=1 SV=6	32	113	32	825	28	111	28	4	2	4
P04406	Glyceraldehyde-3-phosphate dehydrogenase OS=Homo sapiens GN=GAPDH PE=1 SV=3	28	86	28	335	28	97	28	0	-11	0
P11047	Laminin subunit gamma-1 OS=Homo sapiens GN=LAMC1 PE=1 SV=3	26	51	26	1609	0	0	0	26	51	26
P00505	Aspartate aminotransferase, mitochondrial OS=Homo sapiens GN=GOT2 PE=1 SV=3	24	46	24	430	22	46	22	2	0	2
P49792	E3 SUMO-protein ligase RanBP2 OS=Homo sapiens GN=RANBP2 PE=1 SV=2	25	37	20	3224	0	0	0	25	37	20
Q14257	Reticulocalbin-2 OS=Homo sapiens GN=RCN2 PE=1 SV=1	26	59	26	317	0	0	0	26	59	26
Q9Y680	Peptidyl-prolyl cis-trans isomerase FKBP7 OS=Homo sapiens GN=FKBP7 PE=1 SV=1	27	128	27	259	0	0	0	27	128	27
P68363	Tubulin alpha-1B chain OS=Homo sapiens GN=TUBA1B PE=1 SV=1	10	33	10	451	0	0	0	10	33	10
P39023	60S ribosomal protein L3 OS=Homo sapiens GN=RPL3 PE=1 SV=2	23	63	23	403	26	66	26	-3	-3	-3
P13647	Keratin, type II cytoskeletal 5 OS=Homo sapiens GN=KRT5 PE=1 SV=3	28	59	19	590	40	90	24	-12	-31	-5
P68104	Elongation factor 1-alpha 1 OS=Homo sapiens GN=EEF1A1 PE=1 SV=1	25	97	25	462	27	93	21	-2	4	4
P17987	T-complex protein 1 subunit alpha OS=Homo sapiens GN=TCP1 PE=1 SV=1	21	56	21	556	25	69	25	-4	-13	-4
Q9HB71	Calcyclin-binding protein OS=Homo sapiens GN=CACYBP PE=1 SV=2	28	72	28	228	9	14	9	19	58	19
Q9Y2Z0	Protein SGT1 homolog OS=Homo sapiens GN=SUGT1 PE=1 SV=3	28	58	28	365	0	0	0	28	58	28
P34932	Heat shock 70 kDa protein 4 OS=Homo sapiens GN=HSPA4 PE=1 SV=4	24	42	24	840	22	37	22	2	5	2
P19338	Nucleolin OS=Homo sapiens GN=NCL PE=1 SV=3	23	49	23	710	30	73	30	-7	-24	-7
Q12931	Heat shock protein 75 kDa, mitochondrial OS=Homo sapiens GN=TRAP1 PE=1 SV=3	22	36	20	704	10	15	8	12	21	12
Q9UMZ2	Synergin gamma OS=Homo sapiens GN=SYNRG PE=1 SV=2	19	35	19	1314	0	0	0	19	35	19
P05556	Integrin beta-1 OS=Homo sapiens GN=ITGB1 PE=1 SV=2	21	38	21	798	0	0	0	21	38	21
P78344	Eukaryotic translation initiation factor 4 gamma 2 OS=Homo sapiens GN=EIF4G2 PE=1 SV=1	23	40	23	907	0	0	0	23	40	23
Q9NYU1	UDP-glucose:glycoprotein glucosyltransferase 2 OS=Homo sapiens GN=UGGT2 PE=1 SV=4	27	50	22	1516	0	0	0	27	50	22
P31948	Stress-induced-phosphoprotein 1 OS=Homo sapiens GN=STIP1 PE=1 SV=1	20	40	20	543	3	4	3	17	36	17
P13674	Prolyl 4-hydroxylase subunit alpha-1 OS=Homo sapiens GN=P4HA1 PE=1 SV=2	25	47	25	534	0	0	0	25	47	25
P27824	Calnexin OS=Homo sapiens GN=CANX PE=1 SV=2	23	60	23	592	4	5	4	19	55	19
P29401	Transketolase OS=Homo sapiens GN=TKT PE=1 SV=3	19	38	19	623	25	52	25	-6	-14	-6
Q9NR30	Nucleolar RNA helicase 2 OS=Homo sapiens GN=DDX21 PE=1 SV=5	19	41	19	783	16	31	16	3	10	3
Q32P28	Prolyl 3-hydroxylase 1 OS=Homo sapiens GN=P3H1 PE=1 SV=2	22	39	22	736	0	0	0	22	39	22
P09874	Poly [ADP-ribose] polymerase 1 OS=Homo sapiens GN=PARP1 PE=1 SV=4	19	34	19	1014	23	36	23	-4	-2	-4
Q9BTY2	Plasma alpha-L-fucosidase OS=Homo sapiens GN=FUCA2 PE=1 SV=2	28	62	28	467	0	0	0	28	62	28
Q92665	28S ribosomal protein S31, mitochondrial OS=Homo sapiens GN=MRPS31 PE=1 SV=3	22	40	22	395	0	0	0	22	40	22
P26641	Elongation factor 1-gamma OS=Homo sapiens GN=EEF1G PE=1 SV=3	20	33	20	437	14	27	14	6	6	6
P08238	Heat shock protein HSP 90-beta OS=Homo sapiens GN=HSP90AB1 PE=1 SV=4	39	105	17	724	28	55	13	11	50	4
Q13162	Peroxiredoxin-4 OS=Homo sapiens GN=PRDX4 PE=1 SV=1	26	80	22	271	0	0	0	26	80	22
P63244	Receptor of activated protein C kinase 1 OS=Homo sapiens GN=RACK1 PE=1 SV=3	18	52	18	317	15	50	15	3	2	3
P09651	Heterogeneous nuclear ribonucleoprotein A1 OS=Homo sapiens GN=HNRNPA1 PE=1 SV=5	19	50	19	372	18	41	18	1	9	1
P10809	60 kDa heat shock protein, mitochondrial OS=Homo sapiens GN=HSPD1 PE=1 SV=2	20	34	20	573	22	37	22	-2	-3	-2
Q92598	Heat shock protein 105 kDa OS=Homo sapiens GN=HSPH1 PE=1 SV=1	17	31	17	858	5	9	5	12	22	12
Q9BS26	Endoplasmic reticulum resident protein 44 OS=Homo sapiens GN=ERP44 PE=1 SV=1	20	50	20	406	0	0	0	20	50	20
P62241	40S ribosomal protein S8 OS=Homo sapiens GN=RPS8 PE=1 SV=2	22	66	22	208	18	59	18	4	7	4
Q92900	Regulator of nonsense transcripts 1 OS=Homo sapiens GN=UPF1 PE=1 SV=2	16	28	16	1129	0	0	0	16	28	16
P61313	60S ribosomal protein L15 OS=Homo sapiens GN=RPL15 PE=1 SV=2	17	49	17	204	12	34	12	5	15	5
P49959	Double-strand break repair protein MRE11 OS=Homo sapiens GN=MRE11 PE=1 SV=3	20	36	20	708	0	0	0	20	36	20
Q8NBJ7	Sulfatase-modifying factor 2 OS=Homo sapiens GN=SUMF2 PE=1 SV=2	17	28	17	301	0	0	0	17	28	17
Q9H173	Nucleotide exchange factor SIL1 OS=Homo sapiens GN=SIL1 PE=1 SV=1	21	48	21	461	0	0	0	21	48	21
P23396	40S ribosomal protein S3 OS=Homo sapiens GN=RPS3 PE=1 SV=2	21	43	21	243	21	52	21	0	-9	0
Q8WUH6	Transmembrane protein 263 OS=Homo sapiens GN=TMEM263 PE=1 SV=1	19	153	19	116	21	263	21	-2	-110	-2
P02533	Keratin, type I cytoskeletal 14 OS=Homo sapiens GN=KRT14 PE=1 SV=4	32	90	14	472	35	124	10	-3	-34	4
P62805	Histone H4 OS=Homo sapiens GN=HIST1H4A PE=1 SV=2	18	82	18	103	19	84	19	-1	-2	-1
Q96A49	Synapse-associated protein 1 OS=Homo sapiens GN=SYAP1 PE=1 SV=1	18	33	18	352	0	0	0	18	33	18
P15170	Eukaryotic peptide chain release factor GTP-binding subunit ERF3A OS=Homo sapiens GN=GSPT1 PE=1 SV=1	15	28	15	499	0	0	0	15	28	15
Q16543	Hsp90 co-chaperone Cdc37 OS=Homo sapiens GN=CDC37 PE=1 SV=1	13	28	13	378	0	0	0	13	28	13
P05141	ADP/ATP translocase 2 OS=Homo sapiens GN=SLC25A5 PE=1 SV=7	18	66	11	298	20	62	11	-2	4	0
P14314	Glucosidase 2 subunit beta OS=Homo sapiens GN=PRKCSH PE=1 SV=2	21	45	21	528	0	0	0	21	45	21
Q9NSE4	Isoleucine--tRNA ligase, mitochondrial OS=Homo sapiens GN=IARS2 PE=1 SV=2	21	36	21	1012	0	0	0	21	36	21
P25705	ATP synthase subunit alpha, mitochondrial OS=Homo sapiens GN=ATP5A1 PE=1 SV=1	18	32	18	553	24	41	24	-6	-9	-6
O00567	Nucleolar protein 56 OS=Homo sapiens GN=NOP56 PE=1 SV=4	13	23	13	594	0	0	0	13	23	13
Q92791	Synaptonemal complex protein SC65 OS=Homo sapiens GN=P3H4 PE=1 SV=1	15	23	15	437	0	0	0	15	23	15
P04075	Fructose-bisphosphate aldolase A OS=Homo sapiens GN=ALDOA PE=1 SV=2	12	23	12	364	19	38	19	-7	-15	-7
Q9BWS9	Chitinase domain-containing protein 1 OS=Homo sapiens GN=CHID1 PE=1 SV=1	14	25	14	393	0	0	0	14	25	14
Q8TEQ8	GPI ethanolamine phosphate transferase 3 OS=Homo sapiens GN=PIGO PE=1 SV=3	13	25	13	1089	0	0	0	13	25	13
Q96DZ1	Endoplasmic reticulum lectin 1 OS=Homo sapiens GN=ERLEC1 PE=1 SV=1	14	23	14	483	0	0	0	14	23	14
P07900	Heat shock protein HSP 90-alpha OS=Homo sapiens GN=HSP90AA1 PE=1 SV=5	32	78	13	732	26	50	12	6	28	1
P37802	Transgelin-2 OS=Homo sapiens GN=TAGLN2 PE=1 SV=3	17	47	17	199	2	2	2	15	45	15
P07737	Profilin-1 OS=Homo sapiens GN=PFN1 PE=1 SV=2	14	39	14	140	14	53	14	0	-14	0
P62826	GTP-binding nuclear protein Ran OS=Homo sapiens GN=RAN PE=1 SV=3	16	60	16	216	16	51	16	0	9	0
Q6Y7W6	GRB10-interacting GYF protein 2 OS=Homo sapiens GN=GIGYF2 PE=1 SV=1	12	22	12	1299	0	0	0	12	22	12
P61978	Heterogeneous nuclear ribonucleoprotein K OS=Homo sapiens GN=HNRNPK PE=1 SV=1	12	22	12	463	10	22	10	2	0	2
P36578	60S ribosomal protein L4 OS=Homo sapiens GN=RPL4 PE=1 SV=5	11	24	11	427	14	34	14	-3	-10	-3
Q9UMX5	Neudesin OS=Homo sapiens GN=NENF PE=1 SV=1	15	26	15	172	0	0	0	15	26	15
Q8N129	Protein canopy homolog 4 OS=Homo sapiens GN=CNPY4 PE=2 SV=1	16	35	16	248	0	0	0	16	35	16
Q5VT06	Centrosome-associated protein 350 OS=Homo sapiens GN=CEP350 PE=1 SV=1	18	30	18	3117	0	0	0	18	30	18
P80303	Nucleobindin-2 OS=Homo sapiens GN=NUCB2 PE=1 SV=2	15	25	15	420	0	0	0	15	25	15
P11940	Polyadenylate-binding protein 1 OS=Homo sapiens GN=PABPC1 PE=1 SV=2	11	16	11	636	10	18	10	1	-2	1
Q14696	LDLR chaperone MESD OS=Homo sapiens GN=MESDC2 PE=1 SV=2	19	37	19	234	0	0	0	19	37	19
Q02790	Peptidyl-prolyl cis-trans isomerase FKBP4 OS=Homo sapiens GN=FKBP4 PE=1 SV=3	13	24	13	459	8	14	8	5	10	5
Q8NBS9	Thioredoxin domain-containing protein 5 OS=Homo sapiens GN=TXNDC5 PE=1 SV=2	11	19	11	432	0	0	0	11	19	11
Q9ULG6	Cell cycle progression protein 1 OS=Homo sapiens GN=CCPG1 PE=1 SV=3	20	34	20	757	0	0	0	20	34	20
Q00341	Vigilin OS=Homo sapiens GN=HDLBP PE=1 SV=2	10	14	10	1268	0	0	0	10	14	10
Q86YZ3	Hornerin OS=Homo sapiens GN=HRNR PE=1 SV=2	9	14	9	2850	19	35	19	-10	-21	-10
P15880	40S ribosomal protein S2 OS=Homo sapiens GN=RPS2 PE=1 SV=2	10	17	10	293	10	22	10	0	-5	0
O14654	Insulin receptor substrate 4 OS=Homo sapiens GN=IRS4 PE=1 SV=1	14	23	14	1257	0	0	0	14	23	14
P01892	HLA class I histocompatibility antigen, A-2 alpha chain OS=Homo sapiens GN=HLA-A PE=1 SV=1	17	33	10	365	0	0	0	17	33	10
Q9UMS4	Pre-mRNA-processing factor 19 OS=Homo sapiens GN=PRPF19 PE=1 SV=1	12	24	12	504	11	22	11	1	2	1
P12277	Creatine kinase B-type OS=Homo sapiens GN=CKB PE=1 SV=1	10	17	10	381	12	25	12	-2	-8	-2
P18754	Regulator of chromosome condensation OS=Homo sapiens GN=RCC1 PE=1 SV=1	11	20	11	421	11	19	11	0	1	0
P50454	Serpin H1 OS=Homo sapiens GN=SERPINH1 PE=1 SV=2	17	38	17	418	1	1	1	16	37	16
P13010	X-ray repair cross-complementing protein 5 OS=Homo sapiens GN=XRCC5 PE=1 SV=3	11	27	11	732	19	33	19	-8	-6	-8
Q14247	Src substrate cortactin OS=Homo sapiens GN=CTTN PE=1 SV=2	10	19	10	550	0	0	0	10	19	10
P46777	60S ribosomal protein L5 OS=Homo sapiens GN=RPL5 PE=1 SV=3	12	36	12	297	16	46	16	-4	-10	-4
Q14157	Ubiquitin-associated protein 2-like OS=Homo sapiens GN=UBAP2L PE=1 SV=2	14	22	14	1087	0	0	0	14	22	14
Q9BT09	Protein canopy homolog 3 OS=Homo sapiens GN=CNPY3 PE=1 SV=1	13	29	13	278	0	0	0	13	29	13
P18124	60S ribosomal protein L7 OS=Homo sapiens GN=RPL7 PE=1 SV=1	9	18	9	248	11	22	11	-2	-4	-2
P22626	Heterogeneous nuclear ribonucleoproteins A2/B1 OS=Homo sapiens GN=HNRNPA2B1 PE=1 SV=2	10	19	10	353	15	34	15	-5	-15	-5
P46779	60S ribosomal protein L28 OS=Homo sapiens GN=RPL28 PE=1 SV=3	11	23	11	137	11	22	11	0	1	0
Q96AY3	Peptidyl-prolyl cis-trans isomerase FKBP10 OS=Homo sapiens GN=FKBP10 PE=1 SV=1	7	10	7	582	0	0	0	7	10	7
Q07065	Cytoskeleton-associated protein 4 OS=Homo sapiens GN=CKAP4 PE=1 SV=2	14	27	14	602	0	0	0	14	27	14
P23284	Peptidyl-prolyl cis-trans isomerase B OS=Homo sapiens GN=PPIB PE=1 SV=2	17	40	17	216	7	11	7	10	29	10
P60842	Eukaryotic initiation factor 4A-I OS=Homo sapiens GN=EIF4A1 PE=1 SV=1	10	18	10	406	15	26	14	-5	-8	-4
P09960	Leukotriene A-4 hydrolase OS=Homo sapiens GN=LTA4H PE=1 SV=2	9	17	9	611	9	16	9	0	1	0
O95433	Activator of 90 kDa heat shock protein ATPase homolog 1 OS=Homo sapiens GN=AHSA1 PE=1 SV=1	8	17	8	338	7	11	7	1	6	1
Q99614	Tetratricopeptide repeat protein 1 OS=Homo sapiens GN=TTC1 PE=1 SV=1	11	24	11	292	0	0	0	11	24	11
Q14677	Clathrin interactor 1 OS=Homo sapiens GN=CLINT1 PE=1 SV=1	12	21	12	625	0	0	0	12	21	12
P12956	X-ray repair cross-complementing protein 6 OS=Homo sapiens GN=XRCC6 PE=1 SV=2	11	12	11	609	12	18	12	-1	-6	-1
Q99832	T-complex protein 1 subunit eta OS=Homo sapiens GN=CCT7 PE=1 SV=2	10	18	10	543	16	22	16	-6	-4	-6
P14866	Heterogeneous nuclear ribonucleoprotein L OS=Homo sapiens GN=HNRNPL PE=1 SV=2	10	17	10	589	12	18	12	-2	-1	-2
P00338	L-lactate dehydrogenase A chain OS=Homo sapiens GN=LDHA PE=1 SV=2	13	22	13	332	15	31	15	-2	-9	-2
P30041	Peroxiredoxin-6 OS=Homo sapiens GN=PRDX6 PE=1 SV=3	7	10	7	224	7	12	7	0	-2	0
Q13177	Serine/threonine-protein kinase PAK 2 OS=Homo sapiens GN=PAK2 PE=1 SV=3	11	25	11	524	0	0	0	11	25	11
P62280	40S ribosomal protein S11 OS=Homo sapiens GN=RPS11 PE=1 SV=3	12	22	12	158	14	28	14	-2	-6	-2
P07437	Tubulin beta chain OS=Homo sapiens GN=TUBB PE=1 SV=2	31	110	10	444	35	138	15	-4	-28	-5
P60709	Actin, cytoplasmic 1 OS=Homo sapiens GN=ACTB PE=1 SV=1	20	68	12	375	25	76	25	-5	-8	-13
P10412	Histone H1.4 OS=Homo sapiens GN=HIST1H1E PE=1 SV=2	21	75	7	219	23	86	6	-2	-11	1
P06748	Nucleophosmin OS=Homo sapiens GN=NPM1 PE=1 SV=2	9	27	9	294	10	37	10	-1	-10	-1
P52565	Rho GDP-dissociation inhibitor 1 OS=Homo sapiens GN=ARHGDIA PE=1 SV=3	9	33	9	204	9	28	9	0	5	0
P31943	Heterogeneous nuclear ribonucleoprotein H OS=Homo sapiens GN=HNRNPH1 PE=1 SV=4	8	21	8	449	10	19	8	-2	2	0
P62987	Ubiquitin-60S ribosomal protein L40 OS=Homo sapiens GN=UBA52 PE=1 SV=2	9	42	9	128	7	20	7	2	22	2
P45880	Voltage-dependent anion-selective channel protein 2 OS=Homo sapiens GN=VDAC2 PE=1 SV=2	10	29	10	294	12	34	12	-2	-5	-2
PRDX1_HUMAN	cRAP Human Peroxiredoxin	13	31	7	199	16	34	14	-3	-3	-7
P04844	Dolichyl-diphosphooligosaccharide--protein glycosyltransferase subunit 2 OS=Homo sapiens GN=RPN2 PE=1 SV=3	6	13	6	631	3	5	3	3	8	3
O43852	Calumenin OS=Homo sapiens GN=CALU PE=1 SV=2	9	15	9	315	0	0	0	9	15	9
P23528	Cofilin-1 OS=Homo sapiens GN=CFL1 PE=1 SV=3	8	15	8	166	7	12	7	1	3	1
P60174	Triosephosphate isomerase OS=Homo sapiens GN=TPI1 PE=1 SV=3	8	18	8	286	13	25	13	-5	-7	-5
P07195	L-lactate dehydrogenase B chain OS=Homo sapiens GN=LDHB PE=1 SV=2	10	20	10	334	11	21	11	-1	-1	-1
P67809	Nuclease-sensitive element-binding protein 1 OS=Homo sapiens GN=YBX1 PE=1 SV=3	8	14	8	324	7	15	7	1	-1	1
Q5SW79	Centrosomal protein of 170 kDa OS=Homo sapiens GN=CEP170 PE=1 SV=1	8	14	8	1584	0	0	0	8	14	8
PPIA_HUMAN	cRAP Human peptidyl-prolyl isomerase	9	19	9	164	10	20	2	-1	-1	7
Q8WVJ2	NudC domain-containing protein 2 OS=Homo sapiens GN=NUDCD2 PE=1 SV=1	10	17	10	157	0	0	0	10	17	10
P46778	60S ribosomal protein L21 OS=Homo sapiens GN=RPL21 PE=1 SV=2	8	19	8	160	8	25	8	0	-6	0
Q96CX2	BTB/POZ domain-containing protein KCTD12 OS=Homo sapiens GN=KCTD12 PE=1 SV=1	9	14	9	325	12	22	12	-3	-8	-3
Q9BRK5	45 kDa calcium-binding protein OS=Homo sapiens GN=SDF4 PE=1 SV=1	11	17	11	362	0	0	0	11	17	11
Q9H488	GDP-fucose protein O-fucosyltransferase 1 OS=Homo sapiens GN=POFUT1 PE=1 SV=1	11	20	11	388	0	0	0	11	20	11
P53396	ATP-citrate synthase OS=Homo sapiens GN=ACLY PE=1 SV=3	10	18	10	1101	13	24	13	-3	-6	-3
O95801	Tetratricopeptide repeat protein 4 OS=Homo sapiens GN=TTC4 PE=1 SV=3	8	13	8	387	0	0	0	8	13	8
P62424	60S ribosomal protein L7a OS=Homo sapiens GN=RPL7A PE=1 SV=2	12	25	12	266	18	36	18	-6	-11	-6
P06576	ATP synthase subunit beta, mitochondrial OS=Homo sapiens GN=ATP5B PE=1 SV=3	8	13	8	529	11	19	11	-3	-6	-3
P50991	T-complex protein 1 subunit delta OS=Homo sapiens GN=CCT4 PE=1 SV=4	10	19	10	539	13	25	13	-3	-6	-3
P05198	Eukaryotic translation initiation factor 2 subunit 1 OS=Homo sapiens GN=EIF2S1 PE=1 SV=3	7	9	7	315	3	6	3	4	3	4
P04843	Dolichyl-diphosphooligosaccharide--protein glycosyltransferase subunit 1 OS=Homo sapiens GN=RPN1 PE=1 SV=1	8	12	8	607	4	8	4	4	4	4
O00170	AH receptor-interacting protein OS=Homo sapiens GN=AIP PE=1 SV=2	6	12	6	330	0	0	0	6	12	6
P05387	60S acidic ribosomal protein P2 OS=Homo sapiens GN=RPLP2 PE=1 SV=1	8	15	8	115	8	14	8	0	1	0
Q15185	Prostaglandin E synthase 3 OS=Homo sapiens GN=PTGES3 PE=1 SV=1	8	20	8	160	2	4	2	6	16	6
P40227	T-complex protein 1 subunit zeta OS=Homo sapiens GN=CCT6A PE=1 SV=3	13	20	13	531	8	14	8	5	6	5
P01137	Transforming growth factor beta-1 OS=Homo sapiens GN=TGFB1 PE=1 SV=2	8	14	8	390	0	0	0	8	14	8
Q9Y3F4	Serine-threonine kinase receptor-associated protein OS=Homo sapiens GN=STRAP PE=1 SV=1	7	11	7	350	6	11	6	1	0	1
P38646	Stress-70 protein, mitochondrial OS=Homo sapiens GN=HSPA9 PE=1 SV=2	7	12	7	679	4	6	4	3	6	3
Q92626	Peroxidasin homolog OS=Homo sapiens GN=PXDN PE=1 SV=2	13	21	13	1479	0	0	0	13	21	13
O95793	Double-stranded RNA-binding protein Staufen homolog 1 OS=Homo sapiens GN=STAU1 PE=1 SV=2	8	11	8	577	0	0	0	8	11	8
O14744	Protein arginine N-methyltransferase 5 OS=Homo sapiens GN=PRMT5 PE=1 SV=4	9	12	9	637	9	13	9	0	-1	0
Q9Y490	Talin-1 OS=Homo sapiens GN=TLN1 PE=1 SV=3	11	13	11	2541	0	0	0	11	13	11
P06280	Alpha-galactosidase A OS=Homo sapiens GN=GLA PE=1 SV=1	10	19	10	429	0	0	0	10	19	10
P61011	Signal recognition particle 54 kDa protein OS=Homo sapiens GN=SRP54 PE=1 SV=1	9	14	9	504	0	0	0	9	14	9
Q8NC51	Plasminogen activator inhibitor 1 RNA-binding protein OS=Homo sapiens GN=SERBP1 PE=1 SV=2	8	12	8	408	4	6	4	4	6	4
P55268	Laminin subunit beta-2 OS=Homo sapiens GN=LAMB2 PE=1 SV=2	6	10	6	1798	0	0	0	6	10	6
P23588	Eukaryotic translation initiation factor 4B OS=Homo sapiens GN=EIF4B PE=1 SV=2	10	15	10	611	0	0	0	10	15	10
P46977	Dolichyl-diphosphooligosaccharide--protein glycosyltransferase subunit STT3A OS=Homo sapiens GN=STT3A PE=1 SV=2	8	14	8	705	3	5	3	5	9	5
Q00325	Phosphate carrier protein, mitochondrial OS=Homo sapiens GN=SLC25A3 PE=1 SV=2	8	16	8	362	12	25	12	-4	-9	-4
Q96F86	Enhancer of mRNA-decapping protein 3 OS=Homo sapiens GN=EDC3 PE=1 SV=1	6	7	6	508	0	0	0	6	7	6
P00918	Carbonic anhydrase 2 OS=Homo sapiens GN=CA2 PE=1 SV=2	6	8	6	260	8	11	8	-2	-3	-2
P49189	4-trimethylaminobutyraldehyde dehydrogenase OS=Homo sapiens GN=ALDH9A1 PE=1 SV=3	8	11	8	494	9	16	9	-1	-5	-1
Q08211	ATP-dependent RNA helicase A OS=Homo sapiens GN=DHX9 PE=1 SV=4	7	10	7	1270	5	8	5	2	2	2
Q8NBL1	Protein O-glucosyltransferase 1 OS=Homo sapiens GN=POGLUT1 PE=1 SV=1	4	5	4	392	0	0	0	4	5	4
P62906	60S ribosomal protein L10a OS=Homo sapiens GN=RPL10A PE=1 SV=2	5	5	5	217	7	8	7	-2	-3	-2
P16403	Histone H1.2 OS=Homo sapiens GN=HIST1H1C PE=1 SV=2	19	85	6	213	27	106	11	-8	-21	-5
Q5QNW6	Histone H2B type 2-F OS=Homo sapiens GN=HIST2H2BF PE=1 SV=3	12	46	5	126	16	94	5	-4	-48	0
Q8N257	Histone H2B type 3-B OS=Homo sapiens GN=HIST3H2BB PE=1 SV=3	6	19	3	126	0	0	0	6	19	3
P08779	Keratin, type I cytoskeletal 16 OS=Homo sapiens GN=KRT16 PE=1 SV=4	25	73	7	473	30	104	8	-5	-31	-1
P02538	Keratin, type II cytoskeletal 6A OS=Homo sapiens GN=KRT6A PE=1 SV=3	18	45	6	564	36	85	8	-18	-40	-2
Q15366	Poly(rC)-binding protein 2 OS=Homo sapiens GN=PCBP2 PE=1 SV=1	14	31	9	365	7	12	5	7	19	4
Q15365	Poly(rC)-binding protein 1 OS=Homo sapiens GN=PCBP1 PE=1 SV=2	13	29	8	356	7	11	5	6	18	3
O94905	Erlin-2 OS=Homo sapiens GN=ERLIN2 PE=1 SV=1	10	18	8	339	1	1	1	9	17	7
Q96F46	Interleukin-17 receptor A OS=Homo sapiens GN=IL17RA PE=1 SV=2	8	19	8	866	0	0	0	8	19	8
P62258	14-3-3 protein epsilon OS=Homo sapiens GN=YWHAE PE=1 SV=1	8	20	4	255	10	20	6	-2	0	-2
Q8IVD9	NudC domain-containing protein 3 OS=Homo sapiens GN=NUDCD3 PE=1 SV=3	7	14	7	361	0	0	0	7	14	7
P41091	Eukaryotic translation initiation factor 2 subunit 3 OS=Homo sapiens GN=EIF2S3 PE=1 SV=3	7	14	7	472	8	16	8	-1	-2	-1
Q13765	Nascent polypeptide-associated complex subunit alpha OS=Homo sapiens GN=NACA PE=1 SV=1	7	12	7	215	6	12	6	1	0	1
P61758	Prefoldin subunit 3 OS=Homo sapiens GN=VBP1 PE=1 SV=3	7	12	7	197	0	0	0	7	12	7
P23526	Adenosylhomocysteinase OS=Homo sapiens GN=AHCY PE=1 SV=4	10	20	10	432	10	22	10	0	-2	0
Q9P258	Protein RCC2 OS=Homo sapiens GN=RCC2 PE=1 SV=2	8	20	8	522	10	21	10	-2	-1	-2
O96005	Cleft lip and palate transmembrane protein 1 OS=Homo sapiens GN=CLPTM1 PE=1 SV=1	6	10	6	669	0	0	0	6	10	6
Q9H910	Jupiter microtubule associated homolog 2 OS=Homo sapiens GN=JPT2 PE=1 SV=1	9	17	9	190	0	0	0	9	17	9
Q8IXJ6	NAD-dependent protein deacetylase sirtuin-2 OS=Homo sapiens GN=SIRT2 PE=1 SV=2	7	15	7	389	0	0	0	7	15	7
P62847	40S ribosomal protein S24 OS=Homo sapiens GN=RPS24 PE=1 SV=1	8	13	8	133	7	9	7	1	4	1
P0DP23	Calmodulin-1 OS=Homo sapiens GN=CALM1 PE=1 SV=1	6	13	6	149	7	15	7	-1	-2	-1
O43684	Mitotic checkpoint protein BUB3 OS=Homo sapiens GN=BUB3 PE=1 SV=1	9	13	9	328	11	17	11	-2	-4	-2
P61604	10 kDa heat shock protein, mitochondrial OS=Homo sapiens GN=HSPE1 PE=1 SV=2	7	17	7	102	7	13	7	0	4	0
Q13151	Heterogeneous nuclear ribonucleoprotein A0 OS=Homo sapiens GN=HNRNPA0 PE=1 SV=1	6	10	6	305	9	17	9	-3	-7	-3
Q15293	Reticulocalbin-1 OS=Homo sapiens GN=RCN1 PE=1 SV=1	11	20	11	331	0	0	0	11	20	11
ALBU_BOVIN	cRAP Bovine serum albumin	6	14	5	607	20	63	17	-14	-49	-12
P42167	Lamina-associated polypeptide 2, isoforms beta/gamma OS=Homo sapiens GN=TMPO PE=1 SV=2	9	13	9	454	0	0	0	9	13	9
O75534	Cold shock domain-containing protein E1 OS=Homo sapiens GN=CSDE1 PE=1 SV=2	5	9	5	798	5	9	5	0	0	0
Q07020	60S ribosomal protein L18 OS=Homo sapiens GN=RPL18 PE=1 SV=2	7	15	7	188	8	19	8	-1	-4	-1
P22234	Multifunctional protein ADE2 OS=Homo sapiens GN=PAICS PE=1 SV=3	8	16	8	425	7	12	7	1	4	1
P10599	Thioredoxin OS=Homo sapiens GN=TXN PE=1 SV=3	7	21	7	105	6	17	6	1	4	1
P09429	High mobility group protein B1 OS=Homo sapiens GN=HMGB1 PE=1 SV=3	4	7	4	215	6	8	6	-2	-1	-2
Q9Y265	RuvB-like 1 OS=Homo sapiens GN=RUVBL1 PE=1 SV=1	8	15	8	456	1	2	1	7	13	7
P26599	Polypyrimidine tract-binding protein 1 OS=Homo sapiens GN=PTBP1 PE=1 SV=1	6	12	6	531	8	16	8	-2	-4	-2
O00154	Cytosolic acyl coenzyme A thioester hydrolase OS=Homo sapiens GN=ACOT7 PE=1 SV=3	8	17	8	380	7	19	7	1	-2	1
P46060	Ran GTPase-activating protein 1 OS=Homo sapiens GN=RANGAP1 PE=1 SV=1	7	12	7	587	0	0	0	7	12	7
P14868	Aspartate--tRNA ligase, cytoplasmic OS=Homo sapiens GN=DARS PE=1 SV=2	4	6	4	501	6	8	6	-2	-2	-2
P63241	Eukaryotic translation initiation factor 5A-1 OS=Homo sapiens GN=EIF5A PE=1 SV=2	6	11	6	154	7	12	7	-1	-1	-1
Q7Z4H7	HAUS augmin-like complex subunit 6 OS=Homo sapiens GN=HAUS6 PE=1 SV=2	4	7	4	955	0	0	0	4	7	4
B5ME19	Eukaryotic translation initiation factor 3 subunit C-like protein OS=Homo sapiens GN=EIF3CL PE=3 SV=1	6	9	6	914	0	0	0	6	9	6
Q9H3U1	Protein unc-45 homolog A OS=Homo sapiens GN=UNC45A PE=1 SV=1	5	9	5	944	0	0	0	5	9	5
P83731	60S ribosomal protein L24 OS=Homo sapiens GN=RPL24 PE=1 SV=1	7	15	7	157	7	15	7	0	0	0
P31939	Bifunctional purine biosynthesis protein PURH OS=Homo sapiens GN=ATIC PE=1 SV=3	5	9	5	592	6	9	6	-1	0	-1
Q8NBJ5	Procollagen galactosyltransferase 1 OS=Homo sapiens GN=COLGALT1 PE=1 SV=1	8	12	8	622	0	0	0	8	12	8
Q9Y5B9	FACT complex subunit SPT16 OS=Homo sapiens GN=SUPT16H PE=1 SV=1	5	7	5	1047	6	8	6	-1	-1	-1
P09622	Dihydrolipoyl dehydrogenase, mitochondrial OS=Homo sapiens GN=DLD PE=1 SV=2	4	7	4	509	4	7	4	0	0	0
Q7Z2W4	Zinc finger CCCH-type antiviral protein 1 OS=Homo sapiens GN=ZC3HAV1 PE=1 SV=3	4	4	4	902	3	4	3	1	0	1
Q9H6E4	Coiled-coil domain-containing protein 134 OS=Homo sapiens GN=CCDC134 PE=1 SV=1	6	9	6	229	0	0	0	6	9	6
O14641	Segment polarity protein dishevelled homolog DVL-2 OS=Homo sapiens GN=DVL2 PE=1 SV=1	6	10	6	736	0	0	0	6	10	6
P40429	60S ribosomal protein L13a OS=Homo sapiens GN=RPL13A PE=1 SV=2	3	4	3	203	0	0	0	3	4	3
P30040	Endoplasmic reticulum resident protein 29 OS=Homo sapiens GN=ERP29 PE=1 SV=4	11	21	11	261	0	0	0	11	21	11
P07305	Histone H1.0 OS=Homo sapiens GN=H1F0 PE=1 SV=3	8	14	8	194	6	9	6	2	5	2
Q15233	Non-POU domain-containing octamer-binding protein OS=Homo sapiens GN=NONO PE=1 SV=4	7	12	7	471	9	15	9	-2	-3	-2
P54886	Delta-1-pyrroline-5-carboxylate synthase OS=Homo sapiens GN=ALDH18A1 PE=1 SV=2	6	8	6	795	5	6	5	1	2	1
P43034	Platelet-activating factor acetylhydrolase IB subunit alpha OS=Homo sapiens GN=PAFAH1B1 PE=1 SV=2	8	13	8	410	6	10	6	2	3	2
Q16512	Serine/threonine-protein kinase N1 OS=Homo sapiens GN=PKN1 PE=1 SV=2	8	13	8	942	0	0	0	8	13	8
P06454	Prothymosin alpha OS=Homo sapiens GN=PTMA PE=1 SV=2	4	6	4	111	7	21	7	-3	-15	-3
Q16181	Septin-7 OS=Homo sapiens GN=SEPT7 PE=1 SV=2	4	5	4	437	4	4	4	0	1	0
O94776	Metastasis-associated protein MTA2 OS=Homo sapiens GN=MTA2 PE=1 SV=1	4	5	4	668	3	8	3	1	-3	1
P27694	Replication protein A 70 kDa DNA-binding subunit OS=Homo sapiens GN=RPA1 PE=1 SV=2	5	7	5	616	4	7	4	1	0	1
P38159	RNA-binding motif protein, X chromosome OS=Homo sapiens GN=RBMX PE=1 SV=3	3	4	3	391	4	6	4	-1	-2	-1
Q99615	DnaJ homolog subfamily C member 7 OS=Homo sapiens GN=DNAJC7 PE=1 SV=2	4	7	4	494	0	0	0	4	7	4
Q7Z4H8	KDEL motif-containing protein 2 OS=Homo sapiens GN=KDELC2 PE=1 SV=2	5	8	5	507	0	0	0	5	8	5
Q9Y3I0	tRNA-splicing ligase RtcB homolog OS=Homo sapiens GN=RTCB PE=1 SV=1	6	8	6	505	7	9	7	-1	-1	-1
Q96S66	Chloride channel CLIC-like protein 1 OS=Homo sapiens GN=CLCC1 PE=1 SV=1	4	5	4	551	0	0	0	4	5	4
Q9UPQ9	Trinucleotide repeat-containing gene 6B protein OS=Homo sapiens GN=TNRC6B PE=1 SV=4	5	7	5	1833	0	0	0	5	7	5
Q9UQ80	Proliferation-associated protein 2G4 OS=Homo sapiens GN=PA2G4 PE=1 SV=3	7	15	7	394	8	18	8	-1	-3	-1
Q04760	Lactoylglutathione lyase OS=Homo sapiens GN=GLO1 PE=1 SV=4	4	6	4	184	2	4	2	2	2	2
P84243	Histone H3.3 OS=Homo sapiens GN=H3F3A PE=1 SV=2	7	18	7	136	4	11	4	3	7	3
P51149	Ras-related protein Rab-7a OS=Homo sapiens GN=RAB7A PE=1 SV=1	4	5	4	207	4	7	4	0	-2	0
Q9Y520	Protein PRRC2C OS=Homo sapiens GN=PRRC2C PE=1 SV=4	5	6	5	2896	0	0	0	5	6	5
P26639	Threonine--tRNA ligase, cytoplasmic OS=Homo sapiens GN=TARS PE=1 SV=3	7	12	7	723	4	5	4	3	7	3
P46821	Microtubule-associated protein 1B OS=Homo sapiens GN=MAP1B PE=1 SV=2	8	12	8	2468	0	0	0	8	12	8
Q8TCJ2	Dolichyl-diphosphooligosaccharide--protein glycosyltransferase subunit STT3B OS=Homo sapiens GN=STT3B PE=1 SV=1	4	6	4	826	0	0	0	4	6	4
P15311	Ezrin OS=Homo sapiens GN=EZR PE=1 SV=4	6	9	6	586	5	5	3	1	4	3
Q13409	Cytoplasmic dynein 1 intermediate chain 2 OS=Homo sapiens GN=DYNC1I2 PE=1 SV=3	4	6	4	638	7	8	7	-3	-2	-3
P07814	Bifunctional glutamate/proline--tRNA ligase OS=Homo sapiens GN=EPRS PE=1 SV=5	4	5	4	1512	4	6	4	0	-1	0
P26373	60S ribosomal protein L13 OS=Homo sapiens GN=RPL13 PE=1 SV=4	5	6	5	211	5	11	5	0	-5	0
P68371	Tubulin beta-4B chain OS=Homo sapiens GN=TUBB4B PE=1 SV=1	26	75	5	445	0	0	0	26	75	5
P01889	HLA class I histocompatibility antigen, B-7 alpha chain OS=Homo sapiens GN=HLA-B PE=1 SV=3	12	29	4	362	0	0	0	12	29	4
P63104	14-3-3 protein zeta/delta OS=Homo sapiens GN=YWHAZ PE=1 SV=1	9	22	5	245	9	21	5	0	1	0
Q07021	Complement component 1 Q subcomponent-binding protein, mitochondrial OS=Homo sapiens GN=C1QBP PE=1 SV=1	4	10	4	282	4	14	4	0	-4	0
Q92841	Probable ATP-dependent RNA helicase DDX17 OS=Homo sapiens GN=DDX17 PE=1 SV=2	6	10	4	729	6	10	5	0	0	-1
P62753	40S ribosomal protein S6 OS=Homo sapiens GN=RPS6 PE=1 SV=1	8	22	8	249	12	29	12	-4	-7	-4
P07477	Trypsin-1 OS=Homo sapiens GN=PRSS1 PE=1 SV=1	3	7	3	247	2	7	2	1	0	1
P62917	60S ribosomal protein L8 OS=Homo sapiens GN=RPL8 PE=1 SV=2	8	23	8	257	11	30	11	-3	-7	-3
P84098	60S ribosomal protein L19 OS=Homo sapiens GN=RPL19 PE=1 SV=1	5	8	5	196	3	6	3	2	2	2
P07910	Heterogeneous nuclear ribonucleoproteins C1/C2 OS=Homo sapiens GN=HNRNPC PE=1 SV=4	5	9	5	306	6	8	6	-1	1	-1
P00441	Superoxide dismutase [Cu-Zn] OS=Homo sapiens GN=SOD1 PE=1 SV=2	7	14	7	154	5	24	5	2	-10	2
Q92769	Histone deacetylase 2 OS=Homo sapiens GN=HDAC2 PE=1 SV=2	5	9	5	488	2	4	2	3	5	3
O14617	AP-3 complex subunit delta-1 OS=Homo sapiens GN=AP3D1 PE=1 SV=1	3	5	3	1153	0	0	0	3	5	3
P25398	40S ribosomal protein S12 OS=Homo sapiens GN=RPS12 PE=1 SV=3	4	9	4	132	0	0	0	4	9	4
Q99714	3-hydroxyacyl-CoA dehydrogenase type-2 OS=Homo sapiens GN=HSD17B10 PE=1 SV=3	4	8	4	261	6	13	6	-2	-5	-2
P62913	60S ribosomal protein L11 OS=Homo sapiens GN=RPL11 PE=1 SV=2	6	14	6	178	6	16	6	0	-2	0
Q70UQ0	Inhibitor of nuclear factor kappa-B kinase-interacting protein OS=Homo sapiens GN=IKBIP PE=1 SV=1	5	8	5	350	0	0	0	5	8	5
O00571	ATP-dependent RNA helicase DDX3X OS=Homo sapiens GN=DDX3X PE=1 SV=3	7	13	5	662	5	7	4	2	6	1
P62314	Small nuclear ribonucleoprotein Sm D1 OS=Homo sapiens GN=SNRPD1 PE=1 SV=1	4	11	4	119	3	6	3	1	5	1
Q14739	Lamin-B receptor OS=Homo sapiens GN=LBR PE=1 SV=2	4	8	4	615	0	0	0	4	8	4
Q14678	KN motif and ankyrin repeat domain-containing protein 1 OS=Homo sapiens GN=KANK1 PE=1 SV=3	3	3	3	1352	0	0	0	3	3	3
P00750	Tissue-type plasminogen activator OS=Homo sapiens GN=PLAT PE=1 SV=1	5	10	5	562	0	0	0	5	10	5
P51610	Host cell factor 1 OS=Homo sapiens GN=HCFC1 PE=1 SV=2	6	7	6	2035	5	5	5	1	2	1
P35268	60S ribosomal protein L22 OS=Homo sapiens GN=RPL22 PE=1 SV=2	6	12	6	128	6	14	6	0	-2	0
P21796	Voltage-dependent anion-selective channel protein 1 OS=Homo sapiens GN=VDAC1 PE=1 SV=2	8	15	7	283	10	24	9	-2	-9	-2
Q16706	Alpha-mannosidase 2 OS=Homo sapiens GN=MAN2A1 PE=1 SV=2	3	4	3	1144	0	0	0	3	4	3
P00558	Phosphoglycerate kinase 1 OS=Homo sapiens GN=PGK1 PE=1 SV=3	4	7	4	417	8	16	8	-4	-9	-4
P30050	60S ribosomal protein L12 OS=Homo sapiens GN=RPL12 PE=1 SV=1	5	11	5	165	6	11	6	-1	0	-1
P49411	Elongation factor Tu, mitochondrial OS=Homo sapiens GN=TUFM PE=1 SV=2	6	10	6	452	8	11	8	-2	-1	-2
P05388	60S acidic ribosomal protein P0 OS=Homo sapiens GN=RPLP0 PE=1 SV=1	4	6	4	317	2	4	2	2	2	2
Q8N0X7	Spartin OS=Homo sapiens GN=SPG20 PE=1 SV=1	5	7	5	666	0	0	0	5	7	5
Q5D862	Filaggrin-2 OS=Homo sapiens GN=FLG2 PE=1 SV=1	3	4	3	2391	10	19	10	-7	-15	-7
Q5T749	Keratinocyte proline-rich protein OS=Homo sapiens GN=KPRP PE=1 SV=1	2	4	2	579	0	0	0	2	4	2
P08865	40S ribosomal protein SA OS=Homo sapiens GN=RPSA PE=1 SV=4	5	10	5	295	6	9	6	-1	1	-1
O60568	Procollagen-lysine,2-oxoglutarate 5-dioxygenase 3 OS=Homo sapiens GN=PLOD3 PE=1 SV=1	5	10	5	738	0	0	0	5	10	5
P02786	Transferrin receptor protein 1 OS=Homo sapiens GN=TFRC PE=1 SV=2	6	9	6	760	0	0	0	6	9	6
Q9NWS0	PIH1 domain-containing protein 1 OS=Homo sapiens GN=PIH1D1 PE=1 SV=1	4	7	4	290	0	0	0	4	7	4
Q9Y625	Glypican-6 OS=Homo sapiens GN=GPC6 PE=1 SV=1	5	8	5	555	0	0	0	5	8	5
P20290	Transcription factor BTF3 OS=Homo sapiens GN=BTF3 PE=1 SV=1	2	2	2	206	0	0	0	2	2	2
P52815	39S ribosomal protein L12, mitochondrial OS=Homo sapiens GN=MRPL12 PE=1 SV=2	4	5	4	198	7	12	7	-3	-7	-3
P51991	Heterogeneous nuclear ribonucleoprotein A3 OS=Homo sapiens GN=HNRNPA3 PE=1 SV=2	7	14	7	378	7	13	7	0	1	0
O75821	Eukaryotic translation initiation factor 3 subunit G OS=Homo sapiens GN=EIF3G PE=1 SV=2	3	5	3	320	4	7	4	-1	-2	-1
Q8IZP2	Putative protein FAM10A4 OS=Homo sapiens GN=ST13P4 PE=5 SV=1	3	4	3	240	0	0	0	3	4	3
Q01518	Adenylyl cyclase-associated protein 1 OS=Homo sapiens GN=CAP1 PE=1 SV=5	5	12	5	475	5	16	5	0	-4	0
Q8IVL5	Prolyl 3-hydroxylase 2 OS=Homo sapiens GN=P3H2 PE=1 SV=1	3	5	3	708	0	0	0	3	5	3
Q02413	Desmoglein-1 OS=Homo sapiens GN=DSG1 PE=1 SV=2	3	4	3	1049	0	0	0	3	4	3
P17844	Probable ATP-dependent RNA helicase DDX5 OS=Homo sapiens GN=DDX5 PE=1 SV=1	6	9	4	614	6	9	5	0	0	-1
P62263	40S ribosomal protein S14 OS=Homo sapiens GN=RPS14 PE=1 SV=3	4	8	4	151	7	14	7	-3	-6	-3
Q8NI22	Multiple coagulation factor deficiency protein 2 OS=Homo sapiens GN=MCFD2 PE=1 SV=1	4	6	4	146	0	0	0	4	6	4
P28074	Proteasome subunit beta type-5 OS=Homo sapiens GN=PSMB5 PE=1 SV=3	4	5	4	263	4	7	4	0	-2	0
P24534	Elongation factor 1-beta OS=Homo sapiens GN=EEF1B2 PE=1 SV=3	3	7	3	225	3	7	3	0	0	0
P23246	Splicing factor, proline- and glutamine-rich OS=Homo sapiens GN=SFPQ PE=1 SV=2	5	10	5	707	5	9	5	0	1	0
O14828	Secretory carrier-associated membrane protein 3 OS=Homo sapiens GN=SCAMP3 PE=1 SV=3	4	7	4	347	4	7	4	0	0	0
P62899	60S ribosomal protein L31 OS=Homo sapiens GN=RPL31 PE=1 SV=1	5	9	5	125	7	12	7	-2	-3	-2
P61026	Ras-related protein Rab-10 OS=Homo sapiens GN=RAB10 PE=1 SV=1	3	5	3	200	1	1	1	2	4	2
Q5JPE7	Nodal modulator 2 OS=Homo sapiens GN=NOMO2 PE=1 SV=1	4	7	4	1267	0	0	0	4	7	4
P29966	Myristoylated alanine-rich C-kinase substrate OS=Homo sapiens GN=MARCKS PE=1 SV=4	3	4	3	332	0	0	0	3	4	3
P62081	40S ribosomal protein S7 OS=Homo sapiens GN=RPS7 PE=1 SV=1	4	7	4	194	4	8	4	0	-1	0
Q92990	Glomulin OS=Homo sapiens GN=GLMN PE=1 SV=2	6	10	6	594	0	0	0	6	10	6
P55145	Mesencephalic astrocyte-derived neurotrophic factor OS=Homo sapiens GN=MANF PE=1 SV=3	6	16	6	182	2	3	2	4	13	4
P17174	Aspartate aminotransferase, cytoplasmic OS=Homo sapiens GN=GOT1 PE=1 SV=3	3	5	3	413	4	6	4	-1	-1	-1
P62829	60S ribosomal protein L23 OS=Homo sapiens GN=RPL23 PE=1 SV=1	6	12	6	140	5	11	5	1	1	1
Q05682	Caldesmon OS=Homo sapiens GN=CALD1 PE=1 SV=3	3	4	3	793	0	0	0	3	4	3
P18669	Phosphoglycerate mutase 1 OS=Homo sapiens GN=PGAM1 PE=1 SV=2	2	3	2	254	5	8	5	-3	-5	-3
O00469	Procollagen-lysine,2-oxoglutarate 5-dioxygenase 2 OS=Homo sapiens GN=PLOD2 PE=1 SV=2	6	7	6	737	0	0	0	6	7	6
P31151	Protein S100-A7 OS=Homo sapiens GN=S100A7 PE=1 SV=4	2	3	2	101	0	0	0	2	3	2
P56134	ATP synthase subunit f, mitochondrial OS=Homo sapiens GN=ATP5J2 PE=1 SV=3	3	5	3	94	3	4	3	0	1	0
P62701	40S ribosomal protein S4, X isoform OS=Homo sapiens GN=RPS4X PE=1 SV=2	7	14	7	263	8	13	8	-1	1	-1
O15056	Synaptojanin-2 OS=Homo sapiens GN=SYNJ2 PE=1 SV=3	3	5	3	1496	0	0	0	3	5	3
Q15393	Splicing factor 3B subunit 3 OS=Homo sapiens GN=SF3B3 PE=1 SV=4	3	6	3	1217	1	1	1	2	5	2
P12004	Proliferating cell nuclear antigen OS=Homo sapiens GN=PCNA PE=1 SV=1	3	7	3	261	6	11	6	-3	-4	-3
P61353	60S ribosomal protein L27 OS=Homo sapiens GN=RPL27 PE=1 SV=2	6	11	6	136	4	8	4	2	3	2
P26885	Peptidyl-prolyl cis-trans isomerase FKBP2 OS=Homo sapiens GN=FKBP2 PE=1 SV=2	2	2	2	142	0	0	0	2	2	2
P39019	40S ribosomal protein S19 OS=Homo sapiens GN=RPS19 PE=1 SV=2	3	6	3	145	6	10	6	-3	-4	-3
P26196	Probable ATP-dependent RNA helicase DDX6 OS=Homo sapiens GN=DDX6 PE=1 SV=2	4	6	4	483	5	9	5	-1	-3	-1
Q9UHB9	Signal recognition particle subunit SRP68 OS=Homo sapiens GN=SRP68 PE=1 SV=2	5	7	5	627	0	0	0	5	7	5
P62269	40S ribosomal protein S18 OS=Homo sapiens GN=RPS18 PE=1 SV=3	3	4	3	152	3	5	3	0	-1	0
O94901	SUN domain-containing protein 1 OS=Homo sapiens GN=SUN1 PE=1 SV=3	4	6	4	812	0	0	0	4	6	4
P00367	Glutamate dehydrogenase 1, mitochondrial OS=Homo sapiens GN=GLUD1 PE=1 SV=2	4	7	4	558	5	6	5	-1	1	-1
P08559	Pyruvate dehydrogenase E1 component subunit alpha, somatic form, mitochondrial OS=Homo sapiens GN=PDHA1 PE=1 SV=3	5	9	5	390	4	8	4	1	1	1
P52594	Arf-GAP domain and FG repeat-containing protein 1 OS=Homo sapiens GN=AGFG1 PE=1 SV=2	4	7	4	562	0	0	0	4	7	4
P41250	Glycine--tRNA ligase OS=Homo sapiens GN=GARS PE=1 SV=3	3	5	3	739	4	5	4	-1	0	-1
Q9BW60	Elongation of very long chain fatty acids protein 1 OS=Homo sapiens GN=ELOVL1 PE=1 SV=1	4	7	4	279	4	5	4	0	2	0
P61106	Ras-related protein Rab-14 OS=Homo sapiens GN=RAB14 PE=1 SV=4	3	4	3	215	0	0	0	3	4	3
O96008	Mitochondrial import receptor subunit TOM40 homolog OS=Homo sapiens GN=TOMM40 PE=1 SV=1	3	4	3	361	4	10	4	-1	-6	-1
Q02543	60S ribosomal protein L18a OS=Homo sapiens GN=RPL18A PE=1 SV=2	7	11	7	176	6	13	6	1	-2	1
P33992	DNA replication licensing factor MCM5 OS=Homo sapiens GN=MCM5 PE=1 SV=5	5	8	5	734	4	4	4	1	4	1
Q9H3K6	BolA-like protein 2 OS=Homo sapiens GN=BOLA2 PE=1 SV=1	3	5	3	86	0	0	0	3	5	3
P48634	Protein PRRC2A OS=Homo sapiens GN=PRRC2A PE=1 SV=3	2	3	2	2157	0	0	0	2	3	2
Q9P035	Very-long-chain (3R)-3-hydroxyacyl-CoA dehydratase 3 OS=Homo sapiens GN=HACD3 PE=1 SV=2	5	12	5	362	3	6	3	2	6	2
P33993	DNA replication licensing factor MCM7 OS=Homo sapiens GN=MCM7 PE=1 SV=4	4	8	4	719	2	2	2	2	6	2
P14678	Small nuclear ribonucleoprotein-associated proteins B and B' OS=Homo sapiens GN=SNRPB PE=1 SV=2	3	4	3	240	0	0	0	3	4	3
P22087	rRNA 2'-O-methyltransferase fibrillarin OS=Homo sapiens GN=FBL PE=1 SV=2	4	8	4	321	4	7	4	0	1	0
P35658	Nuclear pore complex protein Nup214 OS=Homo sapiens GN=NUP214 PE=1 SV=2	3	4	3	2090	0	0	0	3	4	3
O95721	Synaptosomal-associated protein 29 OS=Homo sapiens GN=SNAP29 PE=1 SV=1	2	3	2	258	0	0	0	2	3	2
P49207	60S ribosomal protein L34 OS=Homo sapiens GN=RPL34 PE=1 SV=3	3	5	3	117	4	8	4	-1	-3	-1
O00148	ATP-dependent RNA helicase DDX39A OS=Homo sapiens GN=DDX39A PE=1 SV=2	5	7	5	427	3	5	3	2	2	2
P61009	Signal peptidase complex subunit 3 OS=Homo sapiens GN=SPCS3 PE=1 SV=1	5	8	5	180	0	0	0	5	8	5
O15371	Eukaryotic translation initiation factor 3 subunit D OS=Homo sapiens GN=EIF3D PE=1 SV=1	2	3	2	548	5	9	5	-3	-6	-3
Q9H9B4	Sideroflexin-1 OS=Homo sapiens GN=SFXN1 PE=1 SV=4	4	7	4	322	0	0	0	4	7	4
P43487	Ran-specific GTPase-activating protein OS=Homo sapiens GN=RANBP1 PE=1 SV=1	4	7	4	201	3	6	3	1	1	1
P62851	40S ribosomal protein S25 OS=Homo sapiens GN=RPS25 PE=1 SV=1	4	7	4	125	3	6	3	1	1	1
P55010	Eukaryotic translation initiation factor 5 OS=Homo sapiens GN=EIF5 PE=1 SV=2	6	9	6	431	0	0	0	6	9	6
P46781	40S ribosomal protein S9 OS=Homo sapiens GN=RPS9 PE=1 SV=3	3	5	3	194	2	2	2	1	3	1
P15121	Aldose reductase OS=Homo sapiens GN=AKR1B1 PE=1 SV=3	7	9	7	316	4	6	4	3	3	3
P05023	Sodium/potassium-transporting ATPase subunit alpha-1 OS=Homo sapiens GN=ATP1A1 PE=1 SV=1	4	4	4	1023	3	4	3	1	0	1
P32969	60S ribosomal protein L9 OS=Homo sapiens GN=RPL9 PE=1 SV=1	6	12	6	192	5	12	5	1	0	1
P84103	Serine/arginine-rich splicing factor 3 OS=Homo sapiens GN=SRSF3 PE=1 SV=1	2	4	2	164	1	2	1	1	2	1
Q96PK6	RNA-binding protein 14 OS=Homo sapiens GN=RBM14 PE=1 SV=2	3	4	3	669	0	0	0	3	4	3
Q15654	Thyroid receptor-interacting protein 6 OS=Homo sapiens GN=TRIP6 PE=1 SV=3	2	4	2	476	2	2	2	0	2	0
Q8NDV7	Trinucleotide repeat-containing gene 6A protein OS=Homo sapiens GN=TNRC6A PE=1 SV=2	3	5	3	1962	0	0	0	3	5	3
Q99729	Heterogeneous nuclear ribonucleoprotein A/B OS=Homo sapiens GN=HNRNPAB PE=1 SV=2	4	6	4	332	2	3	2	2	3	2
Q15717	ELAV-like protein 1 OS=Homo sapiens GN=ELAVL1 PE=1 SV=2	2	3	2	326	4	6	4	-2	-3	-2
Q13347	Eukaryotic translation initiation factor 3 subunit I OS=Homo sapiens GN=EIF3I PE=1 SV=1	5	5	5	325	4	7	4	1	-2	1
Q9UBM7	7-dehydrocholesterol reductase OS=Homo sapiens GN=DHCR7 PE=1 SV=1	2	2	2	475	0	0	0	2	2	2
P48643	T-complex protein 1 subunit epsilon OS=Homo sapiens GN=CCT5 PE=1 SV=1	3	3	3	541	6	8	6	-3	-5	-3
P11717	Cation-independent mannose-6-phosphate receptor OS=Homo sapiens GN=IGF2R PE=1 SV=3	4	6	4	2491	0	0	0	4	6	4
Q9UQ35	Serine/arginine repetitive matrix protein 2 OS=Homo sapiens GN=SRRM2 PE=1 SV=2	3	3	3	2752	0	0	0	3	3	3
P02458	Collagen alpha-1(II) chain OS=Homo sapiens GN=COL2A1 PE=1 SV=3	2	2	2	1487	0	0	0	2	2	2
P40926	Malate dehydrogenase, mitochondrial OS=Homo sapiens GN=MDH2 PE=1 SV=3	3	5	3	338	6	11	6	-3	-6	-3
P15924	Desmoplakin OS=Homo sapiens GN=DSP PE=1 SV=3	2	3	2	2871	0	0	0	2	3	2
P07686	Beta-hexosaminidase subunit beta OS=Homo sapiens GN=HEXB PE=1 SV=3	3	3	3	556	0	0	0	3	3	3
P62316	Small nuclear ribonucleoprotein Sm D2 OS=Homo sapiens GN=SNRPD2 PE=1 SV=1	4	6	4	118	3	4	3	1	2	1
P61254	60S ribosomal protein L26 OS=Homo sapiens GN=RPL26 PE=1 SV=1	5	11	5	145	4	9	4	1	2	1
Q00610	Clathrin heavy chain 1 OS=Homo sapiens GN=CLTC PE=1 SV=5	6	7	6	1675	4	5	4	2	2	2
Q08752	Peptidyl-prolyl cis-trans isomerase D OS=Homo sapiens GN=PPID PE=1 SV=3	2	2	2	370	0	0	0	2	2	2
Q5T4B2	Probable inactive glycosyltransferase 25 family member 3 OS=Homo sapiens GN=CERCAM PE=1 SV=1	3	4	3	595	0	0	0	3	4	3
P52907	F-actin-capping protein subunit alpha-1 OS=Homo sapiens GN=CAPZA1 PE=1 SV=3	2	3	2	286	0	0	0	2	3	2
Q16777	Histone H2A type 2-C OS=Homo sapiens GN=HIST2H2AC PE=1 SV=4	8	53	4	129	7	54	4	1	-1	0
P63267	Actin, gamma-enteric smooth muscle OS=Homo sapiens GN=ACTG2 PE=1 SV=1	10	30	2	376	0	0	0	10	30	2
P30492	HLA class I histocompatibility antigen, B-54 alpha chain OS=Homo sapiens GN=HLA-B PE=1 SV=1	16	32	3	362	0	0	0	16	32	3
P32119	Peroxiredoxin-2 OS=Homo sapiens GN=PRDX2 PE=1 SV=5	4	15	2	198	5	13	3	-1	2	-1
P27348	14-3-3 protein theta OS=Homo sapiens GN=YWHAQ PE=1 SV=1	7	20	3	245	8	16	4	-1	4	-1
Q96QV6	Histone H2A type 1-A OS=Homo sapiens GN=HIST1H2AA PE=1 SV=3	6	26	2	131	5	22	2	1	4	0
P06702	Protein S100-A9 OS=Homo sapiens GN=S100A9 PE=1 SV=1	1	4	1	114	0	0	0	1	4	1
O75477	Erlin-1 OS=Homo sapiens GN=ERLIN1 PE=1 SV=1	3	4	1	346	0	0	0	3	4	1
P15531	Nucleoside diphosphate kinase A OS=Homo sapiens GN=NME1 PE=1 SV=1	2	3	1	152	4	7	3	-2	-4	-2
Q04837	Single-stranded DNA-binding protein, mitochondrial OS=Homo sapiens GN=SSBP1 PE=1 SV=1	2	4	2	148	2	4	2	0	0	0
P53985	Monocarboxylate transporter 1 OS=Homo sapiens GN=SLC16A1 PE=1 SV=3	3	9	3	500	2	3	2	1	6	1
P42677	40S ribosomal protein S27 OS=Homo sapiens GN=RPS27 PE=1 SV=3	4	11	4	84	6	13	6	-2	-2	-2
Q9H444	Charged multivesicular body protein 4b OS=Homo sapiens GN=CHMP4B PE=1 SV=1	2	4	2	224	0	0	0	2	4	2
Q8IVL6	Prolyl 3-hydroxylase 3 OS=Homo sapiens GN=P3H3 PE=1 SV=1	3	4	3	736	0	0	0	3	4	3
P22061	Protein-L-isoaspartate(D-aspartate) O-methyltransferase OS=Homo sapiens GN=PCMT1 PE=1 SV=4	2	4	2	227	0	0	0	2	4	2
P35030	Trypsin-3 OS=Homo sapiens GN=PRSS3 PE=1 SV=2	3	11	3	304	3	14	3	0	-3	0
Q02809	Procollagen-lysine,2-oxoglutarate 5-dioxygenase 1 OS=Homo sapiens GN=PLOD1 PE=1 SV=2	3	6	3	727	0	0	0	3	6	3
P62266	40S ribosomal protein S23 OS=Homo sapiens GN=RPS23 PE=1 SV=3	3	9	3	143	3	10	3	0	-1	0
P13489	Ribonuclease inhibitor OS=Homo sapiens GN=RNH1 PE=1 SV=2	3	6	3	461	3	6	3	0	0	0
P81605	Dermcidin OS=Homo sapiens GN=DCD PE=1 SV=2	4	8	4	110	3	7	3	1	1	1
P22102	Trifunctional purine biosynthetic protein adenosine-3 OS=Homo sapiens GN=GART PE=1 SV=1	3	4	3	1010	1	1	1	2	3	2
P22392	Nucleoside diphosphate kinase B OS=Homo sapiens GN=NME2 PE=1 SV=1	4	7	3	152	0	0	0	4	7	3
Q13642	Four and a half LIM domains protein 1 OS=Homo sapiens GN=FHL1 PE=1 SV=4	3	6	3	323	3	6	3	0	0	0
P41236	Protein phosphatase inhibitor 2 OS=Homo sapiens GN=PPP1R2 PE=1 SV=2	1	1	1	205	0	0	0	1	1	1
Q9NS69	Mitochondrial import receptor subunit TOM22 homolog OS=Homo sapiens GN=TOMM22 PE=1 SV=3	2	2	2	142	1	1	1	1	1	1
P31689	DnaJ homolog subfamily A member 1 OS=Homo sapiens GN=DNAJA1 PE=1 SV=2	2	4	2	397	8.08	3.18	2	-6.08	0.82	0
Q92499	ATP-dependent RNA helicase DDX1 OS=Homo sapiens GN=DDX1 PE=1 SV=2	2	2	2	740	2	3	2	0	-1	0
P49755	Transmembrane emp24 domain-containing protein 10 OS=Homo sapiens GN=TMED10 PE=1 SV=2	2	3	2	219	0	0	0	2	3	2
B2MG_HUMAN	cRAP Human beta-2-microglobulin	3	5	3	119	0	0	0	3	5	3
Q15629	Translocating chain-associated membrane protein 1 OS=Homo sapiens GN=TRAM1 PE=1 SV=3	1	1	1	374	1	2	1	0	-1	0
Q9UMR2	ATP-dependent RNA helicase DDX19B OS=Homo sapiens GN=DDX19B PE=1 SV=1	2	4	2	479	3	5	3	-1	-1	-1
P04179	Superoxide dismutase [Mn], mitochondrial OS=Homo sapiens GN=SOD2 PE=1 SV=2	2	3	2	222	3	6	3	-1	-3	-1
Q9H892	Tetratricopeptide repeat protein 12 OS=Homo sapiens GN=TTC12 PE=1 SV=2	1	1	1	705	0	0	0	1	1	1
P25205	DNA replication licensing factor MCM3 OS=Homo sapiens GN=MCM3 PE=1 SV=3	2	3	2	808	2	2	2	0	1	0
O75131	Copine-3 OS=Homo sapiens GN=CPNE3 PE=1 SV=1	1	1	1	537	2	4	2	-1	-3	-1
P60900	Proteasome subunit alpha type-6 OS=Homo sapiens GN=PSMA6 PE=1 SV=1	2	4	2	246	3	6	3	-1	-2	-1
Q6EEV6	Small ubiquitin-related modifier 4 OS=Homo sapiens GN=SUMO4 PE=1 SV=2	2	4	2	95	3	5	3	-1	-1	-1
Q9HB40	Retinoid-inducible serine carboxypeptidase OS=Homo sapiens GN=SCPEP1 PE=1 SV=1	3	5	3	452	0	0	0	3	5	3
P08708	40S ribosomal protein S17 OS=Homo sapiens GN=RPS17 PE=1 SV=2	2	2	2	135	0	0	0	2	2	2
Q14103	Heterogeneous nuclear ribonucleoprotein D0 OS=Homo sapiens GN=HNRNPD PE=1 SV=1	3	5	2	355	0	0	0	3	5	2
P78371	T-complex protein 1 subunit beta OS=Homo sapiens GN=CCT2 PE=1 SV=4	3	5	3	535	5	7	5	-2	-2	-2
Q96AC1	Fermitin family homolog 2 OS=Homo sapiens GN=FERMT2 PE=1 SV=1	2	4	2	680	1	1	1	1	3	1
O60884	DnaJ homolog subfamily A member 2 OS=Homo sapiens GN=DNAJA2 PE=1 SV=1	1	1	1	412	0	0	0	1	1	1
P22466	Galanin peptides OS=Homo sapiens GN=GAL PE=1 SV=3	4	7	4	123	0	0	0	4	7	4
O43242	26S proteasome non-ATPase regulatory subunit 3 OS=Homo sapiens GN=PSMD3 PE=1 SV=2	3	4	3	534	3	5	3	0	-1	0
Q9Y263	Phospholipase A-2-activating protein OS=Homo sapiens GN=PLAA PE=1 SV=2	1	2	1	795	0	0	0	1	2	1
Q15061	WD repeat-containing protein 43 OS=Homo sapiens GN=WDR43 PE=1 SV=3	2	2	2	677	1	2	1	1	0	1
P62277	40S ribosomal protein S13 OS=Homo sapiens GN=RPS13 PE=1 SV=2	2	4	2	151	0	0	0	2	4	2
P29122	Proprotein convertase subtilisin/kexin type 6 OS=Homo sapiens GN=PCSK6 PE=1 SV=1	12	21	12	969	0	0	0	12	21	12
P29692	Elongation factor 1-delta OS=Homo sapiens GN=EEF1D PE=1 SV=5	1	2	1	281	2	2	2	-1	0	-1
Q9Y6A9	Signal peptidase complex subunit 1 OS=Homo sapiens GN=SPCS1 PE=1 SV=4	1	2	1	102	0	0	0	1	2	1
O43491	Band 4.1-like protein 2 OS=Homo sapiens GN=EPB41L2 PE=1 SV=1	4	6	4	1005	0	0	0	4	6	4
Q16531	DNA damage-binding protein 1 OS=Homo sapiens GN=DDB1 PE=1 SV=1	2	2	2	1140	0	0	0	2	2	2
P47914	60S ribosomal protein L29 OS=Homo sapiens GN=RPL29 PE=1 SV=2	3	6	3	159	3	12	3	0	-6	0
Q9BVK6	Transmembrane emp24 domain-containing protein 9 OS=Homo sapiens GN=TMED9 PE=1 SV=2	3	5	3	235	0	0	0	3	5	3
O15143	Actin-related protein 2/3 complex subunit 1B OS=Homo sapiens GN=ARPC1B PE=1 SV=3	1	2	1	372	2	3	2	-1	-1	-1
P05109	Protein S100-A8 OS=Homo sapiens GN=S100A8 PE=1 SV=1	1	3	1	93	0	0	0	1	3	1
P46087	Probable 28S rRNA (cytosine(4447)-C(5))-methyltransferase OS=Homo sapiens GN=NOP2 PE=1 SV=2	2	2	2	812	3	3	3	-1	-1	-1
P27695	DNA-(apurinic or apyrimidinic site) lyase OS=Homo sapiens GN=APEX1 PE=1 SV=2	1	2	1	318	3	4	3	-2	-2	-2
Q8N3C0	Activating signal cointegrator 1 complex subunit 3 OS=Homo sapiens GN=ASCC3 PE=1 SV=3	2	2	2	2202	0	0	0	2	2	2
P43243	Matrin-3 OS=Homo sapiens GN=MATR3 PE=1 SV=2	2	3	2	847	4	6	4	-2	-3	-2
O43615	Mitochondrial import inner membrane translocase subunit TIM44 OS=Homo sapiens GN=TIMM44 PE=1 SV=2	3	4	3	452	0	0	0	3	4	3
Q7Z3T8	Zinc finger FYVE domain-containing protein 16 OS=Homo sapiens GN=ZFYVE16 PE=1 SV=3	4	5	4	1539	0	0	0	4	5	4
Q92522	Histone H1x OS=Homo sapiens GN=H1FX PE=1 SV=1	3	6	3	213	0	0	0	3	6	3
P62750	60S ribosomal protein L23a OS=Homo sapiens GN=RPL23A PE=1 SV=1	3	4	3	156	3	3	3	0	1	0
P00387	NADH-cytochrome b5 reductase 3 OS=Homo sapiens GN=CYB5R3 PE=1 SV=3	2	3	2	301	5	10	5	-3	-7	-3
P08240	Signal recognition particle receptor subunit alpha OS=Homo sapiens GN=SRPRA PE=1 SV=2	1	2	1	638	0	0	0	1	2	1
P62910	60S ribosomal protein L32 OS=Homo sapiens GN=RPL32 PE=1 SV=2	2	6	2	135	0	0	0	2	6	2
Q9Y2J2	Band 4.1-like protein 3 OS=Homo sapiens GN=EPB41L3 PE=1 SV=2	2	4	2	1087	0	0	0	2	4	2
Q96Q89	Kinesin-like protein KIF20B OS=Homo sapiens GN=KIF20B PE=1 SV=3	3	7	3	1820	2	4	2	1	3	1
Q9Y5M8	Signal recognition particle receptor subunit beta OS=Homo sapiens GN=SRPRB PE=1 SV=3	1	1	1	271	2	2	2	-1	-1	-1
Q8TD19	Serine/threonine-protein kinase Nek9 OS=Homo sapiens GN=NEK9 PE=1 SV=2	1	2	1	979	0	0	0	1	2	1
Q969M3	Protein YIPF5 OS=Homo sapiens GN=YIPF5 PE=1 SV=1	1	1	1	257	2	4	2	-1	-3	-1
Q01105	Protein SET OS=Homo sapiens GN=SET PE=1 SV=3	2	3	2	290	4	7	4	-2	-4	-2
Q8WWF6	DnaJ homolog subfamily B member 3 OS=Homo sapiens GN=DNAJB3 PE=1 SV=1	1	2	1	145	0	0	0	1	2	1
P51148	Ras-related protein Rab-5C OS=Homo sapiens GN=RAB5C PE=1 SV=2	2	4	2	216	9.41	5.85	2	-7.41	-1.85	0
Q13126	S-methyl-5'-thioadenosine phosphorylase OS=Homo sapiens GN=MTAP PE=1 SV=2	1	1	1	283	2	3	2	-1	-2	-1
O15372	Eukaryotic translation initiation factor 3 subunit H OS=Homo sapiens GN=EIF3H PE=1 SV=1	2	2	2	352	2	2	2	0	0	0
Q96AG4	Leucine-rich repeat-containing protein 59 OS=Homo sapiens GN=LRRC59 PE=1 SV=1	1	2	1	307	0	0	0	1	2	1
O14979	Heterogeneous nuclear ribonucleoprotein D-like OS=Homo sapiens GN=HNRNPDL PE=1 SV=3	2	3	1	420	0	0	0	2	3	1
P15104	Glutamine synthetase OS=Homo sapiens GN=GLUL PE=1 SV=4	1	1	1	373	0	0	0	1	1	1
Q16527	Cysteine and glycine-rich protein 2 OS=Homo sapiens GN=CSRP2 PE=1 SV=3	2	3	2	193	3	4	3	-1	-1	-1
P11177	Pyruvate dehydrogenase E1 component subunit beta, mitochondrial OS=Homo sapiens GN=PDHB PE=1 SV=3	1	1	1	359	2	3	2	-1	-2	-1
P51572	B-cell receptor-associated protein 31 OS=Homo sapiens GN=BCAP31 PE=1 SV=3	4	6	4	246	1	2	1	3	4	3
O00203	AP-3 complex subunit beta-1 OS=Homo sapiens GN=AP3B1 PE=1 SV=3	2	2	2	1094	0	0	0	2	2	2
Q08945	FACT complex subunit SSRP1 OS=Homo sapiens GN=SSRP1 PE=1 SV=1	1	2	1	709	0	0	0	1	2	1
P46783	40S ribosomal protein S10 OS=Homo sapiens GN=RPS10 PE=1 SV=1	2	3	2	165	2	4	2	0	-1	0
P56537	Eukaryotic translation initiation factor 6 OS=Homo sapiens GN=EIF6 PE=1 SV=1	2	3	2	245	0	0	0	2	3	2
P14923	Junction plakoglobin OS=Homo sapiens GN=JUP PE=1 SV=3	1	2	1	745	0	0	0	1	2	1
P63313	Thymosin beta-10 OS=Homo sapiens GN=TMSB10 PE=1 SV=2	2	6	2	44	2	5	2	0	1	0
P30086	Phosphatidylethanolamine-binding protein 1 OS=Homo sapiens GN=PEBP1 PE=1 SV=3	2	3	2	187	2	3	2	0	0	0
Q01469	Fatty acid-binding protein, epidermal OS=Homo sapiens GN=FABP5 PE=1 SV=3	2	3	2	135	2	3	2	0	0	0
Q00688	Peptidyl-prolyl cis-trans isomerase FKBP3 OS=Homo sapiens GN=FKBP3 PE=1 SV=1	2	3	2	224	0	0	0	2	3	2
P17050	Alpha-N-acetylgalactosaminidase OS=Homo sapiens GN=NAGA PE=1 SV=2	1	1	1	411	0	0	0	1	1	1
P35998	26S proteasome regulatory subunit 7 OS=Homo sapiens GN=PSMC2 PE=1 SV=3	1	2	1	433	1	1	1	0	1	0
Q6UXH1	Cysteine-rich with EGF-like domain protein 2 OS=Homo sapiens GN=CRELD2 PE=1 SV=1	2	3	2	353	0	0	0	2	3	2
P28070	Proteasome subunit beta type-4 OS=Homo sapiens GN=PSMB4 PE=1 SV=4	1	1	1	264	2	2	2	-1	-1	-1
P46776	60S ribosomal protein L27a OS=Homo sapiens GN=RPL27A PE=1 SV=2	2	4	2	148	3	7	3	-1	-3	-1
Q8N1F7	Nuclear pore complex protein Nup93 OS=Homo sapiens GN=NUP93 PE=1 SV=2	1	1	1	819	0	0	0	1	1	1
P83881	60S ribosomal protein L36a OS=Homo sapiens GN=RPL36A PE=1 SV=2	3	7	3	106	2	5	2	1	2	1
O75223	Gamma-glutamylcyclotransferase OS=Homo sapiens GN=GGCT PE=1 SV=1	2	4	2	188	3	6	3	-1	-2	-1
P61204	ADP-ribosylation factor 3 OS=Homo sapiens GN=ARF3 PE=1 SV=2	3	5	3	181	3	4	3	0	1	0
Q9NZJ7	Mitochondrial carrier homolog 1 OS=Homo sapiens GN=MTCH1 PE=1 SV=1	1	2	1	389	2	2	2	-1	0	-1
O43390	Heterogeneous nuclear ribonucleoprotein R OS=Homo sapiens GN=HNRNPR PE=1 SV=1	2	2	2	633	0	0	0	2	2	2
P53999	Activated RNA polymerase II transcriptional coactivator p15 OS=Homo sapiens GN=SUB1 PE=1 SV=3	1	1	1	127	0	0	0	1	1	1
Q9UM82	Spermatogenesis-associated protein 2 OS=Homo sapiens GN=SPATA2 PE=1 SV=2	2	3	2	520	0	0	0	2	3	2
Q96HC4	PDZ and LIM domain protein 5 OS=Homo sapiens GN=PDLIM5 PE=1 SV=5	2	4	2	596	0	0	0	2	4	2
Q14126	Desmoglein-2 OS=Homo sapiens GN=DSG2 PE=1 SV=2	2	3	2	1118	0	0	0	2	3	2
P51659	Peroxisomal multifunctional enzyme type 2 OS=Homo sapiens GN=HSD17B4 PE=1 SV=3	2	3	2	736	2	3	2	0	0	0
O75436	Vacuolar protein sorting-associated protein 26A OS=Homo sapiens GN=VPS26A PE=1 SV=2	1	2	1	327	0	0	0	1	2	1
P36542	ATP synthase subunit gamma, mitochondrial OS=Homo sapiens GN=ATP5C1 PE=1 SV=1	1	1	1	298	1	2	1	0	-1	0
Q9BZQ6	ER degradation-enhancing alpha-mannosidase-like protein 3 OS=Homo sapiens GN=EDEM3 PE=1 SV=2	1	1	1	932	0	0	0	1	1	1
Q9HCS7	Pre-mRNA-splicing factor SYF1 OS=Homo sapiens GN=XAB2 PE=1 SV=2	1	2	1	855	0	0	0	1	2	1
Q96RP9	Elongation factor G, mitochondrial OS=Homo sapiens GN=GFM1 PE=1 SV=2	2	4	2	751	4	7	4	-2	-3	-2
P06756	Integrin alpha-V OS=Homo sapiens GN=ITGAV PE=1 SV=2	1	1	1	1048	0	0	0	1	1	1
Q14258	E3 ubiquitin/ISG15 ligase TRIM25 OS=Homo sapiens GN=TRIM25 PE=1 SV=2	2	4	2	630	0	0	0	2	4	2
Q9P2J5	Leucine--tRNA ligase, cytoplasmic OS=Homo sapiens GN=LARS PE=1 SV=2	1	1	1	1176	0	0	0	1	1	1
P53618	Coatomer subunit beta OS=Homo sapiens GN=COPB1 PE=1 SV=3	2	2	2	953	2	3	2	0	-1	0
O15258	Protein RER1 OS=Homo sapiens GN=RER1 PE=1 SV=1	1	1	1	196	0	0	0	1	1	1
P46736	Lys-63-specific deubiquitinase BRCC36 OS=Homo sapiens GN=BRCC3 PE=1 SV=2	1	1	1	316	0	0	0	1	1	1
P62495	Eukaryotic peptide chain release factor subunit 1 OS=Homo sapiens GN=ETF1 PE=1 SV=3	1	1	1	437	0	0	0	1	1	1
Q15019	Septin-2 OS=Homo sapiens GN=SEPT2 PE=1 SV=1	2	4	2	361	2	4	2	0	0	0
O95373	Importin-7 OS=Homo sapiens GN=IPO7 PE=1 SV=1	1	1	1	1038	0	0	0	1	1	1
P08572	Collagen alpha-2(IV) chain OS=Homo sapiens GN=COL4A2 PE=1 SV=4	1	2	1	1712	0	0	0	1	2	1
Q9Y450	HBS1-like protein OS=Homo sapiens GN=HBS1L PE=1 SV=1	2	4	2	684	0	0	0	2	4	2
Q99623	Prohibitin-2 OS=Homo sapiens GN=PHB2 PE=1 SV=2	3	5	3	299	6	10	6	-3	-5	-3
Q8TCS8	Polyribonucleotide nucleotidyltransferase 1, mitochondrial OS=Homo sapiens GN=PNPT1 PE=1 SV=2	1	2	1	783	1	1	1	0	1	0
Q969E2	Secretory carrier-associated membrane protein 4 OS=Homo sapiens GN=SCAMP4 PE=1 SV=1	1	2	1	229	1	1	1	0	1	0
Q9H0V9	VIP36-like protein OS=Homo sapiens GN=LMAN2L PE=1 SV=1	3	4	3	348	0	0	0	3	4	3
Q9Y6G9	Cytoplasmic dynein 1 light intermediate chain 1 OS=Homo sapiens GN=DYNC1LI1 PE=1 SV=3	2	2	2	523	0	0	0	2	2	2
Q8NFP9	Neurobeachin OS=Homo sapiens GN=NBEA PE=1 SV=3	1	1	1	2946	0	0	0	1	1	1
Q32MZ4	Leucine-rich repeat flightless-interacting protein 1 OS=Homo sapiens GN=LRRFIP1 PE=1 SV=2	1	1	1	808	0	0	0	1	1	1
Q13185	Chromobox protein homolog 3 OS=Homo sapiens GN=CBX3 PE=1 SV=4	2	4	2	183	2	4	2	0	0	0
P62861	40S ribosomal protein S30 OS=Homo sapiens GN=FAU PE=1 SV=1	3	5	3	59	2	5	2	1	0	1
Q9NW64	Pre-mRNA-splicing factor RBM22 OS=Homo sapiens GN=RBM22 PE=1 SV=1	1	1	1	420	0	0	0	1	1	1
Q96G03	Phosphoglucomutase-2 OS=Homo sapiens GN=PGM2 PE=1 SV=4	1	1	1	612	0	0	0	1	1	1
Q15942	Zyxin OS=Homo sapiens GN=ZYX PE=1 SV=1	1	1	1	572	0	0	0	1	1	1
P35637	RNA-binding protein FUS OS=Homo sapiens GN=FUS PE=1 SV=1	3	5	3	526	3	4	3	0	1	0
P37840	Alpha-synuclein OS=Homo sapiens GN=SNCA PE=1 SV=1	2	3	2	140	0	0	0	2	3	2
P43897	Elongation factor Ts, mitochondrial OS=Homo sapiens GN=TSFM PE=1 SV=2	1	1	1	325	1	2	1	0	-1	0
P11586	C-1-tetrahydrofolate synthase, cytoplasmic OS=Homo sapiens GN=MTHFD1 PE=1 SV=3	3	6	3	935	3	3	3	0	3	0
Q9H1A4	Anaphase-promoting complex subunit 1 OS=Homo sapiens GN=ANAPC1 PE=1 SV=1	1	1	1	1944	0	0	0	1	1	1
Q99873	Protein arginine N-methyltransferase 1 OS=Homo sapiens GN=PRMT1 PE=1 SV=2	2	3	2	361	0	0	0	2	3	2
P39656	Dolichyl-diphosphooligosaccharide--protein glycosyltransferase 48 kDa subunit OS=Homo sapiens GN=DDOST PE=1 SV=4	1	1	1	456	0	0	0	1	1	1
Q96BM9	ADP-ribosylation factor-like protein 8A OS=Homo sapiens GN=ARL8A PE=1 SV=1	1	1	1	186	0	0	0	1	1	1
P49257	Protein ERGIC-53 OS=Homo sapiens GN=LMAN1 PE=1 SV=2	8	13	8	510	0	0	0	8	13	8
P08236	Beta-glucuronidase OS=Homo sapiens GN=GUSB PE=1 SV=2	4	4	4	651	0	0	0	4	4	4
Q93045	Stathmin-2 OS=Homo sapiens GN=STMN2 PE=1 SV=3	1	1	1	179	1	1	1	0	0	0
Q9GZT9	Egl nine homolog 1 OS=Homo sapiens GN=EGLN1 PE=1 SV=1	1	1	1	426	0	0	0	1	1	1
Q9UHD1	Cysteine and histidine-rich domain-containing protein 1 OS=Homo sapiens GN=CHORDC1 PE=1 SV=2	3	4	3	332	2	3	2	1	1	1
O00151	PDZ and LIM domain protein 1 OS=Homo sapiens GN=PDLIM1 PE=1 SV=4	2	4	2	329	0	0	0	2	4	2
P61221	ATP-binding cassette sub-family E member 1 OS=Homo sapiens GN=ABCE1 PE=1 SV=1	2	3	2	599	0	0	0	2	3	2
P54802	Alpha-N-acetylglucosaminidase OS=Homo sapiens GN=NAGLU PE=1 SV=2	2	4	2	743	0	0	0	2	4	2
P11766	Alcohol dehydrogenase class-3 OS=Homo sapiens GN=ADH5 PE=1 SV=4	3	6	3	374	3	4	3	0	2	0
P57088	Transmembrane protein 33 OS=Homo sapiens GN=TMEM33 PE=1 SV=2	2	4	2	247	0	0	0	2	4	2
Q92820	Gamma-glutamyl hydrolase OS=Homo sapiens GN=GGH PE=1 SV=2	2	4	2	318	0	0	0	2	4	2
Q9Y2X9	Zinc finger protein 281 OS=Homo sapiens GN=ZNF281 PE=1 SV=1	1	1	1	895	0	0	0	1	1	1
Q9BV38	WD repeat-containing protein 18 OS=Homo sapiens GN=WDR18 PE=1 SV=2	1	1	1	432	1	1	1	0	0	0
Q96CW1	AP-2 complex subunit mu OS=Homo sapiens GN=AP2M1 PE=1 SV=2	1	1	1	435	0	0	0	1	1	1
O60506	Heterogeneous nuclear ribonucleoprotein Q OS=Homo sapiens GN=SYNCRIP PE=1 SV=2	2	2	2	623	0	0	0	2	2	2
Q8TCU4	Alstrom syndrome protein 1 OS=Homo sapiens GN=ALMS1 PE=1 SV=3	1	1	1	4167	0	0	0	1	1	1
Q8WTQ7	Rhodopsin kinase OS=Homo sapiens GN=GRK7 PE=1 SV=1	1	1	1	553	0	0	0	1	1	1
P60660	Myosin light polypeptide 6 OS=Homo sapiens GN=MYL6 PE=1 SV=2	1	2	1	151	1	2	1	0	0	0
P53621	Coatomer subunit alpha OS=Homo sapiens GN=COPA PE=1 SV=2	2	2	2	1224	0	0	0	2	2	2
Q13620	Cullin-4B OS=Homo sapiens GN=CUL4B PE=1 SV=4	3	5	3	913	2	3	2	1	2	1
O75367	Core histone macro-H2A.1 OS=Homo sapiens GN=H2AFY PE=1 SV=4	2	3	2	372	4	7	4	-2	-4	-2
P61006	Ras-related protein Rab-8A OS=Homo sapiens GN=RAB8A PE=1 SV=1	2	3	2	207	2	4	2	0	-1	0
P61619	Protein transport protein Sec61 subunit alpha isoform 1 OS=Homo sapiens GN=SEC61A1 PE=1 SV=2	1	1	1	476	0	0	0	1	1	1
Q5BLP8	Neuropeptide-like protein C4orf48 OS=Homo sapiens GN=C4orf48 PE=1 SV=3	2	3	2	95	0	0	0	2	3	2
Q92945	Far upstream element-binding protein 2 OS=Homo sapiens GN=KHSRP PE=1 SV=4	3	5	3	711	4	6	4	-1	-1	-1
P63173	60S ribosomal protein L38 OS=Homo sapiens GN=RPL38 PE=1 SV=2	1	2	1	70	0	0	0	1	2	1
Q7Z6E9	E3 ubiquitin-protein ligase RBBP6 OS=Homo sapiens GN=RBBP6 PE=1 SV=1	1	2	1	1792	0	0	0	1	2	1
O96019	Actin-like protein 6A OS=Homo sapiens GN=ACTL6A PE=1 SV=1	1	1	1	429	1	2	1	0	-1	0
P60953	Cell division control protein 42 homolog OS=Homo sapiens GN=CDC42 PE=1 SV=2	2	3	2	191	1	1	1	1	2	1
Q6P2Q9	Pre-mRNA-processing-splicing factor 8 OS=Homo sapiens GN=PRPF8 PE=1 SV=2	1	1	1	2335	1	1	1	0	0	0
Q8WVX9	Fatty acyl-CoA reductase 1 OS=Homo sapiens GN=FAR1 PE=1 SV=1	1	2	1	515	1	1	1	0	1	0
O95456	Proteasome assembly chaperone 1 OS=Homo sapiens GN=PSMG1 PE=1 SV=1	1	1	1	288	0	0	0	1	1	1
P19022	Cadherin-2 OS=Homo sapiens GN=CDH2 PE=1 SV=4	2	2	2	906	0	0	0	2	2	2
P30679	Guanine nucleotide-binding protein subunit alpha-15 OS=Homo sapiens GN=GNA15 PE=1 SV=2	1	1	1	374	0	0	0	1	1	1
P57737	Coronin-7 OS=Homo sapiens GN=CORO7 PE=1 SV=2	1	1	1	925	0	0	0	1	1	1
P42766	60S ribosomal protein L35 OS=Homo sapiens GN=RPL35 PE=1 SV=2	3	4	3	123	0	0	0	3	4	3
Q8IWZ3	Ankyrin repeat and KH domain-containing protein 1 OS=Homo sapiens GN=ANKHD1 PE=1 SV=1	2	2	2	2542	0	0	0	2	2	2
O75197	Low-density lipoprotein receptor-related protein 5 OS=Homo sapiens GN=LRP5 PE=1 SV=2	1	1	1	1615	0	0	0	1	1	1
P09936	Ubiquitin carboxyl-terminal hydrolase isozyme L1 OS=Homo sapiens GN=UCHL1 PE=1 SV=2	1	1	1	223	0	0	0	1	1	1
Q13283	Ras GTPase-activating protein-binding protein 1 OS=Homo sapiens GN=G3BP1 PE=1 SV=1	2	2	2	466	0	0	0	2	2	2
P62195	26S proteasome regulatory subunit 8 OS=Homo sapiens GN=PSMC5 PE=1 SV=1	1	2	1	406	0	0	0	1	2	1
Q9NVI1	Fanconi anemia group I protein OS=Homo sapiens GN=FANCI PE=1 SV=4	1	1	1	1328	0	0	0	1	1	1
Q10469	Alpha-1,6-mannosyl-glycoprotein 2-beta-N-acetylglucosaminyltransferase OS=Homo sapiens GN=MGAT2 PE=1 SV=1	2	3	2	447	0	0	0	2	3	2
Q16186	Proteasomal ubiquitin receptor ADRM1 OS=Homo sapiens GN=ADRM1 PE=1 SV=2	1	1	1	407	0	0	0	1	1	1
Q8N5M4	Tetratricopeptide repeat protein 9C OS=Homo sapiens GN=TTC9C PE=1 SV=1	3	3	3	171	0	0	0	3	3	3
O15212	Prefoldin subunit 6 OS=Homo sapiens GN=PFDN6 PE=1 SV=1	1	1	1	129	0	0	0	1	1	1
P54277	PMS1 protein homolog 1 OS=Homo sapiens GN=PMS1 PE=1 SV=1	1	3	1	932	0	0	0	1	3	1
Q9NRZ9	Lymphoid-specific helicase OS=Homo sapiens GN=HELLS PE=1 SV=1	3	3	3	838	0	0	0	3	3	3
Q9UPP1	Histone lysine demethylase PHF8 OS=Homo sapiens GN=PHF8 PE=1 SV=3	2	82	2	1060	2	34	2	0	48	0
P27708	CAD protein OS=Homo sapiens GN=CAD PE=1 SV=3	1	1	1	2225	0	0	0	1	1	1
O75844	CAAX prenyl protease 1 homolog OS=Homo sapiens GN=ZMPSTE24 PE=1 SV=2	1	1	1	475	1	1	1	0	0	0
Q8NET4	Retrotransposon Gag-like protein 9 OS=Homo sapiens GN=RTL9 PE=1 SV=1	2	9	2	1388	0	0	0	2	9	2
Q9UKK9	ADP-sugar pyrophosphatase OS=Homo sapiens GN=NUDT5 PE=1 SV=1	2	3	2	219	0	0	0	2	3	2
Q9UHG3	Prenylcysteine oxidase 1 OS=Homo sapiens GN=PCYOX1 PE=1 SV=3	2	3	2	505	0	0	0	2	3	2
P62841	40S ribosomal protein S15 OS=Homo sapiens GN=RPS15 PE=1 SV=2	1	1	1	145	0	0	0	1	1	1
Q6UW63	KDEL motif-containing protein 1 OS=Homo sapiens GN=KDELC1 PE=1 SV=1	1	1	1	502	0	0	0	1	1	1
Q7Z3K6	Mesoderm induction early response protein 3 OS=Homo sapiens GN=MIER3 PE=1 SV=2	1	1	1	550	0	0	0	1	1	1
Q9Y383	Putative RNA-binding protein Luc7-like 2 OS=Homo sapiens GN=LUC7L2 PE=1 SV=2	1	2	1	392	0	0	0	1	2	1
P52209	6-phosphogluconate dehydrogenase, decarboxylating OS=Homo sapiens GN=PGD PE=1 SV=3	2	2	2	483	2	3	2	0	-1	0
Q86TX2	Acyl-coenzyme A thioesterase 1 OS=Homo sapiens GN=ACOT1 PE=1 SV=1	1	1	1	421	0	0	0	1	1	1
Q16676	Forkhead box protein D1 OS=Homo sapiens GN=FOXD1 PE=1 SV=1	1	1	1	465	0	0	0	1	1	1
Q6P1L5	Protein FAM117B OS=Homo sapiens GN=FAM117B PE=1 SV=2	1	1	1	589	0	0	0	1	1	1
O75575	DNA-directed RNA polymerase III subunit RPC9 OS=Homo sapiens GN=CRCP PE=1 SV=1	1	1	1	148	0	0	0	1	1	1
Q16576	Histone-binding protein RBBP7 OS=Homo sapiens GN=RBBP7 PE=1 SV=1	2	2	2	425	0	0	0	2	2	2
P55209	Nucleosome assembly protein 1-like 1 OS=Homo sapiens GN=NAP1L1 PE=1 SV=1	3	6	3	391	0	0	0	3	6	3
P20700	Lamin-B1 OS=Homo sapiens GN=LMNB1 PE=1 SV=2	2	3	2	586	3	3	3	-1	0	-1
O95232	Luc7-like protein 3 OS=Homo sapiens GN=LUC7L3 PE=1 SV=2	1	1	1	432	0	0	0	1	1	1
O95881	Thioredoxin domain-containing protein 12 OS=Homo sapiens GN=TXNDC12 PE=1 SV=1	2	3	2	172	0	0	0	2	3	2
Q96H79	Zinc finger CCCH-type antiviral protein 1-like OS=Homo sapiens GN=ZC3HAV1L PE=1 SV=2	1	1	1	300	3	4	3	-2	-3	-2
Q01085	Nucleolysin TIAR OS=Homo sapiens GN=TIAL1 PE=1 SV=1	2	4	2	375	2	3	2	0	1	0
Q92979	Ribosomal RNA small subunit methyltransferase NEP1 OS=Homo sapiens GN=EMG1 PE=1 SV=4	1	1	1	244	0	0	0	1	1	1
O00505	Importin subunit alpha-4 OS=Homo sapiens GN=KPNA3 PE=1 SV=2	1	1	1	521	0	0	0	1	1	1
O60841	Eukaryotic translation initiation factor 5B OS=Homo sapiens GN=EIF5B PE=1 SV=4	2	3	2	1220	0	0	0	2	3	2
Q9Y3Q3	Transmembrane emp24 domain-containing protein 3 OS=Homo sapiens GN=TMED3 PE=1 SV=1	1	1	1	217	0	0	0	1	1	1
Q14019	Coactosin-like protein OS=Homo sapiens GN=COTL1 PE=1 SV=3	3	4	3	142	0	0	0	3	4	3
P06276	Cholinesterase OS=Homo sapiens GN=BCHE PE=1 SV=1	1	1	1	602	0	0	0	1	1	1
P62854	40S ribosomal protein S26 OS=Homo sapiens GN=RPS26 PE=1 SV=3	2	2	2	115	3	6	3	-1	-4	-1
Q96N23	Cilia- and flagella-associated protein 54 OS=Homo sapiens GN=CFAP54 PE=2 SV=3	2	2	2	3096	0	0	0	2	2	2
Q9HAV7	GrpE protein homolog 1, mitochondrial OS=Homo sapiens GN=GRPEL1 PE=1 SV=2	1	2	1	217	0	0	0	1	2	1
P08069	Insulin-like growth factor 1 receptor OS=Homo sapiens GN=IGF1R PE=1 SV=1	1	1	1	1367	0	0	0	1	1	1
Q9NSB4	Keratin, type II cuticular Hb2 OS=Homo sapiens GN=KRT82 PE=1 SV=3	2	4	2	513	0	0	0	2	4	2
Q9Y5A9	YTH domain-containing family protein 2 OS=Homo sapiens GN=YTHDF2 PE=1 SV=2	1	1	1	579	1	2	1	0	-1	0
P68036	Ubiquitin-conjugating enzyme E2 L3 OS=Homo sapiens GN=UBE2L3 PE=1 SV=1	1	1	1	154	3	5	3	-2	-4	-2
Q14554	Protein disulfide-isomerase A5 OS=Homo sapiens GN=PDIA5 PE=1 SV=1	4	6	4	519	0	0	0	4	6	4
Q12906	Interleukin enhancer-binding factor 3 OS=Homo sapiens GN=ILF3 PE=1 SV=3	4	5	4	894	3	4	3	1	1	1
Q13200	26S proteasome non-ATPase regulatory subunit 2 OS=Homo sapiens GN=PSMD2 PE=1 SV=3	2	2	2	908	0	0	0	2	2	2
P40939	Trifunctional enzyme subunit alpha, mitochondrial OS=Homo sapiens GN=HADHA PE=1 SV=2	3	4	3	763	3	5	3	0	-1	0
Q9Y5V3	Melanoma-associated antigen D1 OS=Homo sapiens GN=MAGED1 PE=1 SV=3	1	1	1	778	0	0	0	1	1	1
Q03692	Collagen alpha-1(X) chain OS=Homo sapiens GN=COL10A1 PE=1 SV=2	1	1	1	680	0	0	0	1	1	1
Q9Y6H8	Gap junction alpha-3 protein OS=Homo sapiens GN=GJA3 PE=1 SV=4	1	3	1	435	0	0	0	1	3	1
Q8TDG4	Helicase POLQ-like OS=Homo sapiens GN=HELQ PE=1 SV=2	1	1	1	1101	0	0	0	1	1	1
P18621	60S ribosomal protein L17 OS=Homo sapiens GN=RPL17 PE=1 SV=3	1	2	1	184	0	0	0	1	2	1
Q13451	Peptidyl-prolyl cis-trans isomerase FKBP5 OS=Homo sapiens GN=FKBP5 PE=1 SV=2	1	1	1	457	0	0	0	1	1	1
P49760	Dual specificity protein kinase CLK2 OS=Homo sapiens GN=CLK2 PE=1 SV=1	1	1	1	499	0	0	0	1	1	1
O43149	Zinc finger ZZ-type and EF-hand domain-containing protein 1 OS=Homo sapiens GN=ZZEF1 PE=1 SV=6	1	1	1	2961	0	0	0	1	1	1
P60866	40S ribosomal protein S20 OS=Homo sapiens GN=RPS20 PE=1 SV=1	1	1	1	119	1	2	1	0	-1	0
P06744	Glucose-6-phosphate isomerase OS=Homo sapiens GN=GPI PE=1 SV=4	1	1	1	558	3	5	3	-2	-4	-2
P55735	Protein SEC13 homolog OS=Homo sapiens GN=SEC13 PE=1 SV=3	1	1	1	322	0	0	0	1	1	1
Q9Y6C9	Mitochondrial carrier homolog 2 OS=Homo sapiens GN=MTCH2 PE=1 SV=1	1	1	1	303	1	1	1	0	0	0
Q96PY6	Serine/threonine-protein kinase Nek1 OS=Homo sapiens GN=NEK1 PE=1 SV=2	3	3	3	1258	0	0	0	3	3	3
P55196	Afadin OS=Homo sapiens GN=AFDN PE=1 SV=3	1	1	1	1824	0	0	0	1	1	1
Q5SYE7	NHS-like protein 1 OS=Homo sapiens GN=NHSL1 PE=1 SV=2	1	1	1	1610	0	0	0	1	1	1
P05455	Lupus La protein OS=Homo sapiens GN=SSB PE=1 SV=2	2	2	2	408	2	2	2	0	0	0
P62244	40S ribosomal protein S15a OS=Homo sapiens GN=RPS15A PE=1 SV=2	2	3	2	130	4	6	4	-2	-3	-2
P24752	Acetyl-CoA acetyltransferase, mitochondrial OS=Homo sapiens GN=ACAT1 PE=1 SV=1	2	2	2	427	0	0	0	2	2	2
Q5TCX8	Mitogen-activated protein kinase kinase kinase 21 OS=Homo sapiens GN=MAP3K21 PE=1 SV=2	2	3	2	1036	2	4	2	0	-1	0
Q7Z6K1	THAP domain-containing protein 5 OS=Homo sapiens GN=THAP5 PE=1 SV=2	1	3	1	395	0	0	0	1	3	1
Q12797	Aspartyl/asparaginyl beta-hydroxylase OS=Homo sapiens GN=ASPH PE=1 SV=3	2	2	2	758	0	0	0	2	2	2
P30405	Peptidyl-prolyl cis-trans isomerase F, mitochondrial OS=Homo sapiens GN=PPIF PE=1 SV=1	2	4	2	207	2	2	2	0	2	0
P35606	Coatomer subunit beta' OS=Homo sapiens GN=COPB2 PE=1 SV=2	1	1	1	906	0	0	0	1	1	1
Q96EE3	Nucleoporin SEH1 OS=Homo sapiens GN=SEH1L PE=1 SV=3	2	2	2	360	0	0	0	2	2	2
O95478	Ribosome biogenesis protein NSA2 homolog OS=Homo sapiens GN=NSA2 PE=1 SV=1	1	1	1	260	0	0	0	1	1	1
P61247	40S ribosomal protein S3a OS=Homo sapiens GN=RPS3A PE=1 SV=2	2	3	2	264	3	4	3	-1	-1	-1
Q9NVP1	ATP-dependent RNA helicase DDX18 OS=Homo sapiens GN=DDX18 PE=1 SV=2	1	1	1	670	1	1	1	0	0	0
O95831	Apoptosis-inducing factor 1, mitochondrial OS=Homo sapiens GN=AIFM1 PE=1 SV=1	2	3	2	613	4	7	4	-2	-4	-2
P62888	60S ribosomal protein L30 OS=Homo sapiens GN=RPL30 PE=1 SV=2	1	1	1	115	1	1	1	0	0	0
Q86TB9	Protein PAT1 homolog 1 OS=Homo sapiens GN=PATL1 PE=1 SV=2	1	1	1	770	0	0	0	1	1	1
P18077	60S ribosomal protein L35a OS=Homo sapiens GN=RPL35A PE=1 SV=2	2	3	2	110	7	10	7	-5	-7	-5
Q5M775	Cytospin-B OS=Homo sapiens GN=SPECC1 PE=1 SV=1	1	1	1	1068	0	0	0	1	1	1
P00492	Hypoxanthine-guanine phosphoribosyltransferase OS=Homo sapiens GN=HPRT1 PE=1 SV=2	1	1	1	218	1	1	1	0	0	0
P62873	Guanine nucleotide-binding protein G(I)/G(S)/G(T) subunit beta-1 OS=Homo sapiens GN=GNB1 PE=1 SV=3	1	1	1	340	0	0	0	1	1	1
P28288	ATP-binding cassette sub-family D member 3 OS=Homo sapiens GN=ABCD3 PE=1 SV=1	2	3	2	659	0	0	0	2	3	2
O14681	Etoposide-induced protein 2.4 homolog OS=Homo sapiens GN=EI24 PE=1 SV=4	2	2	2	340	2	2	2	0	0	0
Q9Y2J4	Angiomotin-like protein 2 OS=Homo sapiens GN=AMOTL2 PE=1 SV=3	2	2	2	779	0	0	0	2	2	2
P34897	Serine hydroxymethyltransferase, mitochondrial OS=Homo sapiens GN=SHMT2 PE=1 SV=3	1	1	1	504	0	0	0	1	1	1
Q9Y295	Developmentally-regulated GTP-binding protein 1 OS=Homo sapiens GN=DRG1 PE=1 SV=1	3	4	3	367	4	5	4	-1	-1	-1
Q7Z5P9	Mucin-19 OS=Homo sapiens GN=MUC19 PE=1 SV=3	2	2	2	8384	7.01	4.29	3	-5.01	-2.29	-1
Q8NE71	ATP-binding cassette sub-family F member 1 OS=Homo sapiens GN=ABCF1 PE=1 SV=2	3	3	3	845	0	0	0	3	3	3
Q15011	Homocysteine-responsive endoplasmic reticulum-resident ubiquitin-like domain member 1 protein OS=Homo sapiens GN=HERPUD1 PE=1 SV=1	1	1	1	391	0	0	0	1	1	1
Q8TCG1	Protein CIP2A OS=Homo sapiens GN=KIAA1524 PE=1 SV=2	2	3	2	905	0	0	0	2	3	2
P30484	HLA class I histocompatibility antigen, B-46 alpha chain OS=Homo sapiens GN=HLA-B PE=1 SV=1	10	24	0	362	0	0	0	10	24	0
P05534	HLA class I histocompatibility antigen, A-24 alpha chain OS=Homo sapiens GN=HLA-A PE=1 SV=2	8	19	0	365	0	0	0	8	19	0

## Sheet: H4 TMT TTC17KO vs WT
Accession	Description	Gene Symbol	WT Average	T17KO Average	WT/TTC17KO	T17KO/WT	log2(WT/TTC17KO)	log2(TTC17KO/WT)	Pvalue	-Log10(Pvalue)
P60709	Actin, cytoplasmic 1 [OS=Homo sapiens]	ACTB	91.3	108.7	0.839926	1.19058	-0.251665	0.251665	0.0123087	1.90979
P08670	Vimentin [OS=Homo sapiens]	VIM	86.7	113.3	0.765225	1.30681	-0.386044	0.386044	0.00851857	2.06963
P04406	Glyceraldehyde-3-phosphate dehydrogenase [OS=Homo sapiens]	GAPDH	96.4333	103.6	0.930824	1.07432	-0.10342	0.10342	0.387879	0.411304
P14625	Endoplasmin [OS=Homo sapiens]	HSP90B1	98.9333	101.067	0.978892	1.02156	-0.0307787	0.0307787	0.774567	0.110941
Q09666	Neuroblast differentiation-associated protein AHNAK [OS=Homo sapiens]	AHNAK	81.8	118.233	0.691852	1.4454	-0.531464	0.531464	0.000151834	3.81863
P12111	Collagen alpha-3(VI) chain [OS=Homo sapiens]	COL6A3	34.4333	165.567	0.207973	4.80833	-2.26553	2.26553	1.9e-05	4.72164
P19338	Nucleolin [OS=Homo sapiens]	NCL	104.733	95.2667	1.09937	0.909612	0.136677	-0.136677	0.238302	0.622873
P10809	60 kDa heat shock protein, mitochondrial [OS=Homo sapiens]	HSPD1	75.0667	124.933	0.600854	1.6643	-0.734914	0.734914	0.000435973	3.36054
P11142	Heat shock cognate 71 kDa protein [OS=Homo sapiens]	HSPA8	105.333	94.6333	1.11307	0.898418	0.154542	-0.154542	0.00397684	2.40046
P11021	Endoplasmic reticulum chaperone BiP [OS=Homo sapiens]	HSPA5	94.8	105.2	0.901141	1.1097	-0.150176	0.150176	0.0339373	1.46932
P12111-4	Isoform 4 of Collagen alpha-3(VI) chain [OS=Homo sapiens]	COL6A3	22.4	177.6	0.126126	7.92857	-2.98706	2.98706	5.18e-05	4.28579
P07237	Protein disulfide-isomerase [OS=Homo sapiens]	P4HB	93.4333	106.567	0.876759	1.14056	-0.189747	0.189747	0.0444708	1.35192
Q15149	Plectin [OS=Homo sapiens]	PLEC	87.1333	112.867	0.772002	1.29533	-0.373323	0.373323	0.0004354	3.36111
Q15149-3	Isoform 3 of Plectin [OS=Homo sapiens]	PLEC	93.6333	106.4	0.880013	1.13635	-0.184404	0.184404	0.0165737	1.78058
P62829	60S ribosomal protein L23 [OS=Homo sapiens]	RPL23	114.033	85.9667	1.32648	0.753873	0.407606	-0.407606	0.00576229	2.2394
P27797	Calreticulin [OS=Homo sapiens]	CALR	95.5	104.467	0.914167	1.09389	-0.12947	0.12947	0.0613897	1.2119
P61513	60S ribosomal protein L37a [OS=Homo sapiens]	RPL37A	113.3	86.7	1.30681	0.765225	0.386044	-0.386044	0.000706744	3.15074
P22626	Heterogeneous nuclear ribonucleoproteins A2/B1 [OS=Homo sapiens]	HNRNPA2B1	106.633	93.3667	1.14209	0.875586	0.191679	-0.191679	0.104141	0.982377
P78527	DNA-dependent protein kinase catalytic subunit [OS=Homo sapiens]	PRKDC	102.7	97.3	1.0555	0.94742	0.0779245	-0.0779245	0.0660224	1.18031
P62820	Ras-related protein Rab-1A [OS=Homo sapiens]	RAB1A	92.5333	107.467	0.861042	1.16138	-0.215844	0.215844	0.00050281	3.2986
Q9P2E9	Ribosome-binding protein 1 [OS=Homo sapiens]	RRBP1	84.7333	115.267	0.735107	1.36035	-0.443974	0.443974	0.00125872	2.90007
P50454	Serpin H1 [OS=Homo sapiens]	SERPINH1	95.1333	104.867	0.907184	1.10231	-0.140533	0.140533	0.103576	0.984743
P18621	60S ribosomal protein L17 [OS=Homo sapiens]	RPL17	111.333	88.6667	1.25564	0.796407	0.328422	-0.328422	0.00455807	2.34122
P23396	40S ribosomal protein S3 [OS=Homo sapiens]	RPS3	111.833	88.1667	1.26843	0.788376	0.343045	-0.343045	0.00145432	2.83734
P30101	Protein disulfide-isomerase A3 [OS=Homo sapiens]	PDIA3	95.8	104.2	0.919386	1.08768	-0.121258	0.121258	0.128197	0.892123
Q00610	Clathrin heavy chain 1 [OS=Homo sapiens]	CLTC	103.933	96	1.08264	0.923669	0.114552	-0.114552	0.0215511	1.66653
Q9H0U4	Ras-related protein Rab-1B [OS=Homo sapiens]	RAB1B	101.9	98.1333	1.03838	0.963036	0.0543389	-0.0543389	0.0282253	1.54936
P05388	60S acidic ribosomal protein P0 [OS=Homo sapiens]	RPLP0	112.3	87.7	1.2805	0.780944	0.356709	-0.356709	0.00803772	2.09487
P09651	Heterogeneous nuclear ribonucleoprotein A1 [OS=Homo sapiens]	HNRNPA1	105.167	94.8	1.10935	0.901426	0.149719	-0.149719	0.0145348	1.83759
P68104	Elongation factor 1-alpha 1 [OS=Homo sapiens]	EEF1A1	116.633	83.3667	1.39904	0.714776	0.484438	-0.484438	0.00840745	2.07534
P02786	Transferrin receptor protein 1 [OS=Homo sapiens]	TFRC	100.833	99.1667	1.01681	0.983471	0.0240455	-0.0240455	0.52273	0.281723
P67809	Y-box-binding protein 1 [OS=Homo sapiens]	YBX1	114.467	85.5333	1.33827	0.747234	0.420369	-0.420369	0.00242091	2.61602
P12956	X-ray repair cross-complementing protein 6 [OS=Homo sapiens]	XRCC6	102.533	97.4667	1.05198	0.950585	0.0731122	-0.0731122	0.210833	0.676062
P13667	Protein disulfide-isomerase A4 [OS=Homo sapiens]	PDIA4	110.367	89.6	1.23177	0.811839	0.300734	-0.300734	0.0112941	1.94715
P68133	Actin, alpha skeletal muscle [OS=Homo sapiens]	ACTA1	90.5333	109.467	0.82704	1.20913	-0.273971	0.273971	0.0103866	1.98352
P08238	Heat shock protein HSP 90-beta [OS=Homo sapiens]	HSP90AB1	110.6	89.4	1.23714	0.808318	0.307005	-0.307005	0.00504588	2.29706
P04843	Dolichyl-diphosphooligosaccharide--protein glycosyltransferase subunit 1 [OS=Homo sapiens]	RPN1	97.7667	102.267	0.955997	1.04603	-0.0649214	0.0649214	0.506313	0.295581
P13010	X-ray repair cross-complementing protein 5 [OS=Homo sapiens]	XRCC5	101.533	98.4667	1.03114	0.969796	0.0442461	-0.0442461	0.66119	0.179674
P16989	Y-box-binding protein 3 [OS=Homo sapiens]	YBX3	128.4	71.5667	1.79413	0.557373	0.843286	-0.843286	5.29e-05	4.27615
P16989-2	Isoform 2 of Y-box-binding protein 3 [OS=Homo sapiens]	YBX3	112.5	87.5	1.28571	0.777778	0.36257	-0.36257	0.0660828	1.17991
Q9NZM1	Myoferlin [OS=Homo sapiens]	MYOF	100.667	99.3333	1.01342	0.986755	0.0192362	-0.0192362	0.509182	0.293127
P05141	ADP/ATP translocase 2 [OS=Homo sapiens]	SLC25A5	89.7333	110.267	0.813785	1.22883	-0.297281	0.297281	0.026701	1.57347
Q07065	Cytoskeleton-associated protein 4 [OS=Homo sapiens]	CKAP4	100.1	99.9	1.002	0.998002	0.00288539	-0.00288539	0.968643	0.0138362
P06748	Nucleophosmin [OS=Homo sapiens]	NPM1	116.367	83.6667	1.39084	0.718992	0.475953	-0.475953	0.000889137	3.05103
Q14764	Major vault protein [OS=Homo sapiens]	MVP	95.8	104.233	0.919092	1.08803	-0.121719	0.121719	0.161405	0.792082
P21333	Filamin-A [OS=Homo sapiens]	FLNA	84.4	115.533	0.730525	1.36888	-0.452994	0.452994	0.00153528	2.81381
Q07020	60S ribosomal protein L18 [OS=Homo sapiens]	RPL18	111	89	1.24719	0.801802	0.318682	-0.318682	0.0169913	1.76977
P35268	60S ribosomal protein L22 [OS=Homo sapiens]	RPL22	118.833	81.2	1.46346	0.68331	0.549388	-0.549388	0.0021918	2.6592
Q14697	Neutral alpha-glucosidase AB [OS=Homo sapiens]	GANAB	94.3	105.7	0.892148	1.12089	-0.164646	0.164646	0.416968	0.379897
Q14697-2	Isoform 2 of Neutral alpha-glucosidase AB [OS=Homo sapiens]	GANAB	95.6333	104.333	0.916613	1.09097	-0.125615	0.125615	0.104743	0.979877
P39023	60S ribosomal protein L3 [OS=Homo sapiens]	RPL3	111.533	88.5	1.26026	0.793485	0.333726	-0.333726	0.0111506	1.9527
P27824	Calnexin [OS=Homo sapiens]	CANX	89.8333	110.2	0.815185	1.22672	-0.294801	0.294801	0.00748703	2.12569
P27816	Microtubule-associated protein 4 [OS=Homo sapiens]	MAP4	99.4667	100.5	0.989718	1.01039	-0.0149105	0.0149105	0.86848	0.06124
P36578	60S ribosomal protein L4 [OS=Homo sapiens]	RPL4	111.833	88.1667	1.26843	0.788376	0.343045	-0.343045	0.00169238	2.7715
P04439	HLA class I histocompatibility antigen, A alpha chain [OS=Homo sapiens]	HLA-A	78.5667	121.433	0.646994	1.54561	-0.628175	0.628175	0.000613996	3.21183
Q9UQ80	Proliferation-associated protein 2G4 [OS=Homo sapiens]	PA2G4	123.233	76.7667	1.6053	0.622938	0.682841	-0.682841	0.0017454	2.75811
P46821	Microtubule-associated protein 1B [OS=Homo sapiens]	MAP1B	109.767	90.2333	1.21648	0.822047	0.282708	-0.282708	0.0261815	1.582
Q00839	Heterogeneous nuclear ribonucleoprotein U [OS=Homo sapiens]	HNRNPU	97.7333	102.3	0.95536	1.04673	-0.0658835	0.0658835	0.164545	0.783716
P04439-2	Isoform 2 of HLA class I histocompatibility antigen, A alpha chain [OS=Homo sapiens]	HLA-A	90.9	109.133	0.832926	1.20059	-0.26374	0.26374	0.230312	0.637683
Q00839-2	Isoform 2 of Heterogeneous nuclear ribonucleoprotein U [OS=Homo sapiens]	HNRNPU	96.1	103.9	0.924928	1.08117	-0.112587	0.112587	0.104876	0.979324
P62750	60S ribosomal protein L23a [OS=Homo sapiens]	RPL23A	112.267	87.7	1.28012	0.781176	0.356281	-0.356281	0.00596544	2.22436
Q9P2E9-3	Isoform 2 of Ribosome-binding protein 1 [OS=Homo sapiens]	RRBP1	85.2333	114.733	0.742882	1.34611	-0.428795	0.428795	0.00310175	2.50839
P07355	Annexin A2 [OS=Homo sapiens]	ANXA2	89.2667	110.733	0.806141	1.24048	-0.310896	0.310896	5.68e-05	4.24583
P05556	Integrin beta-1 [OS=Homo sapiens]	ITGB1	94	106	0.886792	1.12766	-0.173332	0.173332	0.00959498	2.01796
P46777	60S ribosomal protein L5 [OS=Homo sapiens]	RPL5	112.233	87.7667	1.27877	0.782002	0.354756	-0.354756	0.00665533	2.17683
O43707	Alpha-actinin-4 [OS=Homo sapiens]	ACTN4	98.0333	101.967	0.961425	1.04012	-0.0567533	0.0567533	0.324303	0.489049
P55072	Transitional endoplasmic reticulum ATPase [OS=Homo sapiens]	VCP	99.5	100.5	0.99005	1.01005	-0.0144271	0.0144271	0.652746	0.185256
P07900	Heat shock protein HSP 90-alpha [OS=Homo sapiens]	HSP90AA1	112.567	87.4	1.28795	0.776429	0.365074	-0.365074	0.00205076	2.68809
P12236	ADP/ATP translocase 3 [OS=Homo sapiens]	SLC25A6	93.5333	106.467	0.878522	1.13828	-0.186849	0.186849	0.0778715	1.10862
Q7KZF4	Staphylococcal nuclease domain-containing protein 1 [OS=Homo sapiens]	SND1	109.367	90.6	1.20714	0.828406	0.27159	-0.27159	0.00156218	2.80627
P61247	40S ribosomal protein S3a [OS=Homo sapiens]	RPS3A	108.8	91.2	1.19298	0.838235	0.254573	-0.254573	0.0382408	1.41747
P07814	Bifunctional glutamate/proline--tRNA ligase [OS=Homo sapiens]	EPRS1	100.533	99.5	1.01039	0.989721	0.0149055	-0.0149055	0.824425	0.083849
P08195	4F2 cell-surface antigen heavy chain [OS=Homo sapiens]	SLC3A2	122.5	77.5	1.58065	0.632653	0.660514	-0.660514	0.000143675	3.84262
Q9Y4L1	Hypoxia up-regulated protein 1 [OS=Homo sapiens]	HYOU1	105.633	94.3667	1.11939	0.893342	0.162716	-0.162716	0.0947819	1.02327
O43852	Calumenin [OS=Homo sapiens]	CALU	98.6	101.4	0.972387	1.0284	-0.0403981	0.0403981	0.525784	0.279192
Q99715	Collagen alpha-1(XII) chain [OS=Homo sapiens]	COL12A1	105.267	94.7333	1.11119	0.899937	0.152105	-0.152105	0.0882228	1.05442
P62913	60S ribosomal protein L11 [OS=Homo sapiens]	RPL11	112.3	87.7	1.2805	0.780944	0.356709	-0.356709	0.00798723	2.0976
P35579	Myosin-9 [OS=Homo sapiens]	MYH9	87.2	112.833	0.772821	1.29396	-0.371793	0.371793	0.00639124	2.19442
Q14204	Cytoplasmic dynein 1 heavy chain 1 [OS=Homo sapiens]	DYNC1H1	103.333	96.6667	1.06897	0.935484	0.0962153	-0.0962153	0.179296	0.74643
P62244	40S ribosomal protein S15a [OS=Homo sapiens]	RPS15A	109.5	90.5333	1.2095	0.826788	0.27441	-0.27441	0.0387191	1.41208
Q14008	Cytoskeleton-associated protein 5 [OS=Homo sapiens]	CKAP5	106	94	1.12766	0.886792	0.173332	-0.173332	0.0845781	1.07274
Q13263	Transcription intermediary factor 1-beta [OS=Homo sapiens]	TRIM28	113.533	86.4333	1.31354	0.761304	0.393456	-0.393456	0.0032128	2.49312
P78559	Microtubule-associated protein 1A [OS=Homo sapiens]	MAP1A	105.067	94.9333	1.10674	0.903553	0.146318	-0.146318	0.175727	0.755161
P38646	Stress-70 protein, mitochondrial [OS=Homo sapiens]	HSPA9	102.1	97.9333	1.04255	0.95919	0.060111	-0.060111	0.422915	0.373747
P62917	60S ribosomal protein L8 [OS=Homo sapiens]	RPL8	112.267	87.7667	1.27915	0.78177	0.355185	-0.355185	0.00595343	2.22523
P42704	Leucine-rich PPR motif-containing protein, mitochondrial [OS=Homo sapiens]	LRPPRC	83.5333	116.467	0.71723	1.39425	-0.479493	0.479493	0.0056713	2.24632
P14868	Aspartate--tRNA ligase, cytoplasmic [OS=Homo sapiens]	DARS1	101.5	98.5333	1.03011	0.970772	0.042796	-0.042796	0.500867	0.300278
P18124	60S ribosomal protein L7 [OS=Homo sapiens]	RPL7	112	87.9667	1.27321	0.785417	0.34847	-0.34847	0.00303135	2.51836
Q05639	Elongation factor 1-alpha 2 [OS=Homo sapiens]	EEF1A2	128.5	71.4667	1.79804	0.556161	0.846426	-0.846426	0.00157755	2.80202
P15880	40S ribosomal protein S2 [OS=Homo sapiens]	RPS2	110.567	89.4667	1.23584	0.809165	0.305494	-0.305494	0.00317274	2.49857
P23284	Peptidyl-prolyl cis-trans isomerase B [OS=Homo sapiens]	PPIB	98.4667	101.533	0.969796	1.03114	-0.0442461	0.0442461	0.570487	0.243754
P09874	Poly [ADP-ribose] polymerase 1 [OS=Homo sapiens]	PARP1	105.8	94.2	1.12314	0.890359	0.167541	-0.167541	0.320408	0.494296
P26038	Moesin [OS=Homo sapiens]	MSN	99.6667	100.333	0.993355	1.00669	-0.009618	0.009618	0.87621	0.0573918
P06733	Alpha-enolase [OS=Homo sapiens]	ENO1	108.3	91.7	1.18103	0.846722	0.24004	-0.24004	0.23735	0.624611
Q08211	ATP-dependent RNA helicase A [OS=Homo sapiens]	DHX9	100.767	99.1667	1.01613	0.984122	0.0230913	-0.0230913	0.77472	0.110855
P17844	Probable ATP-dependent RNA helicase DDX5 [OS=Homo sapiens]	DDX5	109.633	90.3667	1.21321	0.824263	0.278824	-0.278824	0.00575852	2.23969
P25705	ATP synthase subunit alpha, mitochondrial [OS=Homo sapiens]	ATP5F1A	82.5667	117.433	0.703094	1.42229	-0.508211	0.508211	0.00254908	2.59362
P07099	Epoxide hydrolase 1 [OS=Homo sapiens]	EPHX1	52.9	147.1	0.359619	2.78072	-1.47546	1.47546	7.88e-05	4.10358
P21796	Voltage-dependent anion-selective channel protein 1 [OS=Homo sapiens]	VDAC1	85.1333	114.867	0.741149	1.34926	-0.432164	0.432164	0.00644186	2.19099
O43852-4	Isoform 4 of Calumenin [OS=Homo sapiens]	CALU	108.367	91.6667	1.18218	0.845894	0.241452	-0.241452	0.307193	0.512589
Q04637	Eukaryotic translation initiation factor 4 gamma 1 [OS=Homo sapiens]	EIF4G1	112.933	87.0667	1.29709	0.770956	0.375279	-0.375279	0.00228648	2.64083
Q99623	Prohibitin-2 [OS=Homo sapiens]	PHB2	89.1333	110.9	0.803727	1.2442	-0.315222	0.315222	0.0114374	1.94167
Q15907	Ras-related protein Rab-11B [OS=Homo sapiens]	RAB11B	98.7667	101.233	0.975634	1.02497	-0.0355883	0.0355883	0.234802	0.629299
P62491	Ras-related protein Rab-11A [OS=Homo sapiens]	RAB11A	103.9	96.1	1.08117	0.924928	0.112587	-0.112587	0.713853	0.146391
Q562R1	Beta-actin-like protein 2 [OS=Homo sapiens]	ACTBL2	92.3	107.7	0.85701	1.16685	-0.222616	0.222616	0.0381227	1.41882
P16615	Sarcoplasmic/endoplasmic reticulum calcium ATPase 2 [OS=Homo sapiens]	ATP2A2	95.6333	104.367	0.916321	1.09132	-0.126076	0.126076	0.141758	0.848453
Q8NC51	Plasminogen activator inhibitor 1 RNA-binding protein [OS=Homo sapiens]	SERBP1	106.2	93.7667	1.1326	0.882925	0.179637	-0.179637	0.0323741	1.4898
P52272	Heterogeneous nuclear ribonucleoprotein M [OS=Homo sapiens]	HNRNPM	103.733	96.3	1.07719	0.928342	0.107272	-0.107272	0.0854082	1.0685
Q8NC51-3	Isoform 3 of Plasminogen activator inhibitor 1 RNA-binding protein [OS=Homo sapiens]	SERBP1	101.3	98.7	1.02634	0.974334	0.0375122	-0.0375122	0.770795	0.113061
P06576	ATP synthase subunit beta, mitochondrial [OS=Homo sapiens]	ATP5F1B	82.9	117.1	0.707942	1.41255	-0.498297	0.498297	0.00161179	2.79269
P11940	Polyadenylate-binding protein 1 [OS=Homo sapiens]	PABPC1	112.5	87.5333	1.28522	0.778074	0.362021	-0.362021	0.000238141	3.62317
Q02878	60S ribosomal protein L6 [OS=Homo sapiens]	RPL6	111.867	88.1333	1.26929	0.787843	0.344021	-0.344021	0.00410136	2.38707
P54652	Heat shock-related 70 kDa protein 2 [OS=Homo sapiens]	HSPA2	93.1	106.9	0.870907	1.14823	-0.199409	0.199409	0.0141209	1.85014
Q9Y490	Talin-1 [OS=Homo sapiens]	TLN1	92.6	107.4	0.862197	1.15983	-0.21391	0.21391	0.00256939	2.59017
P51659	Peroxisomal multifunctional enzyme type 2 [OS=Homo sapiens]	HSD17B4	104.733	95.2667	1.09937	0.909612	0.136677	-0.136677	0.141014	0.850739
P07910	Heterogeneous nuclear ribonucleoproteins C1/C2 [OS=Homo sapiens]	HNRNPC	100.833	99.1667	1.01681	0.983471	0.0240455	-0.0240455	0.85496	0.0680543
P12814	Alpha-actinin-1 [OS=Homo sapiens]	ACTN1	98.9333	101.067	0.978892	1.02156	-0.0307787	0.0307787	0.579451	0.236983
P26599	Polypyrimidine tract-binding protein 1 [OS=Homo sapiens]	PTBP1	110.333	89.6667	1.23048	0.812689	0.299225	-0.299225	0.000393694	3.40484
P26641	Elongation factor 1-gamma [OS=Homo sapiens]	EEF1G	115.833	84.1667	1.37624	0.726619	0.46073	-0.46073	0.000809102	3.092
Q9NYU2	UDP-glucose:glycoprotein glucosyltransferase 1 [OS=Homo sapiens]	UGGT1	75.7667	124.233	0.609874	1.63968	-0.713417	0.713417	0.000201073	3.69665
CATD_HUMAN	cRAP cRAP Human cathepsin D	CTSD; HEL-S-130P	102.433	97.5667	1.04988	0.952489	0.070225	-0.070225	0.180944	0.742455
P07602	Prosaposin [OS=Homo sapiens]	PSAP	101.6	98.4	1.03252	0.968504	0.0461702	-0.0461702	0.432681	0.363832
O60506-3	Isoform 3 of Heterogeneous nuclear ribonucleoprotein Q [OS=Homo sapiens]	SYNCRIP	113.4	86.6333	1.30896	0.763962	0.388427	-0.388427	0.00425029	2.37158
P23246	Splicing factor, proline- and glutamine-rich [OS=Homo sapiens]	SFPQ	109.367	90.6333	1.20669	0.828711	0.271059	-0.271059	0.00049171	3.30829
Q99880	Histone H2B type 1-L [OS=Homo sapiens]	H2BC13	107.767	92.2333	1.16841	0.855861	0.224551	-0.224551	0.205644	0.686883
P46783	40S ribosomal protein S10 [OS=Homo sapiens]	RPS10	111.867	88.1	1.26977	0.787545	0.344566	-0.344566	0.00329213	2.48252
Q86UP2	Kinectin [OS=Homo sapiens]	KTN1	85.6333	114.367	0.748761	1.33554	-0.417422	0.417422	0.00763188	2.11737
O60506	Heterogeneous nuclear ribonucleoprotein Q [OS=Homo sapiens]	SYNCRIP	109.433	90.5333	1.20876	0.827292	0.273531	-0.273531	0.00132727	2.87704
Q12797	Aspartyl/asparaginyl beta-hydroxylase [OS=Homo sapiens]	ASPH	99.9	100.1	0.998002	1.002	-0.00288539	0.00288539	0.97291	0.0119272
P61978-2	Isoform 2 of Heterogeneous nuclear ribonucleoprotein K [OS=Homo sapiens]	HNRNPK	108.1	91.9	1.17628	0.850139	0.23423	-0.23423	0.0622738	1.20569
P62906	60S ribosomal protein L10a [OS=Homo sapiens]	RPL10A	112.3	87.7333	1.28002	0.781241	0.356161	-0.356161	0.0151908	1.81842
P14618	Pyruvate kinase PKM [OS=Homo sapiens]	PKM	112.567	87.4667	1.28697	0.777021	0.363974	-0.363974	0.0283321	1.54772
P61978-3	Isoform 3 of Heterogeneous nuclear ribonucleoprotein K [OS=Homo sapiens]	HNRNPK	110.133	89.8333	1.22597	0.815678	0.293928	-0.293928	0.00298147	2.52557
P62701	40S ribosomal protein S4, X isoform [OS=Homo sapiens]	RPS4X	110.767	89.2	1.24178	0.805296	0.312408	-0.312408	0.00230685	2.63698
Q15075	Early endosome antigen 1 [OS=Homo sapiens]	EEA1	96.3	103.733	0.928342	1.07719	-0.107272	0.107272	0.0502636	1.29875
P39656	Dolichyl-diphosphooligosaccharide--protein glycosyltransferase 48 kDa subunit [OS=Homo sapiens]	DDOST	98.7667	101.233	0.975634	1.02497	-0.0355883	0.0355883	0.719114	0.143202
P04844	Dolichyl-diphosphooligosaccharide--protein glycosyltransferase subunit 2 [OS=Homo sapiens]	RPN2	102.267	97.7667	1.04603	0.955997	0.0649214	-0.0649214	0.596972	0.224046
P27816-5	Isoform 5 of Microtubule-associated protein 4 [OS=Homo sapiens]	MAP4	101.667	98.3333	1.0339	0.967213	0.0480943	-0.0480943	0.643852	0.191214
P14314	Glucosidase 2 subunit beta [OS=Homo sapiens]	PRKCSH	82.3	117.733	0.699037	1.43054	-0.516559	0.516559	0.00504539	2.29711
Q00341	Vigilin [OS=Homo sapiens]	HDLBP	96.8	103.2	0.937984	1.06612	-0.092364	0.092364	0.358406	0.445624
P0DMV9	Heat shock 70 kDa protein 1B [OS=Homo sapiens]	HSPA1B	107.1	92.9	1.15285	0.867414	0.205208	-0.205208	0.00298137	2.52558
P62854	40S ribosomal protein S26 [OS=Homo sapiens]	RPS26	111.2	88.8	1.25225	0.798561	0.324525	-0.324525	0.0136488	1.8649
P62266	40S ribosomal protein S23 [OS=Homo sapiens]	RPS23	110.733	89.3	1.24001	0.806442	0.310357	-0.310357	0.00460885	2.33641
P68363	Tubulin alpha-1B chain [OS=Homo sapiens]	TUBA1B	110.367	89.6667	1.23086	0.812443	0.299661	-0.299661	0.10064	0.99723
O75643	U5 small nuclear ribonucleoprotein 200 kDa helicase [OS=Homo sapiens]	SNRNP200	104.5	95.4667	1.09462	0.913557	0.130434	-0.130434	0.131585	0.880792
P07437	Tubulin beta chain [OS=Homo sapiens]	TUBB	110.3	89.7	1.22965	0.813237	0.298253	-0.298253	0.0218381	1.66079
P04899	Guanine nucleotide-binding protein G(i) subunit alpha-2 [OS=Homo sapiens]	GNAI2	95.1667	104.867	0.907502	1.10193	-0.140028	0.140028	0.0250405	1.60136
P10412	Histone H1.4 [OS=Homo sapiens]	H1-4	110.933	89.1	1.24504	0.803185	0.316196	-0.316196	0.0603249	1.2195
P27816-4	Isoform 4 of Microtubule-associated protein 4 [OS=Homo sapiens]	MAP4	106.3	93.7	1.13447	0.881468	0.182021	-0.182021	0.032899	1.48282
Q15084	Protein disulfide-isomerase A6 [OS=Homo sapiens]	PDIA6	85.7667	114.267	0.750583	1.3323	-0.413916	0.413916	0.00429898	2.36663
P62753	40S ribosomal protein S6 [OS=Homo sapiens]	RPS6	111.767	88.2667	1.26624	0.789741	0.340549	-0.340549	0.00390201	2.40871
O00571	ATP-dependent RNA helicase DDX3X [OS=Homo sapiens]	DDX3X	113	87	1.29885	0.769912	0.377235	-0.377235	0.00920502	2.03598
Q16666	Gamma-interferon-inducible protein 16 [OS=Homo sapiens]	IFI16	109.733	90.2667	1.21566	0.8226	0.281737	-0.281737	0.0480723	1.3181
P60842	Eukaryotic initiation factor 4A-I [OS=Homo sapiens]	EIF4A1	114.833	85.1667	1.34834	0.741655	0.431181	-0.431181	0.00950189	2.02219
Q6P2Q9	Pre-mRNA-processing-splicing factor 8 [OS=Homo sapiens]	PRPF8	104.967	95.0667	1.10414	0.905684	0.14292	-0.14292	0.141702	0.848625
P05386	60S acidic ribosomal protein P1 [OS=Homo sapiens]	RPLP1	112.833	87.1667	1.29446	0.772526	0.372345	-0.372345	0.00499298	2.30164
P63096	Guanine nucleotide-binding protein G(i) subunit alpha-1 [OS=Homo sapiens]	GNAI1	99.7	100.367	0.993358	1.00669	-0.0096148	0.0096148	0.792987	0.100734
P32969	60S ribosomal protein L9 [OS=Homo sapiens]	RPL9; RPL9P7; RPL9P8; RPL9P9	112.3	87.7	1.2805	0.780944	0.356709	-0.356709	0.0029969	2.52333
Q14103-3	Isoform 3 of Heterogeneous nuclear ribonucleoprotein D0 [OS=Homo sapiens]	HNRNPD	113.433	86.5667	1.31036	0.76315	0.389961	-0.389961	0.00386778	2.41254
Q9BQE3	Tubulin alpha-1C chain [OS=Homo sapiens]	TUBA1C	105.933	94.0667	1.12615	0.88798	0.171401	-0.171401	0.293553	0.532314
P62805	Histone H4 [OS=Homo sapiens]	H4C1; H4C11; H4C12; H4C13; H4C14; H4C15; H4C16; H4C2; H4C3; H4C4; H4C5; H4C6; H4C8; H4C9	105.867	94.1333	1.12465	0.889169	0.169471	-0.169471	0.382236	0.417669
Q14152	Eukaryotic translation initiation factor 3 subunit A [OS=Homo sapiens]	EIF3A	114.8	85.1667	1.34795	0.74187	0.430762	-0.430762	0.0159711	1.79666
Q12906-7	Isoform 7 of Interleukin enhancer-binding factor 3 [OS=Homo sapiens]	ILF3	115.067	84.9333	1.35479	0.738123	0.438067	-0.438067	0.00141294	2.84988
P62081	40S ribosomal protein S7 [OS=Homo sapiens]	RPS7	109.667	90.3667	1.21357	0.824012	0.279262	-0.279262	0.00767738	2.11479
P63244	Receptor of activated protein C kinase 1 [OS=Homo sapiens]	RACK1	112.133	87.9	1.27569	0.783888	0.35128	-0.35128	0.0117293	1.93073
P62424	60S ribosomal protein L7a [OS=Homo sapiens]	RPL7A	112.033	87.9333	1.27407	0.784885	0.349446	-0.349446	0.00127722	2.89373
P16403	Histone H1.2 [OS=Homo sapiens]	H1-2	110.8	89.1667	1.24262	0.804753	0.313381	-0.313381	0.00670526	2.17358
Q13310-3	Isoform 3 of Polyadenylate-binding protein 4 [OS=Homo sapiens]	PABPC4	115.867	84.1333	1.37718	0.726122	0.461716	-0.461716	0.000438004	3.35852
P80723	Brain acid soluble protein 1 [OS=Homo sapiens]	BASP1	78.4	121.6	0.644737	1.55102	-0.633218	0.633218	0.000711552	3.14779
P27635	60S ribosomal protein L10 [OS=Homo sapiens]	RPL10	112.567	87.4333	1.28746	0.776725	0.364524	-0.364524	0.00222111	2.65343
P43243	Matrin-3 [OS=Homo sapiens]	MATR3	104.2	95.8	1.08768	0.919386	0.121258	-0.121258	0.296621	0.527798
P16402	Histone H1.3 [OS=Homo sapiens]	H1-3	113.833	86.1667	1.32108	0.756955	0.401721	-0.401721	0.00983681	2.00715
Q8N257	Histone H2B type 3-B [OS=Homo sapiens]	H2BC26	105.767	94.2333	1.12239	0.890955	0.166576	-0.166576	0.337543	0.47167
P46781	40S ribosomal protein S9 [OS=Homo sapiens]	RPS9	110.267	89.7333	1.22883	0.813785	0.297281	-0.297281	0.0094412	2.02497
P40926	Malate dehydrogenase, mitochondrial [OS=Homo sapiens]	MDH2	95.8667	104.1	0.920909	1.08588	-0.118869	0.118869	0.189064	0.723391
P62873	Guanine nucleotide-binding protein G(I)/G(S)/G(T) subunit beta-1 [OS=Homo sapiens]	GNB1	99.4	100.6	0.988072	1.01207	-0.0173125	0.0173125	0.663648	0.178062
P08754	Guanine nucleotide-binding protein G(i) subunit alpha-3 [OS=Homo sapiens]	GNAI3	103.733	96.2667	1.07756	0.928021	0.107771	-0.107771	0.00169439	2.77099
Q92616	eIF-2-alpha kinase activator GCN1 [OS=Homo sapiens]	GCN1	107.633	92.3667	1.16528	0.85816	0.220681	-0.220681	0.0616001	1.21042
Q71U36	Tubulin alpha-1A chain [OS=Homo sapiens]	TUBA1A	94.1333	105.833	0.889449	1.12429	-0.169017	0.169017	0.340301	0.468136
P62277	40S ribosomal protein S13 [OS=Homo sapiens]	RPS13	110.433	89.6	1.23251	0.811349	0.301605	-0.301605	0.00502764	2.29864
P11586	C-1-tetrahydrofolate synthase, cytoplasmic [OS=Homo sapiens]	MTHFD1	114.7	85.3	1.34467	0.743679	0.427248	-0.427248	0.00236897	2.62544
Q14103-4	Isoform 4 of Heterogeneous nuclear ribonucleoprotein D0 [OS=Homo sapiens]	HNRNPD	102.333	97.6333	1.04814	0.954072	0.0678305	-0.0678305	0.598289	0.223089
P35221	Catenin alpha-1 [OS=Homo sapiens]	CTNNA1	104.667	95.3	1.09829	0.91051	0.135254	-0.135254	0.00536397	2.27051
Q16643	Drebrin [OS=Homo sapiens]	DBN1	98.5	101.533	0.970125	1.0308	-0.0437578	0.0437578	0.367988	0.434166
P62879	Guanine nucleotide-binding protein G(I)/G(S)/G(T) subunit beta-2 [OS=Homo sapiens]	GNB2	112.5	87.5333	1.28522	0.778074	0.362021	-0.362021	0.004824	2.31659
O00159	Unconventional myosin-Ic [OS=Homo sapiens]	MYO1C	81.7	118.333	0.690423	1.44839	-0.534449	0.534449	0.000261078	3.58323
P31943	Heterogeneous nuclear ribonucleoprotein H [OS=Homo sapiens]	HNRNPH1	103.333	96.6333	1.06933	0.935161	0.0967129	-0.0967129	0.0498645	1.30221
P49207	60S ribosomal protein L34 [OS=Homo sapiens]	RPL34	111.233	88.8	1.25263	0.798322	0.324958	-0.324958	0.00415357	2.38158
O95782	AP-2 complex subunit alpha-1 [OS=Homo sapiens]	AP2A1	97.0667	102.933	0.943005	1.06044	-0.0846624	0.0846624	0.120481	0.919081
P63010	AP-2 complex subunit beta [OS=Homo sapiens]	AP2B1	100	100.033	0.999667	1.00033	-0.000480818	0.000480818	0.993601	0.00278786
O43390	Heterogeneous nuclear ribonucleoprotein R [OS=Homo sapiens]	HNRNPR	103.933	96.0667	1.08189	0.92431	0.113551	-0.113551	0.137721	0.860998
P39019	40S ribosomal protein S19 [OS=Homo sapiens]	RPS19	109.367	90.6667	1.20625	0.829016	0.270529	-0.270529	0.00393293	2.40528
P68371	Tubulin beta-4B chain [OS=Homo sapiens]	TUBB4B	97.2	102.8	0.945525	1.05761	-0.080812	0.080812	0.494968	0.305423
Q14258	E3 ubiquitin/ISG15 ligase TRIM25 [OS=Homo sapiens]	TRIM25	109.233	90.7667	1.20345	0.830943	0.267179	-0.267179	0.0309631	1.50916
P12235	ADP/ATP translocase 1 [OS=Homo sapiens]	SLC25A4	NA	NA	NA	NA	NA	NA	NA	NA
P13639	Elongation factor 2 [OS=Homo sapiens]	EEF2	117.533	82.4333	1.4258	0.701361	0.51177	-0.51177	0.0107803	1.96737
P46459	Vesicle-fusing ATPase [OS=Homo sapiens]	NSF	104.933	95.0667	1.10379	0.905972	0.142462	-0.142462	0.00393008	2.4056
P53675	Clathrin heavy chain 2 [OS=Homo sapiens]	CLTCL1	101.933	98.0667	1.03943	0.962067	0.0557912	-0.0557912	0.68869	0.161976
Q13813	Spectrin alpha chain, non-erythrocytic 1 [OS=Homo sapiens]	SPTAN1	88.4333	111.533	0.792887	1.26121	-0.334813	0.334813	0.00406492	2.39095
P61619	Protein transport protein Sec61 subunit alpha isoform 1 [OS=Homo sapiens]	SEC61A1	104.2	95.8	1.08768	0.919386	0.121258	-0.121258	0.457428	0.339677
P05023	Sodium/potassium-transporting ATPase subunit alpha-1 [OS=Homo sapiens]	ATP1A1	113.033	86.9667	1.29973	0.76939	0.378214	-0.378214	0.000458692	3.33848
O60841	Eukaryotic translation initiation factor 5B [OS=Homo sapiens]	EIF5B	109.867	90.1	1.21939	0.820085	0.286155	-0.286155	0.022681	1.64434
P62280	40S ribosomal protein S11 [OS=Homo sapiens]	RPS11	110.8	89.1667	1.24262	0.804753	0.313381	-0.313381	0.00837273	2.07713
O75165	DnaJ homolog subfamily C member 13 [OS=Homo sapiens]	DNAJC13	103.533	96.4667	1.07326	0.931745	0.101993	-0.101993	0.168775	0.772692
Q15233	Non-POU domain-containing octamer-binding protein [OS=Homo sapiens]	NONO	109.333	90.7	1.20544	0.829573	0.269559	-0.269559	0.000327013	3.48543
P62241	40S ribosomal protein S8 [OS=Homo sapiens]	RPS8	109.267	90.7333	1.20426	0.830384	0.268149	-0.268149	0.0284122	1.54649
P07942	Laminin subunit beta-1 [OS=Homo sapiens]	LAMB1	56.0667	143.967	0.389442	2.56778	-1.36052	1.36052	0.000105382	3.97723
P35241	Radixin [OS=Homo sapiens]	RDX	116.933	83.0667	1.4077	0.710376	0.493345	-0.493345	0.00242507	2.61528
P78371	T-complex protein 1 subunit beta [OS=Homo sapiens]	CCT2	112.533	87.4333	1.28708	0.776955	0.364097	-0.364097	0.00117728	2.92912
P20042	Eukaryotic translation initiation factor 2 subunit 2 [OS=Homo sapiens]	EIF2S2	119.267	80.7667	1.47668	0.677194	0.562359	-0.562359	0.000410184	3.38702
P50991	T-complex protein 1 subunit delta [OS=Homo sapiens]	CCT4	113.733	86.2333	1.3189	0.758206	0.399338	-0.399338	0.00044294	3.35366
Q15582	Transforming growth factor-beta-induced protein ig-h3 [OS=Homo sapiens]	TGFBI	72.8333	127.167	0.572739	1.746	-0.80405	0.80405	0.000290337	3.5371
P61313	60S ribosomal protein L15 [OS=Homo sapiens]	RPL15	110.8	89.2333	1.24169	0.805355	0.312303	-0.312303	0.00748066	2.12606
P34931	Heat shock 70 kDa protein 1-like [OS=Homo sapiens]	HSPA1L	NA	NA	NA	NA	NA	NA	NA	NA
P46782	40S ribosomal protein S5 [OS=Homo sapiens]	RPS5	111	88.9667	1.24766	0.801502	0.319223	-0.319223	0.00873011	2.05898
P40939	Trifunctional enzyme subunit alpha, mitochondrial [OS=Homo sapiens]	HADHA	69.9	130.1	0.537279	1.86123	-0.896257	0.896257	0.000311339	3.50677
O00425	Insulin-like growth factor 2 mRNA-binding protein 3 [OS=Homo sapiens]	IGF2BP3	96.3333	103.633	0.929559	1.07578	-0.105381	0.105381	0.17967	0.745525
O15523	ATP-dependent RNA helicase DDX3Y [OS=Homo sapiens]	DDX3Y	95.5333	104.467	0.914486	1.09351	-0.128967	0.128967	0.174533	0.758121
P49257	Protein ERGIC-53 [OS=Homo sapiens]	LMAN1	111.967	88.0333	1.27187	0.786246	0.346947	-0.346947	0.000637172	3.19574
P26373	60S ribosomal protein L13 [OS=Homo sapiens]	RPL13	111.667	88.3333	1.26415	0.791045	0.338169	-0.338169	0.0118053	1.92792
P09382	Galectin-1 [OS=Homo sapiens]	LGALS1	90.1667	109.8	0.82119	1.21774	-0.284212	0.284212	0.115608	0.937011
P50990	T-complex protein 1 subunit theta [OS=Homo sapiens]	CCT8	112.867	87.1667	1.29484	0.772298	0.372771	-0.372771	0.00275621	2.55969
Q99729-3	Isoform 3 of Heterogeneous nuclear ribonucleoprotein A/B [OS=Homo sapiens]	HNRNPAB	112.967	87.0333	1.29797	0.770434	0.376257	-0.376257	0.00285222	2.54482
P53621	Coatomer subunit alpha [OS=Homo sapiens]	COPA	96.6	103.4	0.934236	1.07039	-0.0981411	0.0981411	0.0373367	1.42786
P53618	Coatomer subunit beta [OS=Homo sapiens]	COPB1	99.7667	100.233	0.995344	1.00468	-0.00673259	0.00673259	0.867489	0.0617359
P40429	60S ribosomal protein L13a [OS=Homo sapiens]	RPL13A	112.233	87.7667	1.27877	0.782002	0.354756	-0.354756	0.00956495	2.01932
Q96AG4	Leucine-rich repeat-containing protein 59 [OS=Homo sapiens]	LRRC59	102.333	97.6667	1.04778	0.954397	0.067338	-0.067338	0.620761	0.207075
P62888	60S ribosomal protein L30 [OS=Homo sapiens]	RPL30	111.367	88.6667	1.25602	0.796169	0.328854	-0.328854	0.0448213	1.34852
Q13283	Ras GTPase-activating protein-binding protein 1 [OS=Homo sapiens]	G3BP1	116.833	83.2	1.40425	0.712126	0.489797	-0.489797	2.3e-05	4.63758
Q32P28	Prolyl 3-hydroxylase 1 [OS=Homo sapiens]	P3H1	86.0333	114	0.754678	1.32507	-0.406066	0.406066	0.00378431	2.42201
Q07954	Prolow-density lipoprotein receptor-related protein 1 [OS=Homo sapiens]	LRP1	89.2333	110.767	0.805597	1.24131	-0.311869	0.311869	0.00197118	2.70527
Q12905	Interleukin enhancer-binding factor 2 [OS=Homo sapiens]	ILF2	113.733	86.2667	1.31839	0.758499	0.39878	-0.39878	0.000160923	3.79338
Q15293	Reticulocalbin-1 [OS=Homo sapiens]	RCN1	97.5	102.467	0.951529	1.05094	-0.0716805	0.0716805	0.57049	0.243752
Q02543	60S ribosomal protein L18a [OS=Homo sapiens]	RPL18A	112.333	87.6333	1.28186	0.780119	0.358234	-0.358234	0.0025672	2.59054
Q99832	T-complex protein 1 subunit eta [OS=Homo sapiens]	CCT7	113.367	86.6333	1.30858	0.764187	0.388002	-0.388002	0.000440369	3.35618
P05387	60S acidic ribosomal protein P2 [OS=Homo sapiens]	RPLP2	109.667	90.3333	1.21402	0.823708	0.279795	-0.279795	0.027315	1.5636
P35232	Prohibitin 1 [OS=Homo sapiens]	PHB1	89.5667	110.367	0.811537	1.23223	-0.301271	0.301271	0.00678132	2.16869
Q8NBS9	Thioredoxin domain-containing protein 5 [OS=Homo sapiens]	TXNDC5	104.233	95.7667	1.08841	0.918772	0.122221	-0.122221	0.18881	0.723976
Q63HN8	E3 ubiquitin-protein ligase RNF213 [OS=Homo sapiens]	RNF213	79.8	120.167	0.664078	1.50585	-0.590576	0.590576	0.00362237	2.44101
P46940	Ras GTPase-activating-like protein IQGAP1 [OS=Homo sapiens]	IQGAP1	102.767	97.2	1.05727	0.945832	0.0803442	-0.0803442	0.180793	0.742819
P62249	40S ribosomal protein S16 [OS=Homo sapiens]	RPS16	109.867	90.1333	1.21893	0.820388	0.285621	-0.285621	0.012184	1.91421
Q8NE71	ATP-binding cassette sub-family F member 1 [OS=Homo sapiens]	ABCF1	111.1	88.9	1.24972	0.80018	0.321603	-0.321603	0.0259952	1.58511
Q13885	Tubulin beta-2A chain [OS=Homo sapiens]	TUBB2A	104.7	95.2667	1.09902	0.909901	0.136218	-0.136218	0.439699	0.356844
P62910	60S ribosomal protein L32 [OS=Homo sapiens]	RPL32	112.033	87.9667	1.27359	0.785183	0.348899	-0.348899	0.00637488	2.19553
Q9Y520	Protein PRRC2C [OS=Homo sapiens]	PRRC2C	105.2	94.7333	1.11049	0.900507	0.151191	-0.151191	0.0120199	1.9201
ALBU_BOVIN	cRAP Bovine serum albumin	ALB	102.333	97.6667	1.04778	0.954397	0.067338	-0.067338	0.716461	0.144807
P62899	60S ribosomal protein L31 [OS=Homo sapiens]	RPL31	110.8	89.1667	1.24262	0.804753	0.313381	-0.313381	0.016407	1.78497
P02545	Prelamin-A/C [OS=Homo sapiens]	LMNA	78.8333	121.167	0.650619	1.537	-0.620115	0.620115	0.0190604	1.71987
P38159	RNA-binding motif protein, X chromosome [OS=Homo sapiens]	RBMX	103.233	96.7667	1.06683	0.937359	0.0933268	-0.0933268	0.387847	0.41134
Q15363	Transmembrane emp24 domain-containing protein 2 [OS=Homo sapiens]	TMED2	83.3333	116.633	0.71449	1.3996	-0.485015	0.485015	0.00300875	2.52161
Q5JPE7	Nodal modulator 2 [OS=Homo sapiens]	NOMO2	96.6333	103.333	0.935161	1.06933	-0.0967129	0.0967129	0.462531	0.33486
P48643	T-complex protein 1 subunit epsilon [OS=Homo sapiens]	CCT5	113.467	86.5333	1.31125	0.762632	0.390941	-0.390941	0.00106436	2.97291
P16070	CD44 antigen [OS=Homo sapiens]	CD44	78.4667	121.533	0.645639	1.54885	-0.6312	0.6312	7.5e-05	4.12495
Q15155	Nodal modulator 1 [OS=Homo sapiens]	NOMO1	97.7667	102.267	0.955997	1.04603	-0.0649214	0.0649214	0.56493	0.248006
P51114	Fragile X mental retardation syndrome-related protein 1 [OS=Homo sapiens]	FXR1	115.533	84.5	1.36726	0.731391	0.451286	-0.451286	0.000424892	3.37172
P12268	Inosine-5'-monophosphate dehydrogenase 2 [OS=Homo sapiens]	IMPDH2	111.133	88.8333	1.25103	0.79934	0.323119	-0.323119	0.00749973	2.12495
Q01082	Spectrin beta chain, non-erythrocytic 1 [OS=Homo sapiens]	SPTBN1	86.2333	113.767	0.757984	1.31929	-0.39976	0.39976	0.00105563	2.97649
P54136	Arginine--tRNA ligase, cytoplasmic [OS=Homo sapiens]	RARS1	102.167	97.8	1.04465	0.957259	0.0630182	-0.0630182	0.474613	0.32366
P16435	NADPH--cytochrome P450 reductase [OS=Homo sapiens]	POR	97.3667	102.667	0.948377	1.05443	-0.076468	0.076468	0.286965	0.542171
P51149	Ras-related protein Rab-7a [OS=Homo sapiens]	RAB7A	99.5	100.533	0.989721	1.01039	-0.0149055	0.0149055	0.642066	0.19242
P55010	Eukaryotic translation initiation factor 5 [OS=Homo sapiens]	EIF5	126.1	73.8667	1.70713	0.585778	0.771573	-0.771573	0.000988767	3.00491
P16401	Histone H1.5 [OS=Homo sapiens]	H1-5	109.233	90.7333	1.20389	0.830638	0.267709	-0.267709	0.0586808	1.2315
P01889	HLA class I histocompatibility antigen, B alpha chain [OS=Homo sapiens]	HLA-B	59.2	140.833	0.420355	2.37894	-1.25032	1.25032	0.00194009	2.71218
P62847-4	Isoform 4 of 40S ribosomal protein S24 [OS=Homo sapiens]	RPS24	108.033	91.9667	1.1747	0.85128	0.232294	-0.232294	0.0752703	1.12338
O75369	Filamin-B [OS=Homo sapiens]	FLNB	81.4667	118.533	0.687289	1.45499	-0.541011	0.541011	7.54e-05	4.1226
P49411	Elongation factor Tu, mitochondrial [OS=Homo sapiens]	TUFM	78.9333	121.1	0.651803	1.53421	-0.617492	0.617492	0.000544642	3.26389
P40227	T-complex protein 1 subunit zeta [OS=Homo sapiens]	CCT6A	112.967	87.0333	1.29797	0.770434	0.376257	-0.376257	0.000541187	3.26665
Q99460	26S proteasome non-ATPase regulatory subunit 1 [OS=Homo sapiens]	PSMD1	112.2	87.8333	1.27742	0.782828	0.353232	-0.353232	0.0168502	1.77339
P49327	Fatty acid synthase [OS=Homo sapiens]	FASN	98.6	101.4	0.972387	1.0284	-0.0403981	0.0403981	0.697889	0.156213
P78347	General transcription factor II-I [OS=Homo sapiens]	GTF2I	100.967	99.0333	1.01952	0.980852	0.027893	-0.027893	0.00601832	2.22052
P04350	Tubulin beta-4A chain [OS=Homo sapiens]	TUBB4A	106.867	93.1333	1.14746	0.871491	0.198442	-0.198442	0.218711	0.660129
Q14444	Caprin-1 [OS=Homo sapiens]	CAPRIN1	108.733	91.2333	1.19182	0.839056	0.253161	-0.253161	0.00396818	2.40141
P34897	Serine hydroxymethyltransferase, mitochondrial [OS=Homo sapiens]	SHMT2	91.1667	108.8	0.837929	1.19342	-0.2551	0.2551	0.0189563	1.72225
P50914	60S ribosomal protein L14 [OS=Homo sapiens]	RPL14	112.233	87.7667	1.27877	0.782002	0.354756	-0.354756	0.00335917	2.47377
P78344	Eukaryotic translation initiation factor 4 gamma 2 [OS=Homo sapiens]	EIF4G2	114.767	85.2333	1.3465	0.742666	0.429214	-0.429214	0.00176983	2.75207
Q14974	Importin subunit beta-1 [OS=Homo sapiens]	KPNB1	107.433	92.5667	1.1606	0.86162	0.214877	-0.214877	0.0505142	1.29659
P08865	40S ribosomal protein SA [OS=Homo sapiens]	RPSA	110.633	89.3667	1.23797	0.807773	0.307977	-0.307977	0.0121811	1.91431
P30533	Alpha-2-macroglobulin receptor-associated protein [OS=Homo sapiens]	LRPAP1	105.067	94.9333	1.10674	0.903553	0.146318	-0.146318	0.0597897	1.22337
Q9UIQ6	Leucyl-cystinyl aminopeptidase [OS=Homo sapiens]	LNPEP	107.6	92.4	1.1645	0.858736	0.219713	-0.219713	0.00615138	2.21103
P11216	Glycogen phosphorylase, brain form [OS=Homo sapiens]	PYGB	103.567	96.4333	1.07397	0.931123	0.102956	-0.102956	0.092821	1.03235
Q9NZ08	Endoplasmic reticulum aminopeptidase 1 [OS=Homo sapiens]	ERAP1	93.6667	106.333	0.880878	1.13523	-0.182986	0.182986	0.0398593	1.39947
P30050	60S ribosomal protein L12 [OS=Homo sapiens]	RPL12	111.933	88.1	1.27053	0.787076	0.345426	-0.345426	0.00255319	2.59292
Q92841-3	Isoform 4 of Probable ATP-dependent RNA helicase DDX17 [OS=Homo sapiens]	DDX17	95.9667	104.033	0.922461	1.08406	-0.116441	0.116441	0.0648612	1.18802
P00338	L-lactate dehydrogenase A chain [OS=Homo sapiens]	LDHA	111.233	88.8	1.25263	0.798322	0.324958	-0.324958	0.0687981	1.16242
Q02809	Procollagen-lysine,2-oxoglutarate 5-dioxygenase 1 [OS=Homo sapiens]	PLOD1	99	101	0.980198	1.0202	-0.0288549	0.0288549	0.690759	0.160673
Q02818	Nucleobindin-1 [OS=Homo sapiens]	NUCB1	68.4333	131.567	0.520142	1.92255	-0.943023	0.943023	5.91e-05	4.22836
P22307	Sterol carrier protein 2 [OS=Homo sapiens]	SCP2	88.6	111.433	0.795094	1.25771	-0.330802	0.330802	0.0224107	1.64954
P46779	60S ribosomal protein L28 [OS=Homo sapiens]	RPL28	111.1	88.9333	1.24925	0.80048	0.321063	-0.321063	0.0138591	1.85827
Q92499	ATP-dependent RNA helicase DDX1 [OS=Homo sapiens]	DDX1	98.1333	101.867	0.963351	1.03804	-0.0538669	0.0538669	0.103202	0.986312
P10321	HLA class I histocompatibility antigen, C alpha chain [OS=Homo sapiens]	HLA-C	79.1667	120.867	0.654992	1.52674	-0.610451	0.610451	5.49e-05	4.26009
Q9UBG0	C-type mannose receptor 2 [OS=Homo sapiens]	MRC2	88.4333	111.567	0.79265	1.26159	-0.335244	0.335244	0.0028209	2.54961
O43795	Unconventional myosin-Ib [OS=Homo sapiens]	MYO1B	74.9	125.1	0.598721	1.67023	-0.740044	0.740044	1.41e-05	4.84996
Q16891-2	Isoform 2 of MICOS complex subunit MIC60 [OS=Homo sapiens]	IMMT	87.5333	112.467	0.778305	1.28484	-0.361593	0.361593	0.00494596	2.30575
P14866	Heterogeneous nuclear ribonucleoprotein L [OS=Homo sapiens]	HNRNPL	101.4	98.6	1.0284	0.972387	0.0403981	-0.0403981	0.681785	0.166352
Q15046	Lysine--tRNA ligase [OS=Homo sapiens]	KARS1	99.6667	100.333	0.993355	1.00669	-0.009618	0.009618	0.827939	0.0820014
P46778	60S ribosomal protein L21 [OS=Homo sapiens]	RPL21	111.233	88.7667	1.2531	0.798022	0.325499	-0.325499	0.0116915	1.93213
Q92974	Rho guanine nucleotide exchange factor 2 [OS=Homo sapiens]	ARHGEF2	121.733	78.2667	1.55537	0.642935	0.637254	-0.637254	0.00132257	2.87858
Q8N163	Cell cycle and apoptosis regulator protein 2 [OS=Homo sapiens]	CCAR2	108.567	91.4667	1.18695	0.842493	0.247263	-0.247263	0.02265	1.64493
P61981	14-3-3 protein gamma [OS=Homo sapiens]	YWHAG	105.733	94.2667	1.12164	0.891551	0.165611	-0.165611	0.0619722	1.2078
P83731	60S ribosomal protein L24 [OS=Homo sapiens]	RPL24	113.767	86.2333	1.31929	0.757984	0.39976	-0.39976	0.00108913	2.96292
Q9P2J5	Leucine--tRNA ligase, cytoplasmic [OS=Homo sapiens]	LARS1	111.767	88.2	1.2672	0.789144	0.341639	-0.341639	0.0109142	1.96201
Q16891-4	Isoform 4 of MICOS complex subunit MIC60 [OS=Homo sapiens]	IMMT	85.5333	114.433	0.747451	1.33788	-0.419949	0.419949	0.0685235	1.16416
O00469-2	Isoform 2 of Procollagen-lysine,2-oxoglutarate 5-dioxygenase 2 [OS=Homo sapiens]	PLOD2	84.8667	115.133	0.737116	1.35664	-0.440036	0.440036	0.0011492	2.9396
Q13501	Sequestosome-1 [OS=Homo sapiens]	SQSTM1	79.9	120.067	0.665464	1.50271	-0.587568	0.587568	0.000136215	3.86578
Q13011	Delta(3,5)-Delta(2,4)-dienoyl-CoA isomerase, mitochondrial [OS=Homo sapiens]	ECH1	79.6667	120.333	0.66205	1.51046	-0.594988	0.594988	0.0017454	2.75811
P41091	Eukaryotic translation initiation factor 2 subunit 3 [OS=Homo sapiens]	EIF2S3	117.867	82.1333	1.43506	0.696833	0.521116	-0.521116	0.000370202	3.43156
P26640	Valine--tRNA ligase [OS=Homo sapiens]	VARS1	104.9	95.1333	1.10266	0.906895	0.140992	-0.140992	0.0576279	1.23937
P05198	Eukaryotic translation initiation factor 2 subunit 1 [OS=Homo sapiens]	EIF2S1	116.767	83.2667	1.40232	0.713103	0.487818	-0.487818	0.00251229	2.59993
P04075	Fructose-bisphosphate aldolase A [OS=Homo sapiens]	ALDOA	107.367	92.6333	1.15905	0.862776	0.212943	-0.212943	0.10703	0.970495
P17987	T-complex protein 1 subunit alpha [OS=Homo sapiens]	TCP1	111.633	88.4	1.26282	0.791878	0.33665	-0.33665	0.00563328	2.24924
P41252	Isoleucine--tRNA ligase, cytoplasmic [OS=Homo sapiens]	IARS1	111.367	88.6	1.25696	0.79557	0.329939	-0.329939	0.00405873	2.39161
Q6PKG0	La-related protein 1 [OS=Homo sapiens]	LARP1	113.467	86.5667	1.31074	0.762926	0.390385	-0.390385	2.18e-05	4.66106
Q16658	Fascin [OS=Homo sapiens]	FSCN1	99.8	100.233	0.995677	1.00434	-0.00625065	0.00625065	0.959925	0.0177626
P62857	40S ribosomal protein S28 [OS=Homo sapiens]	RPS28	109.7	90.2667	1.21529	0.82285	0.281298	-0.281298	0.00997596	2.00105
Q9Y678	Coatomer subunit gamma-1 [OS=Homo sapiens]	COPG1	97.2333	102.767	0.946156	1.05691	-0.0798495	0.0798495	0.153819	0.812989
Q10567-3	Isoform C of AP-1 complex subunit beta-1 [OS=Homo sapiens]	AP1B1	100.133	99.8333	1.00301	0.997004	0.00432881	-0.00432881	0.929744	0.0316367
P61106	Ras-related protein Rab-14 [OS=Homo sapiens]	RAB14	102.333	97.6667	1.04778	0.954397	0.067338	-0.067338	0.112315	0.949562
O14979	Heterogeneous nuclear ribonucleoprotein D-like [OS=Homo sapiens]	HNRNPDL	110.6	89.4333	1.23668	0.80862	0.306467	-0.306467	0.0222613	1.65245
P62263	40S ribosomal protein S14 [OS=Homo sapiens]	RPS14	106.267	93.7333	1.13371	0.882058	0.181055	-0.181055	0.173917	0.759657
P61026	Ras-related protein Rab-10 [OS=Homo sapiens]	RAB10	80.4667	119.533	0.673173	1.4855	-0.57095	0.57095	0.000577801	3.23822
Q13200	26S proteasome non-ATPase regulatory subunit 2 [OS=Homo sapiens]	PSMD2	114.933	85.0667	1.3511	0.740139	0.434131	-0.434131	0.00144009	2.84161
Q96AY3	Peptidyl-prolyl cis-trans isomerase FKBP10 [OS=Homo sapiens]	FKBP10	82.7667	117.2	0.7062	1.41603	-0.501851	0.501851	0.000786075	3.10454
P35637	RNA-binding protein FUS [OS=Homo sapiens]	FUS	109.133	90.9	1.20059	0.832926	0.26374	-0.26374	0.00612017	2.21324
P18077	60S ribosomal protein L35a [OS=Homo sapiens]	RPL35A	114.733	85.2333	1.34611	0.742882	0.428795	-0.428795	0.00103019	2.98708
P35222	Catenin beta-1 [OS=Homo sapiens]	CTNNB1	101.3	98.7333	1.026	0.974663	0.037025	-0.037025	0.458274	0.338875
Q13509	Tubulin beta-3 chain [OS=Homo sapiens]	TUBB3	82.4	117.633	0.700482	1.42759	-0.513581	0.513581	0.00695934	2.15743
O75396	Vesicle-trafficking protein SEC22b [OS=Homo sapiens]	SEC22B	83.6	116.367	0.718419	1.39195	-0.477103	0.477103	0.000188026	3.72578
P84098	60S ribosomal protein L19 [OS=Homo sapiens]	RPL19	111.733	88.2667	1.26586	0.789976	0.340119	-0.340119	0.0100336	1.99854
P61006	Ras-related protein Rab-8A [OS=Homo sapiens]	RAB8A	98.8333	101.167	0.976936	1.02361	-0.0336644	0.0336644	0.546947	0.262055
O94973	AP-2 complex subunit alpha-2 [OS=Homo sapiens]	AP2A2	99.5333	100.467	0.99071	1.00938	-0.0134653	0.0134653	0.732821	0.135002
Q9BY44	Eukaryotic translation initiation factor 2A [OS=Homo sapiens]	EIF2A	113.533	86.4667	1.31303	0.761597	0.3929	-0.3929	0.00317257	2.49859
P25398	40S ribosomal protein S12 [OS=Homo sapiens]	RPS12	110.933	89.0667	1.24551	0.802885	0.316735	-0.316735	0.00537621	2.26952
P46063	ATP-dependent DNA helicase Q1 [OS=Homo sapiens]	RECQL	107.867	92.1333	1.17077	0.854141	0.227454	-0.227454	0.110484	0.956701
Q6DD88	Atlastin-3 [OS=Homo sapiens]	ATL3	79.6	120.4	0.66113	1.51256	-0.596995	0.596995	0.0015231	2.81727
P51991	Heterogeneous nuclear ribonucleoprotein A3 [OS=Homo sapiens]	HNRNPA3	90.2667	109.7	0.82285	1.21529	-0.281298	0.281298	0.0371834	1.42965
P80303	Nucleobindin-2 [OS=Homo sapiens]	NUCB2	92.7667	107.2	0.865361	1.15559	-0.208626	0.208626	0.000605172	3.21812
PRDX1_HUMAN	cRAP Human Peroxiredoxin	PRDX1	96.5333	103.5	0.932689	1.07217	-0.100532	0.100532	0.514874	0.288299
P61604	10 kDa heat shock protein, mitochondrial [OS=Homo sapiens]	HSPE1	84.7333	115.3	0.734894	1.36074	-0.444391	0.444391	0.0128576	1.89084
Q92900	Regulator of nonsense transcripts 1 [OS=Homo sapiens]	UPF1	112.3	87.7	1.2805	0.780944	0.356709	-0.356709	0.00238287	2.6229
Q86UE4	Protein LYRIC [OS=Homo sapiens]	MTDH	93.2	106.833	0.872387	1.14628	-0.19696	0.19696	0.0680331	1.16728
O60568	Multifunctional procollagen lysine hydroxylase and glycosyltransferase LH3 [OS=Homo sapiens]	PLOD3	102.667	97.3333	1.05479	0.948052	0.076962	-0.076962	0.334569	0.475514
O43747	AP-1 complex subunit gamma-1 [OS=Homo sapiens]	AP1G1	108.5	91.5	1.18579	0.843318	0.245851	-0.245851	0.00496384	2.30418
O75390	Citrate synthase, mitochondrial [OS=Homo sapiens]	CS	81.9	118.133	0.693284	1.44241	-0.528481	0.528481	0.00234693	2.6295
P46977	Dolichyl-diphosphooligosaccharide--protein glycosyltransferase subunit STT3A [OS=Homo sapiens]	STT3A	100.3	99.7333	1.00568	0.99435	0.00817393	-0.00817393	0.938907	0.0273773
O75533	Splicing factor 3B subunit 1 [OS=Homo sapiens]	SF3B1	97.9333	102.067	0.959504	1.04221	-0.0596399	0.0596399	0.547603	0.261534
Q13724	Mannosyl-oligosaccharide glucosidase [OS=Homo sapiens]	MOGS	84	116	0.724138	1.38095	-0.465664	0.465664	0.00346269	2.46059
Q9Y262	Eukaryotic translation initiation factor 3 subunit L [OS=Homo sapiens]	EIF3L	115.367	84.6	1.36367	0.733314	0.447497	-0.447497	0.00913223	2.03942
P47897	Glutamine--tRNA ligase [OS=Homo sapiens]	QARS1	101.9	98.1	1.03874	0.962709	0.054829	-0.054829	0.311067	0.507145
P35998	26S proteasome regulatory subunit 7 [OS=Homo sapiens]	PSMC2	115.267	84.7667	1.35981	0.735396	0.443406	-0.443406	0.00126057	2.89943
P22090	40S ribosomal protein S4, Y isoform 1 [OS=Homo sapiens]	RPS4Y1	90.7333	109.233	0.830638	1.20389	-0.267709	0.267709	0.0345492	1.46156
P01893	Putative HLA class I histocompatibility antigen, alpha chain H [OS=Homo sapiens]	HLA-H	79.8333	120.167	0.664355	1.50522	-0.589974	0.589974	0.00728339	2.13767
Q99878	Histone H2A type 1-J [OS=Homo sapiens]	H2AC14	104.1	95.9	1.08551	0.92123	0.118367	-0.118367	0.482195	0.316778
Q9BSJ8	Extended synaptotagmin-1 [OS=Homo sapiens]	ESYT1	91.4	108.6	0.841621	1.18818	-0.248758	0.248758	0.0370753	1.43092
Q15029	116 kDa U5 small nuclear ribonucleoprotein component [OS=Homo sapiens]	EFTUD2	105.067	94.9333	1.10674	0.903553	0.146318	-0.146318	0.0584388	1.2333
P49368	T-complex protein 1 subunit gamma [OS=Homo sapiens]	CCT3	112.367	87.6667	1.28175	0.780184	0.358114	-0.358114	0.000248097	3.60538
P55265	Double-stranded RNA-specific adenosine deaminase [OS=Homo sapiens]	ADAR	94	106.033	0.886514	1.12801	-0.173785	0.173785	0.0157099	1.80383
Q08J23	RNA cytosine C(5)-methyltransferase NSUN2 [OS=Homo sapiens]	NSUN2	110	90.0333	1.22177	0.818485	0.288972	-0.288972	0.0212575	1.67249
P13674-2	Isoform 2 of Prolyl 4-hydroxylase subunit alpha-1 [OS=Homo sapiens]	P4HA1	81.7333	118.267	0.691094	1.44698	-0.533047	0.533047	0.000523677	3.28094
Q9UKK3	Protein mono-ADP-ribosyltransferase PARP4 [OS=Homo sapiens]	PARP4	98.4333	101.533	0.969468	1.03149	-0.0447346	0.0447346	0.538718	0.268638
Q92945	Far upstream element-binding protein 2 [OS=Homo sapiens]	KHSRP	114.633	85.4	1.34231	0.744984	0.424719	-0.424719	0.00219069	2.65942
P34932	Heat shock 70 kDa protein 4 [OS=Homo sapiens]	HSPA4	99.7	100.3	0.994018	1.00602	-0.0086562	0.0086562	0.905786	0.0429746
P63092	Guanine nucleotide-binding protein G(s) subunit alpha isoforms short [OS=Homo sapiens]	GNAS	101.667	98.3667	1.03355	0.967541	0.0476053	-0.0476053	0.271837	0.565692
P08708	40S ribosomal protein S17 [OS=Homo sapiens]	RPS17	110.233	89.7667	1.228	0.814333	0.296309	-0.296309	0.0091347	2.03931
O75844	CAAX prenyl protease 1 homolog [OS=Homo sapiens]	ZMPSTE24	87.4333	112.567	0.776725	1.28746	-0.364524	0.364524	0.0473302	1.32486
P11047	Laminin subunit gamma-1 [OS=Homo sapiens]	LAMC1	63.1667	136.867	0.46152	2.16675	-1.11554	1.11554	2.44e-05	4.61251
P26006	Integrin alpha-3 [OS=Homo sapiens]	ITGA3	106	94	1.12766	0.886792	0.173332	-0.173332	0.0016992	2.76976
Q96CS3	FAS-associated factor 2 [OS=Homo sapiens]	FAF2	88.4667	111.567	0.792949	1.26112	-0.3347	0.3347	0.0261618	1.58233
O75534	Cold shock domain-containing protein E1 [OS=Homo sapiens]	CSDE1	115.7	84.3	1.37248	0.728608	0.456784	-0.456784	0.00245476	2.60999
P07195	L-lactate dehydrogenase B chain [OS=Homo sapiens]	LDHB	107.1	92.9333	1.15244	0.867725	0.20469	-0.20469	0.121787	0.914401
P63241	Eukaryotic translation initiation factor 5A-1 [OS=Homo sapiens]	EIF5A	123.333	76.6333	1.6094	0.621351	0.686519	-0.686519	0.0139641	1.85499
Q15286	Ras-related protein Rab-35 [OS=Homo sapiens]	RAB35	101.5	98.4667	1.03081	0.970115	0.0437724	-0.0437724	0.340984	0.467265
P61353	60S ribosomal protein L27 [OS=Homo sapiens]	RPL27	109.9	90.0667	1.22021	0.819533	0.287126	-0.287126	0.0228213	1.64166
Q6YHK3	CD109 antigen [OS=Homo sapiens]	CD109	72.6667	127.333	0.570681	1.75229	-0.809245	0.809245	0.000126272	3.89869
O95573	Fatty acid CoA ligase Acsl3 [OS=Homo sapiens]	ACSL3	81.5667	118.4	0.688908	1.45157	-0.537617	0.537617	0.000660109	3.18038
P11717	Cation-independent mannose-6-phosphate receptor [OS=Homo sapiens]	IGF2R	118.533	81.5	1.4544	0.68757	0.540421	-0.540421	0.000371457	3.43009
P62191	26S proteasome regulatory subunit 4 [OS=Homo sapiens]	PSMC1	114.267	85.7	1.33333	0.75	0.415037	-0.415037	0.00285665	2.54414
P07686	Beta-hexosaminidase subunit beta [OS=Homo sapiens]	HEXB	87.5333	112.467	0.778305	1.28484	-0.361593	0.361593	2.45e-05	4.61028
P29966	Myristoylated alanine-rich C-kinase substrate [OS=Homo sapiens]	MARCKS	116.933	83.0667	1.4077	0.710376	0.493345	-0.493345	0.000127467	3.8946
P30040	Endoplasmic reticulum resident protein 29 [OS=Homo sapiens]	ERP29	97.8	102.2	0.956947	1.04499	-0.0634888	0.0634888	0.32765	0.48459
Q13151	Heterogeneous nuclear ribonucleoprotein A0 [OS=Homo sapiens]	HNRNPA0	106.267	93.7667	1.13331	0.882371	0.180542	-0.180542	0.0836683	1.07744
Q53GQ0	Very-long-chain 3-oxoacyl-CoA reductase [OS=Homo sapiens]	HSD17B12	86.6333	113.367	0.764187	1.30858	-0.388002	0.388002	0.00701669	2.15387
P62258	14-3-3 protein epsilon [OS=Homo sapiens]	YWHAE	106.333	93.6667	1.13523	0.880878	0.182986	-0.182986	0.0126494	1.89793
P06753-2	Isoform 2 of Tropomyosin alpha-3 chain [OS=Homo sapiens]	TPM3	88.5333	111.467	0.794258	1.25904	-0.33232	0.33232	0.0145766	1.83634
P20645	Cation-dependent mannose-6-phosphate receptor [OS=Homo sapiens]	M6PR	95	105.033	0.904475	1.10561	-0.144848	0.144848	0.035111	1.45456
O15460-2	Isoform IIa of Prolyl 4-hydroxylase subunit alpha-2 [OS=Homo sapiens]	P4HA2	88.7333	111.267	0.797484	1.25394	-0.326473	0.326473	0.00695139	2.15793
B5ME19	Eukaryotic translation initiation factor 3 subunit C-like protein [OS=Homo sapiens]	EIF3CL	114.5	85.5	1.33918	0.746725	0.421351	-0.421351	0.0205258	1.6877
P04040	Catalase [OS=Homo sapiens]	CAT	106.233	93.7667	1.13295	0.882648	0.180089	-0.180089	0.107269	0.969526
O60716-3	Isoform 1AC of Catenin delta-1 [OS=Homo sapiens]	CTNND1	105.667	94.3	1.12054	0.892429	0.164191	-0.164191	0.00794764	2.09976
P17980	26S proteasome regulatory subunit 6A [OS=Homo sapiens]	PSMC3	110.733	89.2333	1.24094	0.80584	0.311435	-0.311435	0.0257405	1.58938
Q9NQC3-2	Isoform B of Reticulon-4 [OS=Homo sapiens]	RTN4	73.8667	126.167	0.585469	1.70803	-0.772335	0.772335	0.0204996	1.68825
P61224	Ras-related protein Rap-1b [OS=Homo sapiens]	RAP1B	100.7	99.3	1.0141	0.986097	0.0201981	-0.0201981	0.758654	0.119956
P16104	Histone H2AX [OS=Homo sapiens]	H2AX	100.7	99.3	1.0141	0.986097	0.0201981	-0.0201981	0.887084	0.0520351
O00231	26S proteasome non-ATPase regulatory subunit 11 [OS=Homo sapiens]	PSMD11	112.7	87.3	1.29095	0.774623	0.368434	-0.368434	0.00747347	2.12648
P49748	Very long-chain specific acyl-CoA dehydrogenase, mitochondrial [OS=Homo sapiens]	ACADVL	87.9667	112.033	0.785183	1.27359	-0.348899	0.348899	0.015493	1.80986
P26196	Probable ATP-dependent RNA helicase DDX6 [OS=Homo sapiens]	DDX6	102.967	97.0333	1.06115	0.942376	0.085625	-0.085625	0.157902	0.801611
A1L0T0	2-hydroxyacyl-CoA lyase 2 [OS=Homo sapiens]	ILVBL	81.3667	118.633	0.685867	1.45801	-0.544	0.544	0.00131257	2.88188
Q15366	Poly(rC)-binding protein 2 [OS=Homo sapiens]	PCBP2	115.133	84.9	1.35611	0.737406	0.439469	-0.439469	0.0018075	2.74292
Q08380	Galectin-3-binding protein [OS=Homo sapiens]	LGALS3BP	81.5667	118.433	0.688714	1.45198	-0.538024	0.538024	0.0013025	2.88522
O00116	Alkyldihydroxyacetonephosphate synthase, peroxisomal [OS=Homo sapiens]	AGPS	102.767	97.2	1.05727	0.945832	0.0803442	-0.0803442	0.414985	0.381968
P56192	Methionine--tRNA ligase, cytoplasmic [OS=Homo sapiens]	MARS1	109.067	90.9	1.19985	0.833435	0.262858	-0.262858	0.00565303	2.24772
P35606	Coatomer subunit beta' [OS=Homo sapiens]	COPB2	97.4667	102.567	0.950276	1.05233	-0.0735811	0.0735811	0.0713536	1.14658
Q9Y3F4	Serine-threonine kinase receptor-associated protein [OS=Homo sapiens]	STRAP	113.367	86.6667	1.30808	0.764481	0.387447	-0.387447	0.00385851	2.41358
Q15366-5	Isoform 5 of Poly(rC)-binding protein 2 [OS=Homo sapiens]	PCBP2	NA	NA	NA	NA	NA	NA	NA	NA
P51572	B-cell receptor-associated protein 31 [OS=Homo sapiens]	BCAP31	93.8333	106.233	0.883276	1.13215	-0.179064	0.179064	0.0923914	1.03437
P60866	40S ribosomal protein S20 [OS=Homo sapiens]	RPS20	109.567	90.4	1.21202	0.825068	0.277414	-0.277414	0.0440685	1.35587
Q92896	Golgi apparatus protein 1 [OS=Homo sapiens]	GLG1	74.9333	125.067	0.599147	1.66904	-0.739018	0.739018	0.00139008	2.85696
Q8NBJ5	Procollagen galactosyltransferase 1 [OS=Homo sapiens]	COLGALT1	99.7	100.267	0.994348	1.00568	-0.00817666	0.00817666	0.940489	0.0266463
Q9NQC3	Reticulon-4 [OS=Homo sapiens]	RTN4	73.3667	126.633	0.579363	1.72603	-0.787461	0.787461	0.00082038	3.08599
Q8N766	ER membrane protein complex subunit 1 [OS=Homo sapiens]	EMC1	91.5667	108.467	0.844192	1.18456	-0.244357	0.244357	0.0485994	1.31337
P36776	Lon protease homolog, mitochondrial [OS=Homo sapiens]	LONP1	96.1	103.867	0.925225	1.08082	-0.112124	0.112124	0.11292	0.947229
Q15393	Splicing factor 3B subunit 3 [OS=Homo sapiens]	SF3B3	98.7667	101.233	0.975634	1.02497	-0.0355883	0.0355883	0.680106	0.167423
Q9Y2W1	Thyroid hormone receptor-associated protein 3 [OS=Homo sapiens]	THRAP3	101.667	98.2667	1.0346	0.966557	0.0490727	-0.0490727	0.53168	0.27435
P61204	ADP-ribosylation factor 3 [OS=Homo sapiens]	ARF3	99.6333	100.367	0.992693	1.00736	-0.0105798	0.0105798	0.884629	0.0532387
P55884	Eukaryotic translation initiation factor 3 subunit B [OS=Homo sapiens]	EIF3B	114.933	85.0667	1.3511	0.740139	0.434131	-0.434131	0.00712069	2.14748
Q13308	Inactive tyrosine-protein kinase 7 [OS=Homo sapiens]	PTK7	87.0333	112.933	0.770661	1.29759	-0.375831	0.375831	0.000186331	3.72971
Q9Y6M1	Insulin-like growth factor 2 mRNA-binding protein 2 [OS=Homo sapiens]	IGF2BP2	124.3	75.7	1.64201	0.60901	0.715461	-0.715461	0.000101034	3.99553
P43686	26S proteasome regulatory subunit 6B [OS=Homo sapiens]	PSMC4	112.5	87.4667	1.2862	0.777481	0.36312	-0.36312	0.00221853	2.65394
P63104	14-3-3 protein zeta/delta [OS=Homo sapiens]	YWHAZ	110.367	89.6667	1.23086	0.812443	0.299661	-0.299661	0.00892772	2.04926
Q12907	Vesicular integral-membrane protein VIP36 [OS=Homo sapiens]	LMAN2	98.0667	101.967	0.961752	1.03977	-0.0562629	0.0562629	0.102105	0.990955
P23528	Cofilin-1 [OS=Homo sapiens]	CFL1	93.9	106.1	0.885014	1.12993	-0.176228	0.176228	0.138753	0.857758
Q16777	Histone H2A type 2-C [OS=Homo sapiens]	H2AC20	NA	NA	NA	NA	NA	NA	NA	NA
P46776	60S ribosomal protein L27a [OS=Homo sapiens]	RPL27A	111.7	88.3333	1.26453	0.790809	0.338599	-0.338599	0.00322035	2.4921
Q03001	Dystonin [OS=Homo sapiens]	DST	94.6333	105.4	0.897849	1.11377	-0.155455	0.155455	0.000936675	3.02841
Q13838	Spliceosome RNA helicase DDX39B [OS=Homo sapiens]	DDX39B	103.533	96.4333	1.07363	0.931423	0.102492	-0.102492	0.206607	0.684854
Q07666	KH domain-containing, RNA-binding, signal transduction-associated protein 1 [OS=Homo sapiens]	KHDRBS1	106.6	93.4	1.14133	0.876173	0.190713	-0.190713	0.00748486	2.12582
P51153	Ras-related protein Rab-13 [OS=Homo sapiens]	RAB13	78.9667	121.033	0.652437	1.53271	-0.616089	0.616089	2.35e-05	4.62889
Q92930	Ras-related protein Rab-8B [OS=Homo sapiens]	RAB8B	NA	NA	NA	NA	NA	NA	NA	NA
Q9Y5B9	FACT complex subunit SPT16 [OS=Homo sapiens]	SUPT16H	108.867	91.1333	1.19459	0.83711	0.256512	-0.256512	0.0680847	1.16695
O00148	ATP-dependent RNA helicase DDX39A [OS=Homo sapiens]	DDX39A	102.033	98	1.04116	0.96047	0.0581869	-0.0581869	0.632245	0.199115
Q5T4S7	E3 ubiquitin-protein ligase UBR4 [OS=Homo sapiens]	UBR4	100.5	99.5	1.01005	0.99005	0.0144271	-0.0144271	0.871585	0.0596904
Q99798	Aconitate hydratase, mitochondrial [OS=Homo sapiens]	ACO2	81.4333	118.567	0.686815	1.456	-0.542007	0.542007	0.00206698	2.68466
Q9NSE4	Isoleucine--tRNA ligase, mitochondrial [OS=Homo sapiens]	IARS2	72.8333	127.167	0.572739	1.746	-0.80405	0.80405	0.000538569	3.26876
Q99873	Protein arginine N-methyltransferase 1 [OS=Homo sapiens]	PRMT1	117.1	82.9	1.41255	0.707942	0.498297	-0.498297	0.000479512	3.3192
O43143	ATP-dependent RNA helicase DHX15 [OS=Homo sapiens]	DHX15	103.033	96.9333	1.06293	0.940796	0.0880464	-0.0880464	0.406401	0.391045
P31948	Stress-induced-phosphoprotein 1 [OS=Homo sapiens]	STIP1	110.7	89.3	1.23964	0.806685	0.309923	-0.309923	0.00532019	2.27407
O43242	26S proteasome non-ATPase regulatory subunit 3 [OS=Homo sapiens]	PSMD3	113.467	86.5333	1.31125	0.762632	0.390941	-0.390941	0.00307124	2.51269
P60228	Eukaryotic translation initiation factor 3 subunit E [OS=Homo sapiens]	EIF3E	115.567	84.4	1.36927	0.730314	0.45341	-0.45341	0.00796639	2.09874
P11413	Glucose-6-phosphate 1-dehydrogenase [OS=Homo sapiens]	G6PD	78.2667	121.733	0.642935	1.55537	-0.637254	0.637254	0.005939	2.22629
P15311	Ezrin [OS=Homo sapiens]	EZR	97.3	102.7	0.94742	1.0555	-0.0779245	0.0779245	0.227991	0.642082
P62834	Ras-related protein Rap-1A [OS=Homo sapiens]	RAP1A	100.867	99.1	1.01783	0.982485	0.0254925	-0.0254925	0.721782	0.141594
O60812	Heterogeneous nuclear ribonucleoprotein C-like 1 [OS=Homo sapiens]	HNRNPCL1	NA	NA	NA	NA	NA	NA	NA	NA
Q9NZ01	Very-long-chain enoyl-CoA reductase [OS=Homo sapiens]	TECR	89.4667	110.533	0.809409	1.23547	-0.305059	0.305059	0.0689276	1.16161
P42766	60S ribosomal protein L35 [OS=Homo sapiens]	RPL35	111.4	88.6333	1.25686	0.795631	0.329828	-0.329828	0.00347502	2.45904
Q13423	NAD(P) transhydrogenase, mitochondrial [OS=Homo sapiens]	NNT	74.0333	125.967	0.587722	1.70149	-0.766795	0.766795	0.00081957	3.08641
Q96QK1	Vacuolar protein sorting-associated protein 35 [OS=Homo sapiens]	VPS35	103.633	96.3667	1.07541	0.929881	0.104882	-0.104882	0.0425905	1.37069
P38919	Eukaryotic initiation factor 4A-III [OS=Homo sapiens]	EIF4A3	101.2	98.8	1.02429	0.976285	0.0346263	-0.0346263	0.644259	0.19094
Q7L1Q6	eIF5-mimic protein 2 [OS=Homo sapiens]	BZW1	114.933	85.0667	1.3511	0.740139	0.434131	-0.434131	0.0410226	1.38698
P00387	NADH-cytochrome b5 reductase 3 [OS=Homo sapiens]	CYB5R3	85.7667	114.233	0.750802	1.33191	-0.413495	0.413495	0.0258977	1.58674
Q96CW1	AP-2 complex subunit mu [OS=Homo sapiens]	AP2M1	96.8333	103.167	0.938611	1.0654	-0.0914012	0.0914012	0.0581386	1.23554
O43776	Asparagine--tRNA ligase, cytoplasmic [OS=Homo sapiens]	NARS1	120.867	79.1333	1.52738	0.654716	0.611059	-0.611059	0.000659921	3.18051
P51148	Ras-related protein Rab-5C [OS=Homo sapiens]	RAB5C	93.3	106.7	0.874414	1.14362	-0.193611	0.193611	0.00659123	2.18103
O75718	Cartilage-associated protein [OS=Homo sapiens]	CRTAP	90.2	109.767	0.821743	1.21693	-0.283241	0.283241	0.0415138	1.38181
P07858	Cathepsin B [OS=Homo sapiens]	CTSB	83.6	116.4	0.718213	1.39234	-0.477516	0.477516	0.00129064	2.8892
O15372	Eukaryotic translation initiation factor 3 subunit H [OS=Homo sapiens]	EIF3H	114.967	85.0667	1.35149	0.739925	0.43455	-0.43455	0.0219024	1.65951
P67936	Tropomyosin alpha-4 chain [OS=Homo sapiens]	TPM4	93.2	106.833	0.872387	1.14628	-0.19696	0.19696	0.156786	0.804693
P47914	60S ribosomal protein L29 [OS=Homo sapiens]	RPL29	110.233	89.8	1.22754	0.814636	0.295773	-0.295773	0.0120941	1.91743
Q92538	Golgi-specific brefeldin A-resistance guanine nucleotide exchange factor 1 [OS=Homo sapiens]	GBF1	102.067	97.9667	1.04185	0.95983	0.0591489	-0.0591489	0.375414	0.42549
P42892	Endothelin-converting enzyme 1 [OS=Homo sapiens]	ECE1	111.933	88.1	1.27053	0.787076	0.345426	-0.345426	0.00105633	2.9762
O75955	Flotillin-1 [OS=Homo sapiens]	FLOT1	99.4333	100.533	0.989058	1.01106	-0.0158725	0.0158725	0.73483	0.133813
P45880	Voltage-dependent anion-selective channel protein 2 [OS=Homo sapiens]	VDAC2	88.0333	111.933	0.78648	1.27149	-0.346518	0.346518	0.0115699	1.93667
Q96A33	PAT complex subunit CCDC47 [OS=Homo sapiens]	CCDC47	98	101.967	0.961098	1.04048	-0.057244	0.057244	0.627477	0.202402
P62269	40S ribosomal protein S18 [OS=Homo sapiens]	RPS18	110.267	89.7	1.22928	0.813482	0.297817	-0.297817	0.00237716	2.62394
P06756	Integrin alpha-V [OS=Homo sapiens]	ITGAV	102.533	97.4667	1.05198	0.950585	0.0731122	-0.0731122	0.0479157	1.31952
O95347	Structural maintenance of chromosomes protein 2 [OS=Homo sapiens]	SMC2	121.433	78.5333	1.54626	0.64672	0.628787	-0.628787	0.00133552	2.87435
P13807	Glycogen [starch] synthase, muscle [OS=Homo sapiens]	GYS1	118.833	81.1667	1.46407	0.683029	0.54998	-0.54998	0.000441573	3.355
Q10471	Polypeptide N-acetylgalactosaminyltransferase 2 [OS=Homo sapiens]	GALNT2	84.1333	115.833	0.726331	1.37678	-0.461301	0.461301	0.0110518	1.95657
P52597	Heterogeneous nuclear ribonucleoprotein F [OS=Homo sapiens]	HNRNPF	106.667	93.3	1.14327	0.874687	0.19316	-0.19316	0.000289803	3.5379
Q07955	Serine/arginine-rich splicing factor 1 [OS=Homo sapiens]	SRSF1	104.9	95.1	1.10305	0.906578	0.141497	-0.141497	0.274775	0.561022
Q9Y6K5	2'-5'-oligoadenylate synthase 3 [OS=Homo sapiens]	OAS3	100	100	1	1	0	0	1	0
P02461	Collagen alpha-1(III) chain [OS=Homo sapiens]	COL3A1	116.333	83.6667	1.39044	0.719198	0.47554	-0.47554	0.0138139	1.85968
Q15758	Neutral amino acid transporter B(0) [OS=Homo sapiens]	SLC1A5	109.4	90.6	1.20751	0.828154	0.27203	-0.27203	0.147966	0.829837
Q9BUJ2	Heterogeneous nuclear ribonucleoprotein U-like protein 1 [OS=Homo sapiens]	HNRNPUL1	107.433	92.5667	1.1606	0.86162	0.214877	-0.214877	0.00487445	2.31207
Q9UN86-2	Isoform B of Ras GTPase-activating protein-binding protein 2 [OS=Homo sapiens]	G3BP2	110.033	89.9333	1.2235	0.817328	0.291013	-0.291013	0.000530681	3.27517
P24534	Elongation factor 1-beta [OS=Homo sapiens]	EEF1B2	111.967	88.0333	1.27187	0.786246	0.346947	-0.346947	0.00138801	2.85761
Q9BRK5	45 kDa calcium-binding protein [OS=Homo sapiens]	SDF4	88.8	111.233	0.798322	1.25263	-0.324958	0.324958	0.00178154	2.7492
Q14011	Cold-inducible RNA-binding protein [OS=Homo sapiens]	CIRBP	113.767	86.2333	1.31929	0.757984	0.39976	-0.39976	0.00115422	2.93771
P38606	V-type proton ATPase catalytic subunit A [OS=Homo sapiens]	ATP6V1A	103.9	96.1333	1.08079	0.925249	0.112087	-0.112087	0.017677	1.75259
Q9Y295	Developmentally-regulated GTP-binding protein 1 [OS=Homo sapiens]	DRG1	108.633	91.4	1.18855	0.841362	0.249201	-0.249201	0.0166132	1.77955
Q9BS26	Endoplasmic reticulum resident protein 44 [OS=Homo sapiens]	ERP44	94.1	105.867	0.888854	1.12504	-0.169982	0.169982	0.0187448	1.72712
Q9UHB6	LIM domain and actin-binding protein 1 [OS=Homo sapiens]	LIMA1	99.3	100.733	0.985771	1.01443	-0.0206755	0.0206755	0.381429	0.418586
P55084	Trifunctional enzyme subunit beta, mitochondrial [OS=Homo sapiens]	HADHB	68.7667	131.233	0.524003	1.90839	-0.932353	0.932353	0.000246302	3.60853
Q08945	FACT complex subunit SSRP1 [OS=Homo sapiens]	SSRP1	106.867	93.1667	1.14705	0.871803	0.197926	-0.197926	0.0927698	1.03259
P55795	Heterogeneous nuclear ribonucleoprotein H2 [OS=Homo sapiens]	HNRNPH2	103.3	96.7	1.06825	0.936108	0.0952525	-0.0952525	0.0846232	1.07251
P26358	DNA (cytosine-5)-methyltransferase 1 [OS=Homo sapiens]	DNMT1	113.933	86.0667	1.32378	0.755413	0.404663	-0.404663	0.00163731	2.78587
Q7Z478	ATP-dependent RNA helicase DHX29 [OS=Homo sapiens]	DHX29	104.3	95.7	1.08986	0.917546	0.124148	-0.124148	0.176275	0.753808
P48634	Protein PRRC2A [OS=Homo sapiens]	PRRC2A	108.5	91.5	1.18579	0.843318	0.245851	-0.245851	0.00316691	2.49936
P22413	Ectonucleotide pyrophosphatase/phosphodiesterase family member 1 [OS=Homo sapiens]	ENPP1	135.867	64.1	2.1196	0.471786	1.0838	-1.0838	0.000143383	3.8435
O95793	Double-stranded RNA-binding protein Staufen homolog 1 [OS=Homo sapiens]	STAU1	115.067	84.9667	1.35426	0.738413	0.437501	-0.437501	0.00165182	2.78204
P62195	26S proteasome regulatory subunit 8 [OS=Homo sapiens]	PSMC5	113.133	86.8667	1.30238	0.767826	0.381149	-0.381149	0.00258285	2.5879
O76024	Wolframin [OS=Homo sapiens]	WFS1	81	119.033	0.680482	1.46955	-0.555372	0.555372	0.000330308	3.48108
Q9UG63	ATP-binding cassette sub-family F member 2 [OS=Homo sapiens]	ABCF2	129.933	70.1	1.85354	0.539507	0.890285	-0.890285	5.09e-05	4.29314
P31946	14-3-3 protein beta/alpha [OS=Homo sapiens]	YWHAB	103.833	96.1667	1.07972	0.926164	0.110661	-0.110661	0.350119	0.455784
P07954	Fumarate hydratase, mitochondrial [OS=Homo sapiens]	FH	88	111.967	0.785948	1.27235	-0.347494	0.347494	0.00234575	2.62972
Q96HE7	ERO1-like protein alpha [OS=Homo sapiens]	ERO1A	98.6667	101.3	0.974005	1.02669	-0.0379995	0.0379995	0.462229	0.335143
O00232	26S proteasome non-ATPase regulatory subunit 12 [OS=Homo sapiens]	PSMD12	111.567	88.4333	1.26159	0.79265	0.335244	-0.335244	0.00944913	2.02461
Q15717	ELAV-like protein 1 [OS=Homo sapiens]	ELAVL1	109.8	90.1667	1.21774	0.82119	0.284212	-0.284212	0.0057455	2.24067
P49755	Transmembrane emp24 domain-containing protein 10 [OS=Homo sapiens]	TMED10	86.4667	113.533	0.761597	1.31303	-0.3929	0.3929	0.000119744	3.92175
P36542	ATP synthase subunit gamma, mitochondrial [OS=Homo sapiens]	ATP5F1C	81.8	118.2	0.692047	1.44499	-0.531057	0.531057	0.0022466	2.64847
P61254	60S ribosomal protein L26 [OS=Homo sapiens]	RPL26	110.633	89.3667	1.23797	0.807773	0.307977	-0.307977	0.0258575	1.58741
[truncated: 2,084 more rows]

## Sheet: HEK TMT TTC17KO vs WT
Accession	Description	Gene Symbol	WT Average	T17KO Average	WT/TTC17KO	T17KO/WT	log2(WT/TTC17KO)	log2(TTC17KO/WT)	Pvalue	-Log10(Pvalue)
[truncated: 3,058 more rows]
